# Supplementary material for: scSelector: A Flexible Single-Cell Data Analysis Assistant for Biomedical Researchers
Source: Genes (Basel). 2025 Dec 19;17(1):2. doi: 10.3390/genes17010002 (PMC12841117; doi:10.3390/genes17010002)
Supplement: Supplementary file 1 [file genes-17-00002-s001.zip]

Archive with 5 entries (5 files):
- Supplementary File S1.xlsx
- Supplementary File S2.pdf
- Supplementary File S3.xlsx
- Supplementary File S4.pdf
- Supplementary File S5.pdf
