# Supplementary material for: scSelector: A Flexible Single-Cell Data Analysis Assistant for Biomedical Researchers
Source: Genes (Basel). 2025 Dec 19;17(1):2. doi: 10.3390/genes17010002 (PMC12841117; doi:10.3390/genes17010002)
Supplement: Supplementary file 1 [file genes-17-00002-s001.zip › Supplementary File S1.xlsx]

## Sheet: 3.1.1
Differentially Expressed Genes (DEGs)						Enrichment Analysis
Gene	Log2FC	P_value	Adj_Pval			Term	P_value	Adjusted_P_value	LogPV
SDPR	36.5412	2.15914e-09	4.34292e-06			GOCC_PLATELET_ALPHA_GRANULE	1.69813e-15	2.19739e-12	11.6581
GNG11	36.5328	2.15914e-09	4.34292e-06			GOCC_PLATELET_ALPHA_GRANULE_LUMEN	3.93741e-09	2.54751e-06	5.59388
PF4	36.5202	2.20139e-09	4.34292e-06			GOBP_PLATELET_ACTIVATION	9.80416e-09	3.55108e-06	5.44964
PPBP	36.5098	2.17396e-09	4.34292e-06			GOCC_SECRETORY_GRANULE	1.09771e-08	3.55108e-06	5.44964
SPARC	36.5008	2.1839e-09	4.34292e-06			GOBP_HEMOSTASIS	1.77966e-08	4.60576e-06	5.3367
GP9	36.4134	6.04972e-07	5.49686e-05			GOCC_PLATELET_ALPHA_GRANULE_MEMBRANE	3.2078e-08	6.91815e-06	5.16001
HIST1H2AC	36.4132	2.16407e-09	4.34292e-06			GOCC_SECRETORY_VESICLE	9.29585e-08	1.7184e-05	4.76487
CD9	36.4009	2.21397e-09	4.34292e-06			GOBP_PLATELET_MORPHOGENESIS	2.33162e-07	3.7714e-05	4.4235
TUBB1	36.3977	5.95743e-07	5.48419e-05			GOBP_REGULATION_OF_BODY_FLUID_LEVELS	6.41e-07	9.21616e-05	4.03545
RGS18	36.346	2.2039e-09	4.34292e-06			GOCC_ACTOMYOSIN	1.06957e-06	0.000138402	3.85886
ITGA2B	36.3418	5.30722e-07	5.11516e-05			GOCC_ACTIN_FILAMENT_BUNDLE	1.25467e-06	0.000147595	3.83093
NRGN	36.3414	2.23934e-09	4.34292e-06			GOBP_WOUND_HEALING	1.91555e-06	0.00020656	3.68495
CLU	36.3341	6.21456e-07	5.55881e-05			GOBP_CHAPERONE_MEDIATED_AUTOPHAGY	3.32353e-06	0.000322832	3.49102
AP001189.4	36.2676	3.36619e-05	0.000397412			GOCC_VESICLE_LUMEN	3.49277e-06	0.000322832	3.49102
CA2	36.2411	6.55203e-09	4.40592e-06			GOBP_RESPONSE_TO_WOUNDING	1.4903e-05	0.00128473	2.89119
PTCRA	36.1226	2.23475e-06	0.000130879			GOBP_PLATELET_AGGREGATION	1.58854e-05	0.00128473	2.89119
TMEM40	36.121	0.00207656	0.00754772			GOCC_CELL_SUBSTRATE_JUNCTION	2.25815e-05	0.00171885	2.76476
MMD	36.089	2.0546e-05	0.000389177			GOCC_SECRETORY_GRANULE_MEMBRANE	3.74823e-05	0.00269456	2.56951
TREML1	36.0686	0.000517151	0.00232594			GOBP_HOMOTYPIC_CELL_CELL_ADHESION	4.69055e-05	0.00319451	2.4956
F13A1	36.0095	0.000343488	0.00166742			GOCC_ANCHORING_JUNCTION	5.84391e-05	0.00378101	2.42239
PGRMC1	36.0002	1.24409e-07	2.61084e-05			GOCC_ACTIN_CYTOSKELETON	6.8135e-05	0.00419841	2.37691
2025-09-05	35.9483	0.013965	0.0412362			GOCC_ACTIN_FILAMENT	9.54796e-05	0.00561594	2.25058
ACRBP	35.9445	5.62204e-09	4.34292e-06			GOBP_DIPEPTIDE_TRANSMEMBRANE_TRANSPORT	0.000108608	0.00585577	2.23242
SNCA	35.9254	1.92097e-06	0.000117549			GOBP_REGULATION_OF_CHAPERONE_MEDIATED_AUTOPHAGY	0.000108608	0.00585577	2.23242
PTGS1	35.9036	3.63096e-09	4.34292e-06			GOCC_CONTRACTILE_MUSCLE_FIBER	0.000135063	0.00699085	2.15547
MPP1	35.8901	4.84255e-09	4.34292e-06			GOMF_ACTIN_BINDING	0.000214929	0.0106968	1.97074
RUFY1	35.8399	5.57227e-09	4.34292e-06			GOBP_MYELOID_CELL_DIFFERENTIATION	0.000234152	0.0108536	1.96443
TPM4	35.6827	2.39214e-09	4.34292e-06			GOBP_PROTEIN_LOCALIZATION_TO_LYSOSOME	0.000234853	0.0108536	1.96443
TSC22D1	35.6826	0.00546196	0.0177342			GOBP_SUPRAMOLECULAR_FIBER_ORGANIZATION	0.000252547	0.0112688	1.94812
GAS2L1	35.6574	7.64729e-07	6.30622e-05			GOBP_CELL_ACTIVATION	0.000306698	0.0132289	1.87848
NGFRAP1	35.6566	8.80427e-09	4.91863e-06			GOBP_BLOOD_COAGULATION_FIBRIN_CLOT_FORMATION	0.00046077	0.0192335	1.71594
NCOA4	35.5379	1.98714e-08	7.0712e-06			GOMF_CXCR_CHEMOKINE_RECEPTOR_BINDING	0.000585997	0.0236963	1.62532
C2orf88	35.5379	1.71803e-07	2.97813e-05			GOBP_CELL_MORPHOGENESIS	0.000614715	0.0241043	1.61791
CLEC1B	35.535	2.19424e-06	0.0001292			GOBP_OLIGOPEPTIDE_TRANSPORT	0.00065411	0.02421	1.616
AC147651.3	35.5348	1.8687e-05	0.000389177			GOBP_NEUTROPHIL_CHEMOTAXIS	0.000654831	0.02421	1.616
MAP3K7CL	35.516	1.75989e-08	6.77828e-06			GOBP_PROTEIN_LOCALIZATION_TO_VACUOLE	0.000724525	0.0253858	1.59541
C6orf25	35.5118	2.24313e-07	3.1114e-05			GOBP_PROTEIN_ACTIVATION_CASCADE	0.00072587	0.0253858	1.59541
GRAP2	35.49	4.58133e-07	4.71646e-05			GOBP_ANATOMICAL_STRUCTURE_FORMATION_INVOLVED_IN_MORPHOGENESIS	0.000786357	0.0267775	1.57223
ACTN1	35.4337	5.32189e-05	0.000466974			GOCC_SUPRAMOLECULAR_POLYMER	0.00105855	0.035122	1.45442
SNN	35.3534	2.25479e-08	7.6893e-06			GOBP_LEUKOCYTE_MIGRATION	0.00114295	0.0369743	1.4321
CTSA	35.348	6.81826e-09	4.40592e-06			GOBP_NEUTROPHIL_MIGRATION	0.00127655	0.0400233	1.39769
ILK	35.3357	1.54122e-08	6.30707e-06			GOBP_MYELOID_LEUKOCYTE_MIGRATION	0.00129906	0.0400233	1.39769
PDLIM1	35.301	0.00231886	0.00832034			GOCC_CORTICAL_CYTOSKELETON	0.00134647	0.0405192	1.39234
2025-03-02	35.2942	5.12588e-07	5.06239e-05			GOBP_PROTEIN_TARGETING_TO_LYSOSOME	0.00198428	0.0570591	1.24368
ESAM	35.2702	8.7587e-05	0.000623896			GOMF_MOLECULAR_ADAPTOR_ACTIVITY	0.0019727	0.0570591	1.24368
PLA2G12A	35.2637	4.95537e-05	0.00045328			GOMF_TRANSCRIPTION_COACTIVATOR_ACTIVITY	0.00208511	0.057425	1.2409
PARVB	35.2492	6.02652e-07	5.49572e-05			GOBP_GRANULOCYTE_CHEMOTAXIS	0.00208576	0.057425	1.2409
ODC1	35.239	5.63063e-08	1.42896e-05			GOBP_ACTIN_FILAMENT_ORGANIZATION	0.0022611	0.0609554	1.21499
HIST1H2BK	35.1768	2.34571e-07	3.1733e-05			GOBP_MICROTUBULE_POLYMERIZATION_OR_DEPOLYMERIZATION	0.00258696	0.0683168	1.16547
MFSD1	35.144	3.01184e-08	8.96377e-06			GOCC_VESICLE_MEMBRANE	0.00302189	0.0701816	1.15378
FERMT3	35.1085	3.23664e-08	9.54605e-06			GOBP_CELL_CELL_ADHESION	0.00299551	0.0701816	1.15378
CD151	35.0464	4.23368e-06	0.000210322			GOCC_BLOOD_MICROPARTICLE	0.00297849	0.0701816	1.15378
TUBA4A	35.0298	1.42264e-08	6.06172e-06			GOCC_I_BAND	0.00303723	0.0701816	1.15378
GSN	35.0289	4.4579e-06	0.000217177			GOBP_CELL_ADHESION	0.00287401	0.0701816	1.15378
TPTEP1	35.0119	1.18022e-08	5.59972e-06			GOBP_HEMOPOIESIS	0.00276377	0.0701816	1.15378
GPX1	35.0056	3.8538e-09	4.34292e-06			GOBP_AMINE_BIOSYNTHETIC_PROCESS	0.00290553	0.0701816	1.15378
CDKN2D	34.9949	1.80012e-08	6.79188e-06			GOMF_CYTOSKELETAL_PROTEIN_BINDING	0.00318792	0.0713748	1.14646
SLC40A1	34.9834	1.81271e-06	0.000113253			GOBP_AMYLOID_FIBRIL_FORMATION	0.00319918	0.0713748	1.14646
PNMA1	34.9511	0.000168855	0.000968633			GOMF_TAU_PROTEIN_BINDING	0.00335101	0.073495	1.13374
CTTN	34.9435	0.000118889	0.000755764			GOCC_CELL_CORTEX	0.00349763	0.0749452	1.12526
ANKRD9	34.9114	5.54794e-07	5.2646e-05			GOBP_GRANULOCYTE_MIGRATION	0.00353297	0.0749452	1.12526
P2RX1	34.9044	2.61789e-08	8.16234e-06			GOBP_ENSHEATHMENT_OF_NEURONS	0.00386652	0.0794172	1.10009
RGS10	34.8862	5.25899e-09	4.34292e-06			GOMF_INTEGRIN_BINDING	0.00386652	0.0794172	1.10009
RNF11	34.8765	0.000161493	0.000938235			GOMF_CHEMOKINE_ACTIVITY	0.00415967	0.0828094	1.08192
SCFD2	34.8705	1.93453e-08	6.95964e-06			GOBP_PROTEIN_TARGETING_TO_VACUOLE	0.00415967	0.0828094	1.08192
XPNPEP1	34.8604	4.22939e-08	1.13519e-05			GOBP_REGULATION_OF_PROTEIN_STABILITY	0.0042647	0.0836139	1.07772
CAPN1	34.8559	2.82544e-07	3.5714e-05			GOMF_CELL_CELL_ADHESION_MEDIATOR_ACTIVITY	0.00486523	0.0925825	1.03347
TUBA1C	34.8523	4.66699e-08	1.2223e-05			GOBP_LEUKOCYTE_ACTIVATION_INVOLVED_IN_INFLAMMATORY_RESPONSE	0.00486523	0.0925825	1.03347
CALM3	34.8522	9.46527e-09	4.91863e-06			GOMF_CELL_ADHESION_MOLECULE_BINDING	0.00503536	0.0933465	1.0299
TMEM91	34.8407	0.000431011	0.0019961			GOBP_REGULATION_OF_PLATELET_ACTIVATION	0.00504966	0.0933465	1.0299
HIST2H2BE	34.8053	3.75978e-08	1.07033e-05			GOBP_CELL_SUBSTRATE_ADHESION	0.00561772	0.10104	0.995506
RSU1	34.8037	5.93087e-08	1.474e-05			GOBP_FIBROBLAST_MIGRATION	0.00562202	0.10104	0.995506
PRDX6	34.7962	4.6475e-08	1.2223e-05			GOBP_REGULATION_OF_PROTEIN_CATABOLIC_PROCESS	0.00578384	0.102525	0.989172
MCUR1	34.7961	3.29186e-08	9.62221e-06			GOBP_ACTIN_FILAMENT_BASED_PROCESS	0.0059047	0.103252	0.9861
TAGLN2	34.7949	4.86421e-09	4.34292e-06			GOBP_GLIAL_CELL_ACTIVATION	0.00601937	0.103644	0.984455
KIAA0513	34.7883	1.69576e-07	2.97813e-05			GOBP_MEMBRANE_FUSION	0.00608729	0.103644	0.984455
GMPR	34.7834	1.65505e-08	6.58464e-06			GOCC_SUPRAMOLECULAR_COMPLEX	0.00670458	0.112672	0.948185
TMSB4X	34.7282	3.32019e-07	3.93827e-05			GOMF_EXTRACELLULAR_MATRIX_BINDING	0.00728599	0.120873	0.917671
CD27-AS1	34.6973	2.40399e-08	7.92071e-06			GOBP_ESTABLISHMENT_OF_PROTEIN_LOCALIZATION_TO_VACUOLE	0.00750784	0.122977	0.910178
LIMS1	34.6969	3.71958e-07	4.27269e-05			GOBP_POSITIVE_REGULATION_OF_AMYLOID_FIBRIL_FORMATION	0.00997486	0.127797	0.893481
DNAJB6	34.6922	1.87262e-07	3.09301e-05			GOBP_POSITIVE_REGULATION_OF_CELLULAR_PH_REDUCTION	0.00997486	0.127797	0.893481
YWHAH	34.6918	1.52893e-07	2.92714e-05			GOBP_PUTRESCINE_BIOSYNTHETIC_PROCESS	0.00997486	0.127797	0.893481
FAH	34.6738	1.60927e-08	6.50422e-06			GOBP_REGULATION_OF_ACYL_COA_BIOSYNTHETIC_PROCESS	0.00997486	0.127797	0.893481
UBL4A	34.6346	3.57964e-05	0.000403687			GOBP_NEGATIVE_REGULATION_OF_MHC_CLASS_II_BIOSYNTHETIC_PROCESS	0.00997486	0.127797	0.893481
CYB5R1	34.6324	0.000194307	0.00107544			GOCC_NEUROFIBRILLARY_TANGLE	0.00997486	0.127797	0.893481
MPST	34.6321	2.18223e-06	0.000128956			GOMF_CXCR3_CHEMOKINE_RECEPTOR_BINDING	0.00997486	0.127797	0.893481
MGLL	34.6231	1.16744e-08	5.59972e-06			GOMF_DIPEPTIDE_TRANSMEMBRANE_TRANSPORTER_ACTIVITY	0.00997486	0.127797	0.893481
MAX	34.5999	9.0639e-07	6.94927e-05			GOMF_SERINE_TYPE_CARBOXYPEPTIDASE_ACTIVITY	0.00997486	0.127797	0.893481
APP	34.5931	0.00819091	0.0255263			GOCC_GLYCOPROTEIN_IB_IX_V_COMPLEX	0.00997486	0.127797	0.893481
ACTB	34.5893	3.19232e-07	3.87075e-05			GOBP_NEGATIVE_REGULATION_OF_HEMATOPOIETIC_STEM_CELL_PROLIFERATION	0.00997486	0.127797	0.893481
ABHD16A	34.5889	1.4926e-06	9.85175e-05			GOMF_ACTIN_FILAMENT_BINDING	0.00860334	0.127797	0.893481
CHMP6	34.5814	0.0137927	0.0407938			GOBP_IMMUNE_COMPLEX_CLEARANCE	0.00997486	0.127797	0.893481
LEPROT	34.5783	2.12039e-05	0.000389177			GOBP_CENTRAL_NERVOUS_SYSTEM_MYELIN_MAINTENANCE	0.00997486	0.127797	0.893481
LAMTOR1	34.5636	4.85563e-07	4.87618e-05			GOBP_POSITIVE_REGULATION_OF_PROTEIN_LOCALIZATION_TO_CELL_PERIPHERY	0.00963967	0.127797	0.893481
GFI1B	34.5561	9.41354e-09	4.91863e-06			GOBP_CYTOSKELETON_ORGANIZATION	0.00956953	0.127797	0.893481
LGALSL	34.5535	2.31089e-08	7.71978e-06			GOMF_CHEMOKINE_RECEPTOR_BINDING	0.00939094	0.127797	0.893481
SMOX	34.5522	1.7021e-08	6.63373e-06			GOCC_INCLUSION_BODY	0.00914514	0.127797	0.893481
GATA2	34.5441	1.66048e-06	0.000106381			GOCC_CELL_SURFACE	0.00879077	0.127797	0.893481
TUBA8	34.5425	1.66539e-07	2.97813e-05			GOBP_MYOBLAST_FUSION_INVOLVED_IN_SKELETAL_MUSCLE_REGENERATION	0.00997486	0.127797	0.893481
ENKUR	34.5411	5.52045e-08	1.41341e-05			GOMF_CELL_ADHESION_MEDIATOR_ACTIVITY	0.00819157	0.127797	0.893481
SPOCD1	34.5404	1.87495e-05	0.000389177			GOBP_MEGAKARYOCYTE_DIFFERENTIATION	0.00796064	0.127797	0.893481
LCN2	34.5388	1.13774e-07	2.46671e-05			GOCC_COLLAGEN_CONTAINING_EXTRACELLULAR_MATRIX	0.0103954	0.131879	0.879824
SMIM5	34.5368	2.57397e-05	0.000389177			GOBP_ESTABLISHMENT_OR_MAINTENANCE_OF_CELL_POLARITY	0.0106162	0.133372	0.874935
NEXN	34.5364	1.21807e-08	5.6903e-06			GOBP_REGULATION_OF_LEUKOCYTE_MIGRATION	0.0111262	0.136937	0.86348
AC137932.6	34.5342	0.00016711	0.000961652			GOBP_REGULATION_OF_AMIDE_METABOLIC_PROCESS	0.0114621	0.136937	0.86348
TRIM58	34.5259	0.000125541	0.000783447			GOBP_LEUKOCYTE_CHEMOTAXIS	0.0117835	0.136937	0.86348
DAAM1	34.5222	0.00135997	0.0052534			GOBP_PARANODAL_JUNCTION_ASSEMBLY	0.0119582	0.136937	0.86348
PCP2	34.5174	0.00930907	0.0286267			GOBP_POSITIVE_REGULATION_OF_HYDROGEN_PEROXIDE_METABOLIC_PROCESS	0.0119582	0.136937	0.86348
SPHK1	34.5111	0.00145211	0.00556273			GOBP_PROTEIN_TARGETING_TO_VACUOLE_INVOLVED_IN_AUTOPHAGY	0.0119582	0.136937	0.86348
RAB27B	34.5092	3.62726e-06	0.000186003			GOBP_REGULATION_OF_MITOCHONDRIAL_ELECTRON_TRANSPORT_NADH_TO_UBIQUINONE	0.0119582	0.136937	0.86348
ASAH1	34.5086	1.85398e-07	3.09301e-05			GOBP_RESPONSE_TO_IRON_II_ION	0.0119582	0.136937	0.86348
RAP1B	34.5036	3.43275e-07	4.01362e-05			GOMF_ARYLESTERASE_ACTIVITY	0.0119582	0.136937	0.86348
ABCC3	34.5023	1.85914e-08	6.79188e-06			GOMF_FIBRINOGEN_BINDING	0.0119582	0.136937	0.86348
SCN1B	34.4916	0.00192656	0.00707716			GOBP_CELL_MATRIX_ADHESION	0.0123252	0.138685	0.857971
H3F3A	34.4871	1.80272e-07	3.07383e-05			GOBP_NEUROINFLAMMATORY_RESPONSE	0.012286	0.138685	0.857971
TALDO1	34.4659	9.27205e-07	7.05926e-05			GOMF_AMYLOID_BETA_BINDING	0.0131352	0.14644	0.834341
SWI5	34.4571	1.6046e-07	2.97017e-05			GOMF_CALCIUM_ION_BINDING	0.0132661	0.14644	0.834341
TUBB2A	34.4382	4.15149e-06	0.000207182			GOBP_CELL_JUNCTION_ASSEMBLY	0.0133539	0.14644	0.834341
RAB11A	34.437	2.74841e-07	3.50107e-05			GOMF_PROTEIN_HOMODIMERIZATION_ACTIVITY	0.0137922	0.146628	0.833783
H2AFJ	34.4336	4.64396e-07	4.76596e-05			GOBP_ESTABLISHMENT_OR_MAINTENANCE_OF_CYTOSKELETON_POLARITY	0.0139376	0.146628	0.833783
NT5C3A	34.4314	3.59812e-06	0.000185213			GOBP_NEURONAL_SIGNAL_TRANSDUCTION	0.0139376	0.146628	0.833783
PRKAR2B	34.4263	1.37414e-08	6.06172e-06			GOBP_REGULATION_OF_CHLORIDE_TRANSPORT	0.0139376	0.146628	0.833783
OAZ1	34.4124	7.54732e-09	4.57563e-06			GOBP_REGULATION_OF_MITOCHONDRIAL_ATP_SYNTHESIS_COUPLED_ELECTRON_TRANSPORT	0.0139376	0.146628	0.833783
CCL5	34.3972	2.21181e-08	7.62213e-06			GOMF_PHOSPHOPROTEIN_BINDING	0.0146058	0.152419	0.816962
SERPINE2	34.3943	0.0141245	0.0416547			GOBP_CYCLOOXYGENASE_PATHWAY	0.0178849	0.152832	0.815785
VDAC3	34.3909	5.8937e-06	0.000263231			GOBP_MICROGLIAL_CELL_PROLIFERATION	0.0178849	0.152832	0.815785
WDR1	34.367	1.5319e-06	0.000100461			GOBP_MYOTUBE_DIFFERENTIATION_INVOLVED_IN_SKELETAL_MUSCLE_REGENERATION	0.0178849	0.152832	0.815785
RIOK3	34.3659	1.12623e-07	2.45803e-05			GOBP_NEGATIVE_REGULATION_OF_CELLULAR_RESPIRATION	0.0178849	0.152832	0.815785
HIST1H2AG	34.3621	1.44566e-05	0.000389177			GOBP_NEGATIVE_REGULATION_OF_NEUROTRANSMITTER_TRANSPORT	0.0178849	0.152832	0.815785
TJP2	34.3287	1.06756e-08	5.29541e-06			GOBP_NEGATIVE_REGULATION_OF_THYMOCYTE_APOPTOTIC_PROCESS	0.0178849	0.152832	0.815785
CLIC4	34.3245	0.0031219	0.0107845			GOMF_PROTEIN_GLUTAMINE_GAMMA_GLUTAMYLTRANSFERASE_ACTIVITY	0.0178849	0.152832	0.815785
FKBP1A	34.3233	4.45849e-07	4.63372e-05			GOCC_SMOOTH_ENDOPLASMIC_RETICULUM_MEMBRANE	0.0178849	0.152832	0.815785
PYGL	34.316	1.20191e-07	2.56026e-05			GOMF_CUPROUS_ION_BINDING	0.0178849	0.152832	0.815785
ARPC5	34.3106	8.92101e-09	4.91863e-06			GOMF_GUANYLATE_KINASE_ACTIVITY	0.0178849	0.152832	0.815785
GSTO1	34.3041	1.27546e-05	0.000389177			GOMF_TRANSCRIPTION_COREGULATOR_ACTIVITY	0.0179525	0.152832	0.815785
TAX1BP3	34.303	1.00269e-07	2.24836e-05			GOMF_UNIPORTER_ACTIVITY	0.0178849	0.152832	0.815785
ARPC1B	34.3007	7.77208e-07	6.39302e-05			GOCC_FASCIA_ADHERENS	0.0178849	0.152832	0.815785
RDH11	34.2864	8.18352e-05	0.000601779			GOBP_ACTIN_FILAMENT_NETWORK_FORMATION	0.0178849	0.152832	0.815785
FNTB	34.2853	8.1816e-07	6.59727e-05			GOBP_REGULATION_OF_MICROTUBULE_POLYMERIZATION_OR_DEPOLYMERIZATION	0.0158312	0.152832	0.815785
NFE2	34.2845	1.54752e-07	2.9455e-05			GOBP_RESPONSE_TO_CHEMOKINE	0.0170993	0.152832	0.815785
TIMP1	34.2636	4.69347e-06	0.00022663			GOBP_SUBSTRATE_ADHESION_DEPENDENT_CELL_SPREADING	0.0174229	0.152832	0.815785
DYNLL1	34.2334	4.47377e-06	0.000217626			GOBP_MICROTUBULE_POLYMERIZATION	0.0158312	0.152832	0.815785
RBBP6	34.227	7.4565e-05	0.000565072			GOBP_RECEPTOR_MEDIATED_ENDOCYTOSIS	0.015875	0.152832	0.815785
ADIPOR1	34.2213	5.19568e-07	5.06239e-05			GOBP_BLOOD_COAGULATION_INTRINSIC_PATHWAY	0.0159132	0.152832	0.815785
SH3BGRL3	34.2197	1.72148e-07	2.97813e-05			GOBP_NOREPINEPHRINE_UPTAKE	0.0159132	0.152832	0.815785
MYL6	34.2145	2.46989e-07	3.27365e-05			GOBP_NEGATIVE_REGULATION_OF_AUTOPHAGY	0.0152131	0.152832	0.815785
H1F0	34.2107	2.5957e-08	8.16234e-06			GOBP_REGULATION_OF_CATECHOLAMINE_UPTAKE_INVOLVED_IN_SYNAPTIC_TRANSMISSION	0.0159132	0.152832	0.815785
ARHGAP21	34.2101	0.000647614	0.00280111			GOBP_REGULATION_OF_CELLULAR_PH_REDUCTION	0.0159132	0.152832	0.815785
HEXIM2	34.2097	3.70867e-08	1.06504e-05			GOCC_SPHERICAL_HIGH_DENSITY_LIPOPROTEIN_PARTICLE	0.0159132	0.152832	0.815785
SAT1	34.1986	6.20786e-08	1.52807e-05			GOBP_BIOGENIC_AMINE_METABOLIC_PROCESS	0.0167783	0.152832	0.815785
STX11	34.186	1.13219e-06	8.1284e-05			GOBP_LOCOMOTION	0.0167838	0.152832	0.815785
PKM	34.1805	1.45054e-05	0.000389177			GOBP_PUTRESCINE_METABOLIC_PROCESS	0.0159132	0.152832	0.815785
PACSIN2	34.1784	5.08277e-06	0.000238395			GOBP_PROTEIN_IMPORT	0.0198527	0.161569	0.791642
MYL12A	34.1688	4.78879e-09	4.34292e-06			GOBP_POSITIVE_REGULATION_OF_VESICLE_FUSION	0.0198527	0.161569	0.791642
SPINT2	34.1678	4.80027e-05	0.000445693			GOBP_ORNITHINE_METABOLIC_PROCESS	0.0198527	0.161569	0.791642
SNAP23	34.1631	8.6446e-07	6.78674e-05			GOBP_HUMORAL_IMMUNE_RESPONSE	0.0195862	0.161569	0.791642
PTPN18	34.1532	4.02948e-07	4.39724e-05			GOBP_POSITIVE_REGULATION_OF_TRANSMEMBRANE_RECEPTOR_PROTEIN_SERINE_THREONINE_KINASE_SIGNALING_PATHWAY	0.019419	0.161569	0.791642
HIST1H1C	34.1362	1.32205e-07	2.70509e-05			GOCC_CELL_CELL_JUNCTION	0.0193926	0.161569	0.791642
ZGLP1	34.1328	0.000798477	0.00333851			GOBP_PROTEIN_POLYMERIZATION	0.0197654	0.161569	0.791642
NENF	34.1298	2.35317e-05	0.000389177			GOBP_ANTIMICROBIAL_HUMORAL_IMMUNE_RESPONSE_MEDIATED_BY_ANTIMICROBIAL_PEPTIDE	0.0204515	0.165402	0.781459
RABGAP1L	34.1216	2.92177e-07	3.67896e-05			GOBP_NEGATIVE_REGULATION_OF_PLATELET_AGGREGATION	0.0218168	0.169409	0.771064
OST4	34.1126	5.94599e-07	5.48419e-05			GOBP_POSITIVE_REGULATION_OF_TUMOR_NECROSIS_FACTOR_SUPERFAMILY_CYTOKINE_PRODUCTION	0.0218634	0.169409	0.771064
SRGN	34.1082	3.59167e-06	0.000185213			GOBP_GDP_METABOLIC_PROCESS	0.0218168	0.169409	0.771064
ENDOD1	34.0801	5.52619e-08	1.41341e-05			GOBP_MACROPHAGE_ACTIVATION	0.0211525	0.169409	0.771064
ETFA	34.0793	1.00944e-06	7.49364e-05			GOBP_REGULATION_OF_ENDOCYTOSIS	0.0216075	0.169409	0.771064
WBP2	34.0732	1.29729e-05	0.000389177			GOBP_INTEGRIN_MEDIATED_SIGNALING_PATHWAY	0.0215067	0.169409	0.771064
ITM2B	34.0686	2.56463e-07	3.33837e-05			GOBP_CELLULAR_RESPONSE_TO_EPINEPHRINE_STIMULUS	0.0218168	0.169409	0.771064
NAP1L1	34.0501	6.60775e-07	5.76866e-05			GOCC_POLYMERIC_CYTOSKELETAL_FIBER	0.0221758	0.170807	0.767495
GLA	34.0486	4.07256e-08	1.13227e-05			GOMF_PROTEIN_CONTAINING_COMPLEX_BINDING	0.022512	0.17237	0.763538
WIPI1	34.0463	8.04432e-08	1.89464e-05			GOMF_VINCULIN_BINDING	0.0237769	0.17285	0.76233
DAP	34.0361	9.1079e-08	2.08514e-05			GOMF_SERINE_TYPE_EXOPEPTIDASE_ACTIVITY	0.0237769	0.17285	0.76233
ITGB5	34.0278	1.86716e-08	6.79188e-06			GOBP_THYROID_HORMONE_TRANSPORT	0.0237769	0.17285	0.76233
NDUFAF3	34.0274	4.1812e-06	0.000208031			GOBP_DOPAMINE_BIOSYNTHETIC_PROCESS	0.0237769	0.17285	0.76233
MTPN	34.0191	8.76008e-07	6.82828e-05			GOBP_CELLULAR_RESPONSE_TO_TESTOSTERONE_STIMULUS	0.0237769	0.17285	0.76233
RAB10	34.0177	1.57804e-06	0.000102504			GOBP_CATECHOLAMINE_UPTAKE_INVOLVED_IN_SYNAPTIC_TRANSMISSION	0.0237769	0.17285	0.76233
C9orf89	34.0176	5.40019e-07	5.16934e-05			GOBP_NEGATIVE_REGULATION_OF_CELLULAR_CATABOLIC_PROCESS	0.0236837	0.17285	0.76233
CAMTA1	34.0146	3.25348e-05	0.00039493			GOBP_AMINE_METABOLIC_PROCESS	0.0236837	0.17285	0.76233
SOD2	34.0135	1.37886e-05	0.000389177			GOBP_NEGATIVE_REGULATION_OF_PROTEIN_CATABOLIC_PROCESS	0.0229483	0.17285	0.76233
RHOBTB1	34.0098	2.20237e-08	7.62213e-06			GOMF_PHOSPHOLIPASE_INHIBITOR_ACTIVITY	0.0257333	0.173432	0.760871
USF2	34.0055	9.57541e-05	0.000656365			GOBP_THROMBIN_ACTIVATED_RECEPTOR_SIGNALING_PATHWAY	0.0257333	0.173432	0.760871
THEM5	34.0036	4.07256e-08	1.13227e-05			GOBP_SEROTONIN_UPTAKE	0.0257333	0.173432	0.760871
SSX2IP	33.9984	2.55729e-08	8.12822e-06			GOBP_REGULATION_OF_THYMOCYTE_APOPTOTIC_PROCESS	0.0257333	0.173432	0.760871
GUCY1B3	33.9981	1.67714e-07	2.97813e-05			GOBP_POSITIVE_REGULATION_OF_PLATELET_ACTIVATION	0.0257333	0.173432	0.760871
PDLIM7	33.995	2.14264e-06	0.000127538			GOBP_NEGATIVE_REGULATION_OF_PLATELET_DERIVED_GROWTH_FACTOR_RECEPTOR_SIGNALING_PATHWAY	0.0257333	0.173432	0.760871
MYLK	33.9934	8.55638e-09	4.91437e-06			GOBP_NEGATIVE_REGULATION_OF_MONOOXYGENASE_ACTIVITY	0.0257333	0.173432	0.760871
IRX3	33.9841	1.44501e-07	2.81587e-05			GOBP_NEGATIVE_REGULATION_OF_HOMOTYPIC_CELL_CELL_ADHESION	0.0257333	0.173432	0.760871
LURAP1L	33.9841	1.44501e-07	2.81587e-05			GOBP_NEGATIVE_REGULATION_OF_AMYLOID_FIBRIL_FORMATION	0.0257333	0.173432	0.760871
TMCC2	33.9715	4.18525e-08	1.13519e-05			GOBP_MACROPHAGE_PROLIFERATION	0.0257333	0.173432	0.760871
PBX1	33.9647	8.39047e-08	1.94814e-05			GOCC_EXTERNAL_ENCAPSULATING_STRUCTURE	0.0257178	0.173432	0.760871
hsa-mir-1199	33.9643	5.7001e-06	0.000257038			GOBP_ORGANELLE_MEMBRANE_FUSION	0.0251835	0.173432	0.760871
PYCR2	33.9626	0.00252115	0.0089617			GOBP_REGULATION_OF_CELL_POPULATION_PROLIFERATION	0.024053	0.173432	0.760871
UBAC2	33.9624	5.97163e-05	0.000496317			GOBP_NEGATIVE_REGULATION_OF_MICROTUBULE_POLYMERIZATION	0.0257333	0.173432	0.760871
GP6	33.9616	2.1076e-06	0.000126603			GOBP_POSITIVE_REGULATION_OF_RECEPTOR_RECYCLING	0.0276858	0.178236	0.749004
WNT11	33.9591	7.18996e-08	1.74359e-05			GOMF_OLIGOPEPTIDE_TRANSMEMBRANE_TRANSPORTER_ACTIVITY	0.0276858	0.178236	0.749004
FAM212B	33.956	1.63062e-07	2.97017e-05			GOCC_CHROMAFFIN_GRANULE	0.0276858	0.178236	0.749004
CABP5	33.9535	3.1487e-07	3.83205e-05			GOBP_RESPONSE_TO_EPINEPHRINE	0.0276858	0.178236	0.749004
LINC00984	33.9525	2.01231e-07	3.1114e-05			GOBP_REGULATION_OF_SULFUR_METABOLIC_PROCESS	0.0276858	0.178236	0.749004
ASAP2	33.9483	5.8891e-07	5.4772e-05			GOBP_ACTIN_CROSSLINK_FORMATION	0.0276858	0.178236	0.749004
TNS1	33.9448	3.3595e-07	3.95624e-05			GOBP_POLYAMINE_BIOSYNTHETIC_PROCESS	0.0276858	0.178236	0.749004
VIL1	33.9425	2.67419e-08	8.19291e-06			GOBP_CELL_CHEMOTAXIS	0.026826	0.178236	0.749004
HRASLS	33.9413	0.00015887	0.000927605			GOBP_REGULATION_OF_SNARE_COMPLEX_ASSEMBLY	0.0276858	0.178236	0.749004
ARG2	33.9358	2.76028e-06	0.000155535			GOBP_REGULATION_OF_INOSITOL_PHOSPHATE_BIOSYNTHETIC_PROCESS	0.0296346	0.179192	0.746681
C1orf198	33.9355	5.37822e-06	0.000246255			GOBP_REGULATION_OF_MONOATOMIC_ANION_TRANSPORT	0.0296346	0.179192	0.746681
GLUL	33.9327	1.71191e-06	0.000108403			GOBP_POSITIVE_REGULATION_OF_SYNAPTIC_TRANSMISSION_GABAERGIC	0.0296346	0.179192	0.746681
ZNF778	33.9298	7.78379e-08	1.86004e-05			GOMF_MUSCLE_ALPHA_ACTININ_BINDING	0.0296346	0.179192	0.746681
CMIP	33.9265	3.17829e-06	0.00017227			GOCC_AUTOLYSOSOME	0.0296346	0.179192	0.746681
EGFL7	33.9256	0.000419692	0.00195641			GOBP_ENDOSOMAL_VESICLE_FUSION	0.0296346	0.179192	0.746681
NPPA-AS1	33.9212	0.00951754	0.0291938			GOMF_PROTEIN_FOLDING_CHAPERONE_BINDING	0.0290976	0.179192	0.746681
TNFSF4	33.9201	2.70278e-08	8.19291e-06			GOBP_CELL_MOTILITY	0.0289651	0.179192	0.746681
SIAE	33.9197	2.71932e-05	0.000389177			GOMF_GTPASE_ACTIVITY	0.0287768	0.179192	0.746681
WBP5	33.9194	0.00240324	0.00859203			GOBP_RECEPTOR_INTERNALIZATION	0.0282963	0.179192	0.746681
SLC39A3	33.9179	1.15758e-05	0.000389177			GOMF_SIGNALING_RECEPTOR_BINDING	0.0281996	0.179192	0.746681
DAB2	33.9164	1.06645e-05	0.000389177			GOCC_VACUOLE	0.0280718	0.179192	0.746681
MEST	33.9154	0.00169635	0.00634905			GOBP_CARBON_DIOXIDE_TRANSPORT	0.0296346	0.179192	0.746681
FAM212A	33.9136	2.65236e-07	3.40521e-05			GOBP_GLIAL_CELL_DEVELOPMENT	0.029908	0.180004	0.744717
C15orf26	33.9131	0.0168711	0.0489478			GOBP_REGULATION_OF_PROTEIN_LOCALIZATION_TO_CELL_PERIPHERY	0.0311404	0.183999	0.735186
MTURN	33.9074	0.00755829	0.0237629			GOBP_CELLULAR_COMPONENT_ASSEMBLY_INVOLVED_IN_MORPHOGENESIS	0.0307274	0.183999	0.735186
PRUNE	33.9061	2.42139e-07	3.23557e-05			GOBP_LYSOSOMAL_TRANSPORT	0.0311404	0.183999	0.735186
HIST1H2AE	33.903	0.000165627	0.000955471			GOBP_SEQUESTERING_OF_CALCIUM_ION	0.0311404	0.183999	0.735186
ABTB1	33.9016	1.55167e-05	0.000389177			GOBP_POSITIVE_REGULATION_OF_MACROPHAGE_DIFFERENTIATION	0.0315795	0.184071	0.735014
C12orf39	33.8987	0.00101501	0.0040943			GOMF_CARBONATE_DEHYDRATASE_ACTIVITY	0.0315795	0.184071	0.735014
TMEM50A	33.8862	5.76057e-06	0.000259279			GOMF_MISFOLDED_PROTEIN_BINDING	0.0315795	0.184071	0.735014
SUSD1	33.8841	8.61143e-05	0.000618248			GOBP_GLIOGENESIS	0.0321927	0.186804	0.728614
SSFA2	33.8839	3.48261e-05	0.000399907			GOBP_NITROGEN_COMPOUND_TRANSPORT	0.0323736	0.187015	0.728123
FN3K	33.8784	0.0140809	0.0415484			GOMF_CALCIUM_DEPENDENT_PHOSPHOLIPASE_A2_ACTIVITY	0.0335206	0.187773	0.726366
DBNL	33.8625	5.43247e-05	0.000471621			GOMF_LIPASE_INHIBITOR_ACTIVITY	0.0335206	0.187773	0.726366
SLC44A1	33.8521	2.54371e-08	8.12822e-06			GOBP_REGULATION_OF_INCLUSION_BODY_ASSEMBLY	0.0335206	0.187773	0.726366
AGPAT1	33.8441	5.1358e-07	5.06239e-05			GOCC_APICAL_DENDRITE	0.0335206	0.187773	0.726366
SPPL3	33.8434	0.000241948	0.00126734			GOBP_REGULATION_OF_AMYLOID_FIBRIL_FORMATION	0.0335206	0.187773	0.726366
ROGDI	33.8314	1.5376e-06	0.000100461			GOBP_EARLY_ENDOSOME_TO_GOLGI_TRANSPORT	0.0335206	0.187773	0.726366
TLN1	33.8279	1.15363e-06	8.20792e-05			GOBP_REGULATION_OF_HEMATOPOIETIC_STEM_CELL_PROLIFERATION	0.0335206	0.187773	0.726366
ANO6	33.8258	2.3264e-06	0.000134799			GOBP_ANGIOTENSIN_ACTIVATED_SIGNALING_PATHWAY	0.0393213	0.190942	0.719099
RYBP	33.8194	3.70305e-05	0.000405996			GOBP_THYMOCYTE_APOPTOTIC_PROCESS	0.0373915	0.190942	0.719099
PLA2G4C	33.8073	0.0030311	0.0105097			GOMF_CARBOXYLIC_ESTER_HYDROLASE_ACTIVITY	0.038044	0.190942	0.719099
DAPP1	33.7872	3.99818e-07	4.39237e-05			GOBP_VESICLE_ORGANIZATION	0.03834	0.190942	0.719099
ARF1	33.7835	3.07356e-05	0.000391663			GOBP_NEGATIVE_REGULATION_OF_PROGRAMMED_CELL_DEATH	0.0383687	0.190942	0.719099
FLNA	33.7476	7.63254e-06	0.000319124			GOBP_POSITIVE_REGULATION_OF_ENDOCYTOSIS	0.0393984	0.190942	0.719099
RAB32	33.7428	7.29832e-07	6.17396e-05			GOBP_REGULATION_OF_G_PROTEIN_COUPLED_RECEPTOR_SIGNALING_PATHWAY	0.0384934	0.190942	0.719099
SQSTM1	33.737	1.10356e-05	0.000389177			GOBP_CELLULAR_RESPONSE_TO_ESTROGEN_STIMULUS	0.0393213	0.190942	0.719099
PTGIR	33.7246	6.29995e-06	0.000277588			GOBP_SYNAPTIC_VESICLE_PRIMING	0.0373915	0.190942	0.719099
CRYL1	33.7228	4.41121e-05	0.000431345			GOBP_NEGATIVE_REGULATION_OF_RELEASE_OF_CYTOCHROME_C_FROM_MITOCHONDRIA	0.0393213	0.190942	0.719099
TACC3	33.7205	8.70638e-06	0.000355398			GOBP_POSITIVE_REGULATION_OF_AMYLOID_BETA_FORMATION	0.0393213	0.190942	0.719099
MAGED2	33.7197	2.07311e-06	0.000125221			GOBP_RESPONSE_TO_MAGNESIUM_ION	0.0393213	0.190942	0.719099
C9orf16	33.7064	5.1723e-05	0.000461266			GOBP_RESPONSE_TO_MISFOLDED_PROTEIN	0.0393213	0.190942	0.719099
RAB4A	33.6997	1.62642e-05	0.000389177			GOBP_REVERSE_CHOLESTEROL_TRANSPORT	0.0393213	0.190942	0.719099
CXCL16	33.6983	1.48706e-06	9.85175e-05			GOMF_CYSTEINE_TYPE_ENDOPEPTIDASE_INHIBITOR_ACTIVITY_INVOLVED_IN_APOPTOTIC_PROCESS	0.0393213	0.190942	0.719099
CRAT	33.6947	3.25948e-06	0.000175508			GOBP_CELL_CELL_JUNCTION_ASSEMBLY	0.0393984	0.190942	0.719099
ARRB1	33.6848	9.20165e-08	2.09197e-05			GOBP_NEGATIVE_REGULATION_OF_MEGAKARYOCYTE_DIFFERENTIATION	0.0393213	0.190942	0.719099
EHD3	33.6838	1.23407e-08	5.6903e-06			GOBP_REGULATION_OF_NEUROTRANSMITTER_UPTAKE	0.0373915	0.190942	0.719099
G6PD	33.6787	1.84393e-05	0.000389177			GOBP_RESPONSE_TO_MOLECULE_OF_BACTERIAL_ORIGIN	0.0373185	0.190942	0.719099
SH3BGRL	33.6759	5.36417e-05	0.000468049			GOBP_REGULATION_OF_AMYLOID_BETA_CLEARANCE	0.0373915	0.190942	0.719099
PSRC1	33.6744	5.12093e-07	5.06239e-05			GOBP_REGULATION_OF_GLUTAMATE_SECRETION	0.0373915	0.190942	0.719099
UBXN11	33.6675	4.38122e-07	4.56791e-05			GOBP_MONOATOMIC_ION_HOMEOSTASIS	0.0343749	0.190942	0.719099
TGFB1	33.6627	7.35892e-06	0.000311541			GOBP_CATECHOLAMINE_UPTAKE	0.0354579	0.190942	0.719099
RILP	33.658	7.22565e-06	0.000307612			GOBP_MAINTENANCE_OF_CELL_POLARITY	0.0354579	0.190942	0.719099
ANKRD10	33.6511	6.49986e-05	0.000520402			GOBP_MYELIN_MAINTENANCE	0.0354579	0.190942	0.719099
SNX3	33.6452	3.47698e-05	0.000399401			GOBP_NEGATIVE_REGULATION_OF_PLATELET_ACTIVATION	0.0354579	0.190942	0.719099
TMBIM1	33.6422	4.96724e-06	0.000235983			GOBP_POSITIVE_REGULATION_OF_NEUROTRANSMITTER_SECRETION	0.0354579	0.190942	0.719099
GPX4	33.6421	2.85609e-05	0.000389177			GOBP_REGULATION_OF_HYDROGEN_PEROXIDE_METABOLIC_PROCESS	0.0354579	0.190942	0.719099
MOB3B	33.6408	5.98037e-07	5.48419e-05			GOMF_CADHERIN_BINDING_INVOLVED_IN_CELL_CELL_ADHESION	0.0354579	0.190942	0.719099
DIAPH1	33.6312	7.03313e-06	0.000302563			GOBP_NEGATIVE_REGULATION_OF_PROTEIN_CONTAINING_COMPLEX_ASSEMBLY	0.0358281	0.190942	0.719099
WRB	33.6312	0.000584555	0.00257185			GOMF_TETRAPYRROLE_BINDING	0.0371514	0.190942	0.719099
CTNNAL1	33.6289	1.79911e-07	3.07383e-05			GOBP_MHC_CLASS_II_BIOSYNTHETIC_PROCESS	0.0373915	0.190942	0.719099
KIFC3	33.6254	0.0166677	0.048409			GOBP_POLYAMINE_METABOLIC_PROCESS	0.0373915	0.190942	0.719099
TMED3	33.6112	2.67952e-05	0.000389177			GOBP_POSITIVE_REGULATION_OF_MACROPHAGE_DERIVED_FOAM_CELL_DIFFERENTIATION	0.0373915	0.190942	0.719099
TOLLIP	33.6018	0.000291058	0.00145988			GOBP_PROTEIN_LOCALIZATION_TO_MICROTUBULE	0.0373915	0.190942	0.719099
GNB5	33.6007	0.00605712	0.0194792			GOCC_PSEUDOPODIUM	0.0354579	0.190942	0.719099
SPNS1	33.5991	3.61206e-07	4.16379e-05			GOMF_NUCLEOSIDE_MONOPHOSPHATE_KINASE_ACTIVITY	0.0412473	0.194795	0.710421
TMSB4Y	33.5964	1.30299e-08	5.84345e-06			GOMF_STRUCTURAL_CONSTITUENT_OF_POSTSYNAPSE	0.0412473	0.194795	0.710421
CDIP1	33.5951	8.67636e-06	0.000354615			GOCC_PERINUCLEAR_ENDOPLASMIC_RETICULUM	0.0412473	0.194795	0.710421
MIR4435-1HG	33.5871	5.50533e-07	5.25462e-05			GOBP_ANTIMICROBIAL_HUMORAL_RESPONSE	0.0412326	0.194795	0.710421
HMGB1	33.5867	6.4789e-06	0.000283944			GOBP_NEGATIVE_REGULATION_OF_VASCULATURE_DEVELOPMENT	0.040771	0.194795	0.710421
VAPA	33.5838	0.000207279	0.00112779			GOBP_REGULATION_OF_IMMUNE_SYSTEM_PROCESS	0.0404571	0.194795	0.710421
NAPG	33.5828	7.15677e-06	0.000305872			GOBP_REGULATION_OF_MICROTUBULE_CYTOSKELETON_ORGANIZATION	0.0412326	0.194795	0.710421
INSIG1	33.5763	6.54726e-06	0.000285032			GOBP_ACTIN_FILAMENT_BUNDLE_ORGANIZATION	0.0454755	0.198116	0.703081
SCYL2	33.5727	2.80062e-05	0.000389177			GOBP_PLASMA_MEMBRANE_ORGANIZATION	0.0454755	0.198116	0.703081
TRAPPC1	33.5509	0.000760782	0.00321001			GOBP_G_PROTEIN_COUPLED_RECEPTOR_SIGNALING_PATHWAY	0.045993	0.198116	0.703081
MAD2L1BP	33.5448	0.00909482	0.0280311			GOMF_LOW_DENSITY_LIPOPROTEIN_PARTICLE_RECEPTOR_BINDING	0.0470027	0.198116	0.703081
FAM73B	33.5401	5.3794e-07	5.16453e-05			GOBP_RESPONSE_TO_OXIDATIVE_STRESS	0.0467401	0.198116	0.703081
LYL1	33.5369	2.31792e-06	0.000134546			GOBP_VACUOLAR_TRANSPORT	0.0469245	0.198116	0.703081
EFNB1	33.5331	6.92488e-07	5.99753e-05			GOBP_CHAPERONE_MEDIATED_PROTEIN_COMPLEX_ASSEMBLY	0.0470027	0.198116	0.703081
EIF4G2	33.5291	9.00484e-05	0.000633299			GOBP_MYELIN_ASSEMBLY	0.0470027	0.198116	0.703081
MSANTD3	33.5027	1.24223e-06	8.67122e-05			GOBP_NEGATIVE_REGULATION_OF_T_CELL_APOPTOTIC_PROCESS	0.0470027	0.198116	0.703081
VKORC1	33.5022	3.03378e-05	0.000391023			GOBP_POSITIVE_REGULATION_OF_NEUROTRANSMITTER_TRANSPORT	0.0470027	0.198116	0.703081
RP11-514O12.4	33.4956	4.75464e-05	0.000443975			GOBP_REGULATION_OF_OXIDATIVE_PHOSPHORYLATION	0.0470027	0.198116	0.703081
CD99	33.4938	8.90836e-05	0.00062976			GOBP_REGULATION_OF_PLATELET_DERIVED_GROWTH_FACTOR_RECEPTOR_SIGNALING_PATHWAY	0.0470027	0.198116	0.703081
KIF2A	33.488	2.99449e-05	0.000389177			GOCC_MICROTUBULE_PLUS_END	0.0470027	0.198116	0.703081
ARHGAP18	33.4796	2.52432e-07	3.30564e-05			GOMF_CYTOSKELETAL_ANCHOR_ACTIVITY	0.0470027	0.198116	0.703081
AMD1	33.4731	3.90701e-06	0.000196781			GOBP_INCLUSION_BODY_ASSEMBLY	0.0470027	0.198116	0.703081
TSPAN18	33.4663	0.0111384	0.0336206			GOMF_G_PROTEIN_BETA_SUBUNIT_BINDING	0.045088	0.198116	0.703081
SPIN2B	33.457	0.00600935	0.0193407			GOBP_NOREPINEPHRINE_TRANSPORT	0.045088	0.198116	0.703081
CACTIN	33.453	5.76563e-06	0.000259279			GOCC_GLYCOPROTEIN_COMPLEX	0.045088	0.198116	0.703081
STOM	33.4511	0.0156824	0.0457584			GOCC_SECONDARY_LYSOSOME	0.045088	0.198116	0.703081
AP2M1	33.4459	0.000126111	0.000785955			GOBP_CATECHOL_CONTAINING_COMPOUND_BIOSYNTHETIC_PROCESS	0.0431695	0.198116	0.703081
LMNA	33.4408	2.27181e-06	0.000132575			GOBP_GAS_TRANSPORT	0.0431695	0.198116	0.703081
MTFR1L	33.433	1.7374e-06	0.000109173			GOBP_NEGATIVE_REGULATION_OF_OXIDOREDUCTASE_ACTIVITY	0.0431695	0.198116	0.703081
DOK1	33.431	1.29293e-07	2.66214e-05			GOBP_SEROTONIN_TRANSPORT	0.0431695	0.198116	0.703081
SLC30A5	33.431	0.00148218	0.0056561			GOCC_STRIATED_MUSCLE_THIN_FILAMENT	0.0431695	0.198116	0.703081
TPM3	33.4211	0.00138115	0.00532392			GOBP_REGULATION_OF_SUPRAMOLECULAR_FIBER_ORGANIZATION	0.0433874	0.198116	0.703081
DGCR2	33.4209	0.00628698	0.0201531			GOBP_NEGATIVE_REGULATION_OF_NEURON_APOPTOTIC_PROCESS	0.0426293	0.198116	0.703081
ARF3	33.4207	1.09867e-06	7.93999e-05			GOBP_NEGATIVE_REGULATION_OF_SUPRAMOLECULAR_FIBER_ORGANIZATION	0.044519	0.198116	0.703081
CTDSPL	33.4137	0.00123423	0.0048466			GOCC_CLUSTER_OF_ACTIN_BASED_CELL_PROJECTIONS	0.044519	0.198116	0.703081
AK3	33.4122	0.000361477	0.00173749			GOBP_MEGAKARYOCYTE_DEVELOPMENT	0.045088	0.198116	0.703081
STXBP2	33.4113	4.34819e-05	0.000428639			GOBP_REGULATION_OF_VESICLE_FUSION	0.045088	0.198116	0.703081
HTATIP2	33.4093	6.85481e-05	0.000536616			GOBP_SNARE_COMPLEX_ASSEMBLY	0.045088	0.198116	0.703081
ATP6V1E1	33.4064	0.000420871	0.00196051			GOCC_ENDOCYTIC_VESICLE_LUMEN	0.045088	0.198116	0.703081
R3HDM4	33.4046	1.28835e-06	8.9171e-05			GOBP_ORGANELLE_FUSION	0.0435702	0.198116	0.703081
PPDPF	33.4024	0.000197477	0.00108797			GOMF_PROTEIN_KINASE_A_REGULATORY_SUBUNIT_BINDING	0.0489137	0.199667	0.699694
FKBP8	33.3958	0.000176794	0.00100188			GOMF_OXIDOREDUCTASE_ACTIVITY_ACTING_ON_SINGLE_DONORS_WITH_INCORPORATION_OF_MOLECULAR_OXYGEN	0.0489137	0.199667	0.699694
MEA1	33.3885	0.000137207	0.00083508			GOMF_HEXOSE_TRANSMEMBRANE_TRANSPORTER_ACTIVITY	0.0489137	0.199667	0.699694
PRKAR1A	33.3848	1.67628e-05	0.000389177			GOMF_DYNEIN_COMPLEX_BINDING	0.0489137	0.199667	0.699694
AP2S1	33.3761	0.000530902	0.00237863			GOBP_REGULATION_OF_RECEPTOR_RECYCLING	0.0489137	0.199667	0.699694
PPP1R14A	33.3744	4.94969e-06	0.000235528			GOBP_REGULATION_OF_DOPAMINE_SECRETION	0.0489137	0.199667	0.699694
ARHGDIB	33.3551	0.000206672	0.00112542			GOBP_POSITIVE_REGULATION_OF_AMYLOID_PRECURSOR_PROTEIN_CATABOLIC_PROCESS	0.0489137	0.199667	0.699694
ACTG1	33.3493	0.000158633	0.000926886			GOBP_LIPOPROTEIN_LOCALIZATION	0.0489137	0.199667	0.699694
SERF2	33.3468	0.000185356	0.00103854			GOBP_CELLULAR_RESPONSE_TO_COPPER_ION	0.0489137	0.199667	0.699694
RPGR	33.3449	1.28835e-06	8.9171e-05			GOBP_REGULATION_OF_LONG_TERM_NEURONAL_SYNAPTIC_PLASTICITY	0.0489137	0.199667	0.699694
RBX1	33.3367	8.05787e-05	0.000594945			GOCC_HIGH_DENSITY_LIPOPROTEIN_PARTICLE	0.050821	0.201108	0.696571
ALDOA	33.3169	0.00078467	0.00329298			GOMF_STRUCTURAL_CONSTITUENT_OF_SYNAPSE	0.050821	0.201108	0.696571
PRKCD	33.3147	1.7284e-07	2.97813e-05			GOCC_MYOFILAMENT	0.050821	0.201108	0.696571
TPP2	33.31	4.8275e-07	4.87618e-05			GOBP_REGULATION_OF_SYNAPTIC_VESICLE_RECYCLING	0.050821	0.201108	0.696571
CAPZA2	33.3085	3.52795e-05	0.000401035			GOBP_REGULATION_OF_MACROPHAGE_DIFFERENTIATION	0.050821	0.201108	0.696571
FTH1	33.3011	0.000160534	0.000934159			GOBP_POSITIVE_REGULATION_OF_ALCOHOL_BIOSYNTHETIC_PROCESS	0.050821	0.201108	0.696571
HLA-E	33.2991	0.000330079	0.00161454			GOBP_NEGATIVE_REGULATION_OF_NEURAL_PRECURSOR_CELL_PROLIFERATION	0.050821	0.201108	0.696571
EIF2AK1	33.2945	1.56215e-05	0.000389177			GOBP_INOSITOL_PHOSPHATE_BIOSYNTHETIC_PROCESS	0.050821	0.201108	0.696571
TP53TG1	33.2755	0.00335081	0.011476			GOBP_AXON_ENSHEATHMENT_IN_CENTRAL_NERVOUS_SYSTEM	0.050821	0.201108	0.696571
PANX1	33.2666	2.81899e-05	0.000389177			GOBP_POSITIVE_REGULATION_OF_SYNAPTIC_TRANSMISSION	0.0503711	0.201108	0.696571
ZMAT2	33.2657	0.00279667	0.00979747			GOBP_ENDOCYTOSIS	0.0511028	0.201607	0.695495
CYB5R3	33.2652	3.39357e-05	0.000398061			GOBP_REGULATION_OF_PROTEIN_CONTAINING_COMPLEX_ASSEMBLY	0.0523055	0.205498	0.687191
GFOD1	33.2612	5.5418e-06	0.000251983			GOBP_NEGATIVE_REGULATION_OF_AMINE_TRANSPORT	0.0527245	0.205498	0.687191
GAPDH	33.2607	0.000274393	0.00139705			GOBP_PEPTIDE_CROSS_LINKING	0.0527245	0.205498	0.687191
FAM110A	33.2501	7.08234e-06	0.000303882			GOMF_FERROUS_IRON_BINDING	0.0527245	0.205498	0.687191
CDC45	33.2434	1.70087e-07	2.97813e-05			GOCC_ADHERENS_JUNCTION	0.0549331	0.208456	0.680986
MAP1LC3B	33.2411	6.48968e-05	0.000519842			GOMF_ALPHA_ACTININ_BINDING	0.0546243	0.208456	0.680986
GNA15	33.2371	1.05116e-06	7.71591e-05			GOBP_SYNAPTIC_TRANSMISSION_DOPAMINERGIC	0.0546243	0.208456	0.680986
HIPK2	33.2286	6.53225e-07	5.71799e-05			GOBP_ONE_CARBON_COMPOUND_TRANSPORT	0.0546243	0.208456	0.680986
FAM118B	33.2267	5.55864e-07	5.2646e-05			GOBP_CALCIUM_ION_TRANSMEMBRANE_IMPORT_INTO_CYTOSOL	0.0549331	0.208456	0.680986
SLC35D2	33.2241	2.67988e-08	8.19291e-06			GOBP_GMP_METABOLIC_PROCESS	0.0546243	0.208456	0.680986
PIK3CG	33.2147	3.4904e-07	4.05209e-05			GOBP_GLUTAMATE_SECRETION	0.0546243	0.208456	0.680986
TUBB4B	33.2096	6.07582e-05	0.000500277			GOCC_CELL_LEADING_EDGE	0.0538218	0.208456	0.680986
TUBA1B	33.1979	0.00145957	0.00558545			GOBP_NEGATIVE_REGULATION_OF_STEM_CELL_PROLIFERATION	0.0546243	0.208456	0.680986
EXOSC4	33.1911	1.04298e-05	0.000389177			GOMF_SUGAR_TRANSMEMBRANE_TRANSPORTER_ACTIVITY	0.0565204	0.210165	0.67744
RNF8	33.1779	0.00137052	0.00529105			GOBP_RESPONSE_TO_IRON_ION	0.0565204	0.210165	0.67744
C4orf3	33.177	0.0126519	0.0377505			GOBP_REGULATION_OF_PLATELET_AGGREGATION	0.0565204	0.210165	0.67744
ZNF217	33.1755	5.58011e-07	5.2646e-05			GOMF_LIPOPROTEIN_PARTICLE_RECEPTOR_BINDING	0.0565204	0.210165	0.67744
HLA-C	33.1693	0.00205083	0.00746417			GOBP_PERIPHERAL_NERVOUS_SYSTEM_AXON_ENSHEATHMENT	0.0565204	0.210165	0.67744
STK24	33.1673	1.07746e-05	0.000389177			GOBP_KILLING_BY_HOST_OF_SYMBIONT_CELLS	0.0565204	0.210165	0.67744
SPTSSA	33.165	1.98377e-06	0.000120491			GOBP_REGULATION_OF_NUCLEOTIDE_BIOSYNTHETIC_PROCESS	0.0565204	0.210165	0.67744
ACADVL	33.1642	0.000505131	0.00228002			GOBP_ACROSOME_ASSEMBLY	0.0584128	0.214733	0.6681
ZFAND2A	33.1607	0.00114744	0.00454781			GOBP_DOPAMINE_SECRETION	0.0584128	0.214733	0.6681
MGAT3	33.1576	2.29045e-07	3.1114e-05			GOBP_NEGATIVE_REGULATION_OF_INTRINSIC_APOPTOTIC_SIGNALING_PATHWAY_IN_RESPONSE_TO_DNA_DAMAGE	0.0584128	0.214733	0.6681
SPDYC	33.1576	2.29045e-07	3.1114e-05			GOBP_POSITIVE_REGULATION_OF_AMIDE_METABOLIC_PROCESS	0.0584128	0.214733	0.6681
GRHL1	33.1576	2.29045e-07	3.1114e-05			GOBP_TUMOR_NECROSIS_FACTOR_SUPERFAMILY_CYTOKINE_PRODUCTION	0.0585793	0.214735	0.668096
RP11-501J20.5	33.1576	2.29045e-07	3.1114e-05			GOBP_RESPONSE_TO_PROTOZOAN	0.0603015	0.214959	0.667644
TCTEX1D1	33.1576	2.29045e-07	3.1114e-05			GOCC_SMOOTH_ENDOPLASMIC_RETICULUM	0.0603015	0.214959	0.667644
SLCO2A1	33.1576	2.29045e-07	3.1114e-05			GOBP_THYROID_GLAND_DEVELOPMENT	0.0603015	0.214959	0.667644
RP11-874J12.4	33.1576	2.29045e-07	3.1114e-05			GOBP_PROSTANOID_BIOSYNTHETIC_PROCESS	0.0603015	0.214959	0.667644
RP11-380L11.4	33.1576	2.29045e-07	3.1114e-05			GOCC_INTEGRIN_COMPLEX	0.0603015	0.214959	0.667644
CAV2	33.1576	2.29045e-07	3.1114e-05			GOBP_HYDROGEN_PEROXIDE_CATABOLIC_PROCESS	0.0603015	0.214959	0.667644
C15orf54	33.1576	2.29045e-07	3.1114e-05			GOBP_ARACHIDONIC_ACID_SECRETION	0.0603015	0.214959	0.667644
FAM26D	33.1576	2.29045e-07	3.1114e-05			GOBP_POSITIVE_REGULATION_OF_PROTEIN_CONTAINING_COMPLEX_ASSEMBLY	0.0601674	0.214959	0.667644
OXTR	33.1576	2.29045e-07	3.1114e-05			GOCC_SIDE_OF_MEMBRANE	0.0600557	0.214959	0.667644
RP11-744N12.3	33.1576	2.29045e-07	3.1114e-05			GOBP_NEGATIVE_REGULATION_OF_AMYLOID_PRECURSOR_PROTEIN_CATABOLIC_PROCESS	0.0603015	0.214959	0.667644
RP11-475N22.4	33.1576	2.29045e-07	3.1114e-05			GOMF_LYASE_ACTIVITY	0.0617703	0.219094	0.65937
PRKG1	33.1576	2.29045e-07	3.1114e-05			GOCC_ACROSOMAL_MEMBRANE	0.0621865	0.219094	0.65937
AANAT	33.1576	2.29045e-07	3.1114e-05			GOCC_FILAMENTOUS_ACTIN	0.0621865	0.219094	0.65937
PDGFRA	33.1576	2.29045e-07	3.1114e-05			GOBP_REGULATION_OF_PROTEIN_POLYMERIZATION	0.0623079	0.219094	0.65937
ANKDD1B	33.1576	2.29045e-07	3.1114e-05			GOCC_LAMELLIPODIUM	0.0623079	0.219094	0.65937
FSTL4	33.1576	2.29045e-07	3.1114e-05			GOCC_PODOSOME	0.0640678	0.222262	0.653135
SH3TC2	33.1576	2.29045e-07	3.1114e-05			GOBP_REGULATION_OF_MACROPHAGE_DERIVED_FOAM_CELL_DIFFERENTIATION	0.0640678	0.222262	0.653135
LRGUK	33.1576	2.29045e-07	3.1114e-05			GOBP_POSITIVE_REGULATION_OF_CELLULAR_RESPONSE_TO_TRANSFORMING_GROWTH_FACTOR_BETA_STIMULUS	0.0640678	0.222262	0.653135
PCYT1B	33.1576	2.29045e-07	3.1114e-05			GOBP_PLASMA_MEMBRANE_FUSION	0.0640678	0.222262	0.653135
RP1-86C11.7	33.1576	2.29045e-07	3.1114e-05			GOBP_REGULATION_OF_AEROBIC_RESPIRATION	0.0640678	0.222262	0.653135
LY86-AS1	33.1576	2.29045e-07	3.1114e-05			GOMF_PROTEIN_CARRIER_CHAPERONE	0.0678194	0.225021	0.647776
TUBB6	33.154	1.17327e-06	8.31395e-05			GOMF_PHOSPHOLIPASE_A2_ACTIVITY	0.0678194	0.225021	0.647776
BTK	33.1538	7.46728e-07	6.2683e-05			GOBP_TETRAPYRROLE_BIOSYNTHETIC_PROCESS	0.0678194	0.225021	0.647776
CASP3	33.1498	5.13961e-05	0.000459854			GOBP_REGULATION_OF_SYNAPTIC_TRANSMISSION_GABAERGIC	0.0678194	0.225021	0.647776
TMEM219	33.1432	0.000128997	0.000798924			GOBP_REGULATION_OF_PRESYNAPSE_ORGANIZATION	0.0678194	0.225021	0.647776
AKIRIN2	33.1328	3.86144e-05	0.000410428			GOBP_NEUROTRANSMITTER_REUPTAKE	0.0678194	0.225021	0.647776
CCDC26	33.1296	1.41327e-07	2.8041e-05			GOBP_NEGATIVE_REGULATION_OF_SIGNAL_TRANSDUCTION_IN_ABSENCE_OF_LIGAND	0.0678194	0.225021	0.647776
SVIL	33.1282	4.91616e-05	0.000451332			GOBP_CELLULAR_RESPONSE_TO_ANGIOTENSIN	0.0678194	0.225021	0.647776
AP1M2	33.1218	1.64213e-07	2.97017e-05			GOBP_TAXIS	0.0670474	0.225021	0.647776
CCNG1	33.1157	5.32189e-05	0.000466974			GOMF_PROTEIN_DIMERIZATION_ACTIVITY	0.0671413	0.225021	0.647776
TM4SF1	33.1099	5.31234e-07	5.11516e-05			GOBP_FERTILIZATION	0.0666665	0.225021	0.647776
SNX18	33.1033	7.0383e-07	6.04776e-05			GOMF_CARBOXY_LYASE_ACTIVITY	0.0659455	0.225021	0.647776
CERS2	33.1033	0.000362502	0.0017396			GOCC_MICROTUBULE_END	0.0659455	0.225021	0.647776
FRMD3	33.1023	1.87262e-07	3.09301e-05			GOBP_REGULATION_OF_NEUTROPHIL_CHEMOTAXIS	0.0659455	0.225021	0.647776
PTTG1IP	33.0955	4.29686e-07	4.56431e-05			GOBP_NEGATIVE_REGULATION_OF_AMIDE_METABOLIC_PROCESS	0.0659455	0.225021	0.647776
L1TD1	33.0951	2.05492e-07	3.1114e-05			GOBP_POSITIVE_REGULATION_OF_TRANSMEMBRANE_TRANSPORT	0.0655673	0.225021	0.647776
RAB8A	33.0895	8.65136e-05	0.000619484			GOBP_CELL_JUNCTION_ORGANIZATION	0.0677398	0.225021	0.647776
IFRD1	33.0885	5.0507e-05	0.000456894			GOBP_REGULATION_OF_HOMOTYPIC_CELL_CELL_ADHESION	0.0696897	0.229462	0.639289
CD68	33.0794	0.000216586	0.00116506			GOBP_NEGATIVE_REGULATION_OF_EXOCYTOSIS	0.0696897	0.229462	0.639289
SYMPK	33.0686	2.706e-05	0.000389177			GOBP_HEMATOPOIETIC_STEM_CELL_PROLIFERATION	0.0696897	0.229462	0.639289
RPA1	33.0683	0.000485898	0.00220476			GOBP_CELL_CELL_JUNCTION_ORGANIZATION	0.0700011	0.229902	0.638457
KCTD20	33.068	1.15171e-07	2.48057e-05			GOBP_NEGATIVE_REGULATION_OF_LYMPHOCYTE_APOPTOTIC_PROCESS	0.0715564	0.232495	0.633587
HSPB1	33.0647	0.00053017	0.00237665			GOBP_RESPONSE_TO_COPPER_ION	0.0715564	0.232495	0.633587
DNAJC4	33.0586	5.23e-05	0.000463759			GOMF_ACTININ_BINDING	0.0715564	0.232495	0.633587
FAM81B	33.0586	1.63554e-07	2.97017e-05			GOMF_PHOSPHOTRANSFERASE_ACTIVITY_PHOSPHATE_GROUP_AS_ACCEPTOR	0.0715564	0.232495	0.633587
GATA1	33.0563	8.70216e-07	6.81558e-05			GOBP_PROTEIN_STABILIZATION	0.0716889	0.232495	0.633587
ZDHHC5	33.0508	8.28769e-08	1.93802e-05			GOBP_NEGATIVE_REGULATION_OF_CELL_POPULATION_PROLIFERATION	0.0724294	0.234309	0.630211
ZYX	33.0495	7.92176e-05	0.000588345			GOMF_AMIDE_TRANSMEMBRANE_TRANSPORTER_ACTIVITY	0.0734194	0.234579	0.62971
AATK	33.046	1.71115e-07	2.97813e-05			GOBP_REGULATION_OF_MEGAKARYOCYTE_DIFFERENTIATION	0.0734194	0.234579	0.62971
AP003068.23	33.0418	1.97253e-07	3.1114e-05			GOBP_POSITIVE_REGULATION_OF_OXIDOREDUCTASE_ACTIVITY	0.0734194	0.234579	0.62971
TANGO2	33.0402	1.15363e-06	8.20792e-05			GOBP_REGULATION_OF_INTRINSIC_APOPTOTIC_SIGNALING_PATHWAY_IN_RESPONSE_TO_DNA_DAMAGE	0.0734194	0.234579	0.62971
PAIP2	33.0356	0.000407506	0.00191268			GOBP_AMYLOID_BETA_CLEARANCE	0.0734194	0.234579	0.62971
P2RY12	33.0347	4.13284e-07	4.47407e-05			GOBP_MONONUCLEAR_CELL_MIGRATION	0.0751045	0.238168	0.623117
UBQLN1	33.032	6.67436e-06	0.000289411			GOBP_MAINTENANCE_OF_BLOOD_BRAIN_BARRIER	0.0752787	0.238168	0.623117
GABARAPL2	33.0275	0.00690792	0.0219266			GOBP_NEGATIVE_REGULATION_OF_MICROTUBULE_POLYMERIZATION_OR_DEPOLYMERIZATION	0.0752787	0.238168	0.623117
PDE2A	33.0261	4.48019e-07	4.64154e-05			GOCC_PROTEIN_LIPID_COMPLEX	0.0752787	0.238168	0.623117
FHL2	33.0242	1.42905e-07	2.81587e-05			GOCC_VACUOLAR_MEMBRANE	0.0757824	0.239177	0.621281
MFAP3L	33.0188	2.34131e-06	0.000135424			GOBP_MEMBRANE_ORGANIZATION	0.0772844	0.240399	0.619067
GNAZ	33.0164	1.85769e-07	3.09301e-05			GOBP_REGULATION_OF_T_CELL_APOPTOTIC_PROCESS	0.0771345	0.240399	0.619067
ACOT8	33.0138	0.000161013	0.000936278			GOBP_REGULATION_OF_MONOOXYGENASE_ACTIVITY	0.0771345	0.240399	0.619067
LRRC8D	33.0101	1.82613e-06	0.000113874			GOBP_POSITIVE_REGULATION_OF_BMP_SIGNALING_PATHWAY	0.0771345	0.240399	0.619067
TRIP10	33.0037	5.14573e-07	5.06239e-05			GOBP_ONE_CARBON_METABOLIC_PROCESS	0.0771345	0.240399	0.619067
CCDC17	33.0028	2.97563e-06	0.000164833			GOBP_POSITIVE_REGULATION_OF_NITRIC_OXIDE_METABOLIC_PROCESS	0.0771345	0.240399	0.619067
SRP14	33.0001	0.00215016	0.00778844			GOMF_STRUCTURAL_MOLECULE_ACTIVITY	0.0775589	0.240674	0.61857
PPM1N	32.9995	6.91331e-08	1.68901e-05			GOBP_POSITIVE_REGULATION_OF_RELEASE_OF_SEQUESTERED_CALCIUM_ION_INTO_CYTOSOL	0.080835	0.241015	0.617956
UBE2C	32.9987	4.04893e-05	0.000416778			GOMF_SH2_DOMAIN_BINDING	0.080835	0.241015	0.617956
PCSK6	32.9981	1.58216e-07	2.97017e-05			GOMF_KINESIN_BINDING	0.080835	0.241015	0.617956
STON2	32.9954	1.61593e-07	2.97017e-05			GOMF_CYSTEINE_TYPE_ENDOPEPTIDASE_REGULATOR_ACTIVITY_INVOLVED_IN_APOPTOTIC_PROCESS	0.080835	0.241015	0.617956
AL022344.7	32.9946	1.84133e-06	0.000114386			GOMF_CARBOHYDRATE_TRANSMEMBRANE_TRANSPORTER_ACTIVITY	0.080835	0.241015	0.617956
KCNRG	32.9906	1.7262e-06	0.000108988			GOBP_SYNAPTIC_VESICLE_TRANSPORT	0.080835	0.241015	0.617956
DENND2C	32.9893	7.24973e-07	6.15462e-05			GOBP_REGULATION_OF_AMINO_ACID_TRANSPORT	0.080835	0.241015	0.617956
ATL1	32.989	1.96074e-07	3.1114e-05			GOBP_INOSITOL_PHOSPHATE_METABOLIC_PROCESS	0.080835	0.241015	0.617956
PLEK	32.989	0.00045135	0.00207299			GOBP_CELLULAR_RESPONSE_TO_LIPOPROTEIN_PARTICLE_STIMULUS	0.0789866	0.241015	0.617956
MYBPC2	32.9889	1.88956e-07	3.09301e-05			GOCC_GTPASE_COMPLEX	0.0789866	0.241015	0.617956
CRYM	32.9874	1.56948e-07	2.97003e-05			GOBP_FOAM_CELL_DIFFERENTIATION	0.0789866	0.241015	0.617956
DGKG	32.9858	2.13872e-06	0.000127538			GOBP_DOPAMINE_METABOLIC_PROCESS	0.0789866	0.241015	0.617956
RNF10	32.9786	7.55317e-07	6.30622e-05			GOBP_AMEBOIDAL_TYPE_CELL_MIGRATION	0.0786809	0.241015	0.617956
TMEM163	32.9776	3.05716e-07	3.7768e-05			GOMF_STRUCTURAL_CONSTITUENT_OF_MUSCLE	0.080835	0.241015	0.617956
ADORA2A	32.9775	1.31631e-06	9.03426e-05			GOBP_MAINTENANCE_OF_LOCATION_IN_CELL	0.0785719	0.241015	0.617956
GK	32.9766	8.22347e-06	0.000339496			GOBP_COMPLEMENT_ACTIVATION_CLASSICAL_PATHWAY	0.080835	0.241015	0.617956
AC005944.2	32.9738	8.95303e-07	6.91284e-05			GOMF_HYDROLASE_ACTIVITY_ACTING_ON_ACID_ANHYDRIDES	0.078662	0.241015	0.617956
UIMC1	32.9693	0.00141895	0.00545102			GOMF_ALPHA_TUBULIN_BINDING	0.0826799	0.241507	0.61707
BRK1	32.9689	0.00496572	0.0163073			GOMF_NUCLEOBASE_CONTAINING_COMPOUND_KINASE_ACTIVITY	0.0826799	0.241507	0.61707
SPSB1	32.9688	2.99167e-07	3.724e-05			GOBP_RESPONSE_TO_ANGIOTENSIN	0.0826799	0.241507	0.61707
DCLRE1A	32.9659	2.51932e-07	3.30564e-05			GOBP_PURINE_NUCLEOSIDE_MONOPHOSPHATE_METABOLIC_PROCESS	0.0826799	0.241507	0.61707
LAMP5	32.9557	3.83666e-05	0.000410195			GOBP_SKELETAL_MUSCLE_TISSUE_REGENERATION	0.0826799	0.241507	0.61707
NPEPPS	32.9552	3.74281e-06	0.000190563			GOBP_REGULATION_OF_LOCOMOTION	0.0824251	0.241507	0.61707
OTUD7B	32.9547	8.92764e-07	6.90953e-05			GOBP_CELLULAR_RESPONSE_TO_MOLECULE_OF_BACTERIAL_ORIGIN	0.0820894	0.241507	0.61707
RAB3C	32.9534	7.1664e-05	0.000551643			GOMF_CYTOKINE_ACTIVITY	0.0814998	0.241507	0.61707
PSTPIP2	32.9518	3.97035e-06	0.000199052			GOBP_POSITIVE_REGULATION_OF_SUBSTRATE_ADHESION_DEPENDENT_CELL_SPREADING	0.0826799	0.241507	0.61707
RP11-215G15.5	32.9496	0.00374059	0.012656			GOCC_LUMENAL_SIDE_OF_MEMBRANE	0.0863588	0.245601	0.609771
PHF20L1	32.9468	1.23495e-05	0.000389177			GOBP_RESPONSE_TO_TESTOSTERONE	0.0863588	0.245601	0.609771
ADI1	32.946	1.75673e-05	0.000389177			GOBP_REGULATION_OF_REACTIVE_OXYGEN_SPECIES_BIOSYNTHETIC_PROCESS	0.0863588	0.245601	0.609771
GRSF1	32.946	0.00636533	0.0203623			GOBP_REGULATION_OF_MACROPHAGE_MIGRATION	0.0863588	0.245601	0.609771
DAPK2	32.9429	1.88578e-07	3.09301e-05			GOBP_NEUROTRANSMITTER_UPTAKE	0.0863588	0.245601	0.609771
CETP	32.9425	2.221e-05	0.000389177			GOBP_NEGATIVE_REGULATION_OF_RESPONSE_TO_ENDOPLASMIC_RETICULUM_STRESS	0.0863588	0.245601	0.609771
CTB-133G6.2	32.9423	0.000143739	0.000864071			GOBP_REGULATION_OF_NEURON_APOPTOTIC_PROCESS	0.0856556	0.245601	0.609771
MADD	32.94	8.9785e-07	6.91619e-05			GOBP_NEGATIVE_REGULATION_OF_APOPTOTIC_SIGNALING_PATHWAY	0.0856556	0.245601	0.609771
ATP13A4	32.9396	7.80677e-06	0.000325992			GOBP_CELLULAR_HOMEOSTASIS	0.0848723	0.245601	0.609771
RP11-647K16.1	32.9363	0.00119476	0.00470856			GOBP_REGULATION_OF_RELEASE_OF_CYTOCHROME_C_FROM_MITOCHONDRIA	0.0845211	0.245601	0.609771
GUCY1A3	32.935	2.02244e-05	0.000389177			GOBP_DOPAMINE_TRANSPORT	0.0845211	0.245601	0.609771
CYB5D2	32.9342	5.82153e-07	5.4609e-05			GOBP_REGULATION_OF_VESICLE_MEDIATED_TRANSPORT	0.0857598	0.245601	0.609771
FHOD1	32.9342	4.26502e-08	1.13519e-05			GOBP_MYELOID_LEUKOCYTE_ACTIVATION	0.0868548	0.24593	0.609188
IGF2BP3	32.9334	2.37656e-05	0.000389177			GOBP_REGULATION_OF_CELL_MORPHOGENESIS	0.0868548	0.24593	0.609188
DCAF6	32.9291	2.98371e-06	0.000165001			GOBP_POSITIVE_REGULATION_OF_TRANSPORT	0.0871901	0.246341	0.608464
BATF2	32.9268	2.3204e-05	0.000389177			GOBP_REGULATION_OF_NEUTROPHIL_MIGRATION	0.0881928	0.247016	0.607274
SLC44A2	32.9265	5.12789e-06	0.000239141			GOBP_REGULATION_OF_EXTRINSIC_APOPTOTIC_SIGNALING_PATHWAY_IN_ABSENCE_OF_LIGAND	0.0881928	0.247016	0.607274
ETV6	32.9261	6.35929e-07	5.63757e-05			GOBP_REGULATION_OF_CYTOSKELETON_ORGANIZATION	0.0876673	0.247016	0.607274
RP11-354E11.2	32.9249	0.0136153	0.040331			GOBP_POSITIVE_REGULATION_OF_PROTEIN_KINASE_ACTIVITY	0.0880592	0.247016	0.607274
VASP	32.9243	0.000338642	0.0016483			GOMF_CARBOXYPEPTIDASE_ACTIVITY	0.0900233	0.247325	0.606732
MEG3	32.9242	4.80027e-05	0.000445693			GOBP_REGULATION_OF_PROGRAMMED_CELL_DEATH	0.0893824	0.247325	0.606732
CCNJL	32.9232	3.55322e-06	0.000184643			GOBP_CYTOKINE_MEDIATED_SIGNALING_PATHWAY	0.0895931	0.247325	0.606732
LGALS12	32.9228	0.000372373	0.00177915			GOCC_OUTER_MEMBRANE	0.0898754	0.247325	0.606732
LINC00152	32.9207	3.20706e-06	0.00017297			GOBP_ICOSANOID_SECRETION	0.0900233	0.247325	0.606732
HCFC1-AS1	32.9204	0.00223305	0.00804861			GOBP_RECEPTOR_RECYCLING	0.0900233	0.247325	0.606732
TSPAN33	32.9181	7.61095e-07	6.30622e-05			GOBP_THIOESTER_BIOSYNTHETIC_PROCESS	0.0900233	0.247325	0.606732
YIF1B	32.9172	4.27916e-05	0.000426068			GOCC_MYELIN_SHEATH	0.0900233	0.247325	0.606732
SPG20	32.9148	0.00757502	0.0238064			GOMF_PHOSPHOTYROSINE_RESIDUE_BINDING	0.0900233	0.247325	0.606732
MSRB3	32.9123	0.00146613	0.00560662			GOMF_FATTY_ACID_BINDING	0.0918502	0.249381	0.603136
CEACAM3	32.9115	3.03625e-05	0.000391044			GOBP_REGULATION_OF_CELLULAR_RESPIRATION	0.0918502	0.249381	0.603136
PPP1R26	32.9109	9.14514e-06	0.000371776			GOBP_INORGANIC_ION_HOMEOSTASIS	0.091928	0.249381	0.603136
HMGB3	32.9092	5.58098e-06	0.000253061			GOBP_MYOBLAST_FUSION	0.0918502	0.249381	0.603136
AC144652.1	32.9085	9.90667e-06	0.000389177			GOMF_AMIDE_BINDING	0.0917028	0.249381	0.603136
CHD9	32.9072	5.39822e-05	0.000469643			GOBP_PHENOL_CONTAINING_COMPOUND_BIOSYNTHETIC_PROCESS	0.0918502	0.249381	0.603136
LEFTY1	32.9063	0.0105277	0.031963			GOBP_OLIGODENDROCYTE_DEVELOPMENT	0.0936735	0.252003	0.598594
SLC24A3	32.9063	0.0105277	0.031963			GOBP_SCHWANN_CELL_DIFFERENTIATION	0.0936735	0.252003	0.598594
HK1	32.9045	4.34124e-05	0.000428341			GOBP_CATECHOLAMINE_SECRETION	0.0936735	0.252003	0.598594
PTPLAD2	32.9032	0.000109032	0.000711903			GOBP_NEGATIVE_REGULATION_OF_CYSTEINE_TYPE_ENDOPEPTIDASE_ACTIVITY_INVOLVED_IN_APOPTOTIC_PROCESS	0.0936735	0.252003	0.598594
PF4V1	32.9028	0.00458462	0.0151914			GOBP_REGULATION_OF_MICROTUBULE_BASED_PROCESS	0.0947731	0.254432	0.594428
RP11-355N15.1	32.9028	0.00458462	0.0151914			GOCC_EXTRINSIC_COMPONENT_OF_CYTOPLASMIC_SIDE_OF_PLASMA_MEMBRANE	0.0954933	0.255306	0.592938
RBM38	32.8995	2.68832e-05	0.000389177			GOBP_PROTEIN_DESTABILIZATION	0.0954933	0.255306	0.592938
RP11-159D12.2	32.8995	1.19363e-05	0.000389177			GOMF_HSP70_PROTEIN_BINDING	0.0973094	0.255413	0.592758
PRSS27	32.8991	0.00494857	0.0162624			GOBP_UNSATURATED_FATTY_ACID_BIOSYNTHETIC_PROCESS	0.0973094	0.255413	0.592758
CREB3L1	32.8991	0.00494857	0.0162624			GOBP_SPERM_EGG_RECOGNITION	0.0973094	0.255413	0.592758
RP11-152L20.3	32.8991	0.00494857	0.0162624			GOBP_REGULATION_OF_PHOSPHOLIPASE_ACTIVITY	0.0973094	0.255413	0.592758
RTN2	32.8991	0.00494857	0.0162624			GOCC_INTERCALATED_DISC	0.0973094	0.255413	0.592758
RP11-885N19.6	32.8991	0.00494857	0.0162624			GOBP_MITOCHONDRIAL_ELECTRON_TRANSPORT_NADH_TO_UBIQUINONE	0.0973094	0.255413	0.592758
IGF2BP2	32.8985	1.6339e-07	2.97017e-05			GOBP_GLIAL_CELL_DIFFERENTIATION	0.0966297	0.255413	0.592758
CTD-2184C24.2	32.8977	0.0169309	0.0491081			GOBP_OSTEOBLAST_DIFFERENTIATION	0.0960096	0.255413	0.592758
ELOVL7	32.8977	0.00786024	0.0245965			GOBP_PROSTANOID_METABOLIC_PROCESS	0.0973094	0.255413	0.592758
TAL1	32.8966	0.00111346	0.0044346			GOBP_CELLULAR_RESPONSE_TO_BIOTIC_STIMULUS	0.0984969	0.257042	0.589996
DAG1	32.8963	2.75278e-06	0.00015538			GOBP_PROTEIN_MATURATION	0.0990859	0.257042	0.589996
LEPR	32.894	0.00173762	0.0064754			GOBP_RESPONSE_TO_TOXIC_SUBSTANCE	0.0991216	0.257042	0.589996
MEF2C-AS1	32.8939	0.00958451	0.0293827			GOBP_MONOCYTE_CHEMOTAXIS	0.0991221	0.257042	0.589996
PTP4A2	32.8929	0.000135364	0.000827708			GOBP_REGULATION_OF_GRANULOCYTE_CHEMOTAXIS	0.0991221	0.257042	0.589996
LTBP1	32.8919	0.00104346	0.00418841			GOMF_CARBON_CARBON_LYASE_ACTIVITY	0.0991221	0.257042	0.589996
STRADB	32.8916	1.27637e-06	8.8717e-05			GOBP_CIRCULATORY_SYSTEM_DEVELOPMENT	0.0997115	0.258053	0.588291
TRAPPC3L	32.8908	0.00216221	0.00782343			GOBP_NEGATIVE_REGULATION_OF_COAGULATION	0.100931	0.259652	0.585608
HMHA1	32.8873	4.32045e-05	0.000427488			GOMF_PROTEIN_KINASE_A_BINDING	0.100931	0.259652	0.585608
KB-1460A1.3	32.887	0.00405057	0.0135799			GOBP_INTRACELLULAR_ESTROGEN_RECEPTOR_SIGNALING_PATHWAY	0.100931	0.259652	0.585608
PDGFC	32.8868	0.000162336	0.000941296			GOMF_PEPTIDE_BINDING	0.101632	0.260936	0.583466
CPAMD8	32.8859	3.68517e-05	0.000405996			GOBP_PORPHYRIN_CONTAINING_COMPOUND_METABOLIC_PROCESS	0.102737	0.262212	0.581348
RP11-378A13.2	32.8836	3.42171e-06	0.000181262			GOBP_POSITIVE_REGULATION_OF_RECEPTOR_MEDIATED_ENDOCYTOSIS	0.102737	0.262212	0.581348
RP3-329E20.2	32.8832	0.000309994	0.00153557			GOBP_REGULATION_OF_ALCOHOL_BIOSYNTHETIC_PROCESS	0.102737	0.262212	0.581348
PTPRN	32.8823	0.00434802	0.0144704			GOMF_CYTOKINE_RECEPTOR_BINDING	0.103526	0.263707	0.578878
HIST1H2AM	32.8819	0.009451	0.029006			GOMF_NUCLEAR_RECEPTOR_COACTIVATOR_ACTIVITY	0.104539	0.264205	0.578059
EGLN2	32.8815	0.000781515	0.00328353			GOCC_TERTIARY_GRANULE_LUMEN	0.104539	0.264205	0.578059
AZIN1	32.8811	3.74877e-07	4.29117e-05			GOBP_HYDROGEN_PEROXIDE_METABOLIC_PROCESS	0.104539	0.264205	0.578059
RGS6	32.8809	0.00147461	0.00563377			GOBP_REGULATION_OF_AMYLOID_PRECURSOR_PROTEIN_CATABOLIC_PROCESS	0.104539	0.264205	0.578059
RP11-879F14.1	32.8809	0.00147461	0.00563377			GOBP_RELEASE_OF_CYTOCHROME_C_FROM_MITOCHONDRIA	0.106337	0.265126	0.576548
RP11-88H9.2	32.8809	0.00147461	0.00563377			GOBP_INFLAMMATORY_RESPONSE	0.105236	0.265126	0.576548
CHST8	32.8809	0.00147461	0.00563377			GOBP_CATECHOL_CONTAINING_COMPOUND_METABOLIC_PROCESS	0.106337	0.265126	0.576548
AC012499.1	32.8809	0.00147461	0.00563377			GOBP_HUMORAL_IMMUNE_RESPONSE_MEDIATED_BY_CIRCULATING_IMMUNOGLOBULIN	0.106337	0.265126	0.576548
TNFRSF8	32.8807	3.0412e-05	0.000391209			GOBP_NEGATIVE_REGULATION_OF_LEUKOCYTE_APOPTOTIC_PROCESS	0.106337	0.265126	0.576548
PDE6H	32.8802	0.00768458	0.0241137			GOBP_PRESYNAPSE_ORGANIZATION	0.106337	0.265126	0.576548
MAN1A1	32.8791	0.000490301	0.00222166			GOBP_SYNAPTIC_VESICLE_LOCALIZATION	0.106337	0.265126	0.576548
PRTFDC1	32.8771	0.00936966	0.0287914			GOBP_POSITIVE_REGULATION_OF_PROGRAMMED_CELL_DEATH	0.1073	0.266501	0.574302
SDHA	32.8741	5.75015e-05	0.000487438			GOBP_DEFENSE_RESPONSE_TO_OTHER_ORGANISM	0.107116	0.266501	0.574302
CALD1	32.8734	0.00220692	0.00796585			GOCC_PROTEIN_COMPLEX_INVOLVED_IN_CELL_ADHESION	0.108132	0.267029	0.573442
AC145212.1	32.8721	2.39622e-05	0.000389177			GOBP_NUCLEOSIDE_BISPHOSPHATE_BIOSYNTHETIC_PROCESS	0.108132	0.267029	0.573442
CLIP2	32.8713	0.000242299	0.00126898			GOBP_INTRACELLULAR_PH_REDUCTION	0.108132	0.267029	0.573442
GLS2	32.8691	0.00140986	0.00541993			GOBP_ARACHIDONIC_ACID_METABOLIC_PROCESS	0.109924	0.268887	0.57043
GNAS	32.8683	0.00185535	0.00684399			GOBP_PIGMENT_BIOSYNTHETIC_PROCESS	0.109924	0.268887	0.57043
EPS15L1	32.8643	3.76322e-05	0.000408453			GOBP_PLATELET_DERIVED_GROWTH_FACTOR_RECEPTOR_SIGNALING_PATHWAY	0.109924	0.268887	0.57043
POMK	32.8623	0.000285673	0.0014406			GOBP_REGULATION_OF_NEURONAL_SYNAPTIC_PLASTICITY	0.109924	0.268887	0.57043
GCKR	32.8619	0.0105109	0.0319237			GOBP_T_CELL_APOPTOTIC_PROCESS	0.109924	0.268887	0.57043
HBQ1	32.8607	0.00369655	0.0125173			GOBP_ORGANIC_HYDROXY_COMPOUND_TRANSPORT	0.111848	0.270527	0.56779
LNP1	32.8564	0.0127781	0.0380958			GOMF_OXIDOREDUCTASE_ACTIVITY_ACTING_ON_PEROXIDE_AS_ACCEPTOR	0.111712	0.270527	0.56779
STARD4	32.8541	3.86531e-06	0.000195886			GOMF_PROTEIN_PHOSPHORYLATED_AMINO_ACID_BINDING	0.111712	0.270527	0.56779
SORT1	32.8536	2.245e-05	0.000389177			GOBP_REACTIVE_OXYGEN_SPECIES_BIOSYNTHETIC_PROCESS	0.111712	0.270527	0.56779
SMIM1	32.8523	3.54797e-05	0.000402332			GOBP_ESTABLISHMENT_OR_MAINTENANCE_OF_BIPOLAR_CELL_POLARITY	0.111712	0.270527	0.56779
RP4-781K5.2	32.8464	0.00156886	0.00594392			GOBP_REGULATION_OF_LYMPHOCYTE_APOPTOTIC_PROCESS	0.111712	0.270527	0.56779
EML6	32.8462	0.00132618	0.00514415			GOBP_IMPORT_INTO_CELL	0.112712	0.271467	0.566282
YPEL5	32.8448	0.00239733	0.00857465			GOBP_GLIAL_CELL_PROLIFERATION	0.113496	0.271467	0.566282
ACCS	32.843	8.64469e-05	0.000619484			GOBP_ICOSANOID_BIOSYNTHETIC_PROCESS	0.113496	0.271467	0.566282
PLAGL2	32.8427	5.26741e-05	0.000465053			GOBP_POLYOL_BIOSYNTHETIC_PROCESS	0.113496	0.271467	0.566282
CENPP	32.8413	1.26575e-05	0.000389177			GOBP_RIBONUCLEOSIDE_MONOPHOSPHATE_METABOLIC_PROCESS	0.113496	0.271467	0.566282
THBS1	32.8404	0.00713872	0.0225957			GOBP_SYNAPTIC_TRANSMISSION_GABAERGIC	0.113496	0.271467	0.566282
SKP1	32.8381	0.00148218	0.0056561			GOBP_REGULATION_OF_MICROTUBULE_POLYMERIZATION	0.115277	0.272205	0.565104
ITGAX	32.8379	0.000277972	0.00140958			GOMF_HYDRO_LYASE_ACTIVITY	0.115277	0.272205	0.565104
BSCL2	32.8369	0.0012593	0.00492673			GOBP_PROTEIN_LOCALIZATION_TO_CYTOSKELETON	0.115277	0.272205	0.565104
STK3	32.8355	0.000295052	0.00147382			GOMF_G_PROTEIN_COUPLED_RECEPTOR_BINDING	0.115096	0.272205	0.565104
DPY19L1	32.833	0.00224691	0.00808879			GOBP_GLIAL_CELL_MIGRATION	0.115277	0.272205	0.565104
RAB13	32.8305	4.45726e-05	0.000432963			GOBP_RESPONSE_TO_LIPID	0.114701	0.272205	0.565104
PBLD	32.8295	0.00291614	0.0101519			GOBP_MACROPHAGE_MIGRATION	0.115277	0.272205	0.565104
MCF2L	32.8271	0.00168564	0.00631763			GOBP_POSITIVE_REGULATION_OF_KINASE_ACTIVITY	0.117056	0.27292	0.563965
ZHX1-C8ORF76	32.8255	0.000932674	0.00380959			GOBP_REGULATION_OF_MACROPHAGE_ACTIVATION	0.117054	0.27292	0.563965
VWA8	32.825	1.11493e-05	0.000389177			GOBP_POSITIVE_REGULATION_OF_PROTEIN_LOCALIZATION_TO_PLASMA_MEMBRANE	0.117054	0.27292	0.563965
AMPD2	32.8225	3.53414e-06	0.000183944			GOBP_REGULATION_OF_SUBSTRATE_ADHESION_DEPENDENT_CELL_SPREADING	0.117054	0.27292	0.563965
CST3	32.8222	0.00358637	0.0121896			GOBP_NEGATIVE_REGULATION_OF_CYSTEINE_TYPE_ENDOPEPTIDASE_ACTIVITY	0.117054	0.27292	0.563965
TMOD3	32.8206	0.00265726	0.00937228			GOBP_NEURON_APOPTOTIC_PROCESS	0.116402	0.27292	0.563965
IFI27L1	32.818	0.000179827	0.00101538			GOBP_POSITIVE_REGULATION_OF_MYELOID_LEUKOCYTE_DIFFERENTIATION	0.117054	0.27292	0.563965
TRIM16L	32.8176	0.00632604	0.0202604			GOCC_MITOCHONDRION	0.117423	0.273283	0.563387
UBE2B	32.8153	5.79564e-05	0.000489393			GOBP_TETRAPYRROLE_METABOLIC_PROCESS	0.118828	0.275563	0.55978
RABIF	32.8145	6.13338e-05	0.000502992			GOMF_COPPER_ION_BINDING	0.118828	0.275563	0.55978
SLC9A1	32.8134	5.21345e-05	0.000462918			GOBP_PROCESS_UTILIZING_AUTOPHAGIC_MECHANISM	0.119676	0.277032	0.55747
CTB-55O6.12	32.8131	0.000134148	0.000821962			GOBP_CATECHOLAMINE_TRANSPORT	0.120599	0.277678	0.556459
TBC1D13	32.8128	0.000417931	0.0019507			GOBP_ICOSANOID_TRANSPORT	0.120599	0.277678	0.556459
DERA	32.8123	2.73758e-07	3.50089e-05			GOBP_NEURON_CELLULAR_HOMEOSTASIS	0.120599	0.277678	0.556459
LIPA	32.8122	5.21345e-05	0.000462918			GOBP_REGULATION_OF_NITRIC_OXIDE_METABOLIC_PROCESS	0.122366	0.280251	0.552453
CDK2	32.8104	0.0122477	0.0366648			GOBP_AMYLOID_BETA_METABOLIC_PROCESS	0.122366	0.280251	0.552453
CHST2	32.8097	8.48217e-07	6.75643e-05			GOBP_MACROPHAGE_DIFFERENTIATION	0.122366	0.280251	0.552453
LRRFIP2	32.8072	3.97744e-06	0.000199103			GOBP_ENDOMEMBRANE_SYSTEM_ORGANIZATION	0.122742	0.280615	0.551889
MSN	32.8072	0.000374484	0.00178663			GOBP_NEGATIVE_REGULATION_OF_G_PROTEIN_COUPLED_RECEPTOR_SIGNALING_PATHWAY	0.12413	0.282291	0.549303
TBC1D17	32.8055	0.014779	0.0433932			GOBP_REGULATION_OF_OXIDOREDUCTASE_ACTIVITY	0.12413	0.282291	0.549303
TM6SF1	32.8039	0.00514904	0.0168401			GOCC_STEREOCILIUM_BUNDLE	0.12413	0.282291	0.549303
ARMC5	32.8031	0.00972493	0.0297574			GOBP_POSITIVE_REGULATION_OF_PHOSPHORYLATION	0.124507	0.282653	0.548746
PTCH1	32.8009	0.00153423	0.00583161			GOBP_TUBE_MORPHOGENESIS	0.126273	0.282693	0.548685
PLBD1	32.8001	7.0454e-06	0.000302693			GOCC_NEURON_PROJECTION	0.126219	0.282693	0.548685
TWF2	32.7994	0.00040182	0.00189168			GOBP_RESPONSE_TO_CYTOKINE	0.125925	0.282693	0.548685
ARFGEF2	32.7962	9.52416e-05	0.000654998			GOBP_SYNCYTIUM_FORMATION	0.12589	0.282693	0.548685
CTSL	32.7916	2.14264e-06	0.000127538			GOBP_LONG_CHAIN_FATTY_ACID_TRANSPORT	0.12589	0.282693	0.548685
SCARB2	32.7916	5.84608e-05	0.000491497			GOBP_ACIDIC_AMINO_ACID_TRANSPORT	0.12589	0.282693	0.548685
PRDX5	32.7913	0.00190494	0.00700717			GOBP_CELLULAR_RESPONSE_TO_LIPID	0.12495	0.282693	0.548685
TCF19	32.7904	3.62618e-05	0.000404064			GOBP_SECRETORY_GRANULE_ORGANIZATION	0.12589	0.282693	0.548685
CLTA	32.7859	0.000503036	0.00227182			GOBP_REGULATION_OF_LIPASE_ACTIVITY	0.127646	0.283805	0.54698
ZNF367	32.7857	1.69406e-07	2.97813e-05			GOBP_AMYLOID_PRECURSOR_PROTEIN_CATABOLIC_PROCESS	0.127646	0.283805	0.54698
TNNC2	32.7845	1.6339e-07	2.97017e-05			GOBP_COMPLEMENT_ACTIVATION	0.127646	0.283805	0.54698
CDKN2B	32.7841	1.64367e-06	0.000105511			GOMF_COLLAGEN_BINDING	0.127646	0.283805	0.54698
SOS1	32.7813	2.43001e-05	0.000389177			GOBP_PROTEIN_LOCALIZATION_TO_ORGANELLE	0.128016	0.284139	0.54647
C7orf31	32.7808	0.00713872	0.0225957			GOBP_MESONEPHRIC_TUBULE_MORPHOGENESIS	0.1294	0.286228	0.543288
EYA3	32.7795	0.0101192	0.0308458			GOBP_SIGNAL_TRANSDUCTION_IN_ABSENCE_OF_LIGAND	0.1294	0.286228	0.543288
MYO5A	32.7787	0.001011	0.00408368			GOBP_POSITIVE_REGULATION_OF_REACTIVE_OXYGEN_SPECIES_METABOLIC_PROCESS	0.131149	0.289603	0.538197
PTPRJ	32.7785	0.00100237	0.00405634			GOBP_RESPONSE_TO_ESTROGEN	0.132896	0.292773	0.533469
TRPS1	32.7783	0.000112656	0.000730176			GOCC_PLASMA_MEMBRANE_SIGNALING_RECEPTOR_COMPLEX	0.133037	0.292773	0.533469
GALNT10	32.777	0.0032794	0.0112668			GOBP_REGULATION_OF_CELL_ACTIVATION	0.134839	0.294236	0.531304
RP11-96K19.5	32.7754	0.00129151	0.0050281			GOBP_LAMELLIPODIUM_ASSEMBLY	0.134639	0.294236	0.531304
TSC22D3	32.7753	0.00127324	0.00497001			GOBP_RECEPTOR_METABOLIC_PROCESS	0.134639	0.294236	0.531304
CMTM6	32.7733	2.89365e-05	0.000389177			GOBP_AMIDE_TRANSPORT	0.134392	0.294236	0.531304
MSH6	32.7729	4.07501e-05	0.000418075			GOBP_ACTIVATION_OF_CYSTEINE_TYPE_ENDOPEPTIDASE_ACTIVITY_INVOLVED_IN_APOPTOTIC_PROCESS	0.134639	0.294236	0.531304
GOLGA1	32.772	0.000981428	0.00398092			GOBP_INTRACELLULAR_IRON_ION_HOMEOSTASIS	0.136378	0.296705	0.527675
BCAP31	32.7679	0.000750608	0.00317568			GOBP_REGULATION_OF_TRANSMEMBRANE_RECEPTOR_PROTEIN_SERINE_THREONINE_KINASE_SIGNALING_PATHWAY	0.136429	0.296705	0.527675
RARG	32.7608	4.42887e-05	0.000432127			GOMF_DOUBLE_STRANDED_RNA_BINDING	0.138115	0.297867	0.525978
ATP2C1	32.7602	0.00135472	0.00523807			GOBP_CELL_CELL_RECOGNITION	0.138115	0.297867	0.525978
TSPYL4	32.7563	0.00137848	0.00531678			GOBP_NON_PROTEINOGENIC_AMINO_ACID_METABOLIC_PROCESS	0.138115	0.297867	0.525978
RHEB	32.7563	8.12438e-06	0.000337105			GOBP_REGULATION_OF_COAGULATION	0.138115	0.297867	0.525978
DNM3	32.7551	7.19436e-05	0.000552366			GOCC_CELL_CELL_CONTACT_ZONE	0.138115	0.297867	0.525978
FBF1	32.7535	8.76671e-06	0.000357415			GOCC_CLATHRIN_COATED_ENDOCYTIC_VESICLE_MEMBRANE	0.139847	0.300602	0.522008
NBAS	32.7528	5.20108e-05	0.000462687			GOBP_PROTEIN_CATABOLIC_PROCESS	0.139783	0.300602	0.522008
FAR1	32.7526	6.52025e-05	0.000521142			GOBP_CALCIUM_ION_HOMEOSTASIS	0.140525	0.30106	0.521348
DBN1	32.7508	2.02749e-05	0.000389177			GOBP_PROTEIN_TARGETING	0.140525	0.30106	0.521348
MYH9	32.7501	0.000224967	0.00119873			GOBP_BIOLOGICAL_PROCESS_INVOLVED_IN_INTERSPECIES_INTERACTION_BETWEEN_ORGANISMS	0.141273	0.301812	0.520263
CPT1A	32.749	1.05375e-05	0.000389177			GOBP_CHAPERONE_MEDIATED_PROTEIN_FOLDING	0.141577	0.301812	0.520263
TMEM68	32.7446	0.000343	0.00166555			GOCC_CORTICAL_ACTIN_CYTOSKELETON	0.141577	0.301812	0.520263
TRRAP	32.7435	0.0062025	0.0199017			GOBP_RENAL_SYSTEM_DEVELOPMENT	0.141897	0.301998	0.519996
RASGRP2	32.7424	0.00128817	0.00501869			GOBP_POSITIVE_REGULATION_OF_OSTEOBLAST_DIFFERENTIATION	0.143303	0.302009	0.51998
NRIP1	32.7417	5.68008e-06	0.000256843			GOBP_POSITIVE_REGULATION_OF_EXOCYTOSIS	0.143303	0.302009	0.51998
MOB1A	32.7391	6.30915e-05	0.000512401			GOBP_NUCLEOSIDE_MONOPHOSPHATE_METABOLIC_PROCESS	0.143303	0.302009	0.51998
LIPT2	32.7388	0.00832662	0.0258926			GOBP_NEGATIVE_REGULATION_OF_WOUND_HEALING	0.143303	0.302009	0.51998
PRR24	32.7379	0.000196174	0.00108321			GOBP_MONOAMINE_TRANSPORT	0.143303	0.302009	0.51998
RAB30	32.7356	0.011571	0.0348043			GOBP_MICROTUBULE_CYTOSKELETON_ORGANIZATION	0.143133	0.302009	0.51998
CENPT	32.7345	5.21007e-06	0.000241939			GOBP_NEGATIVE_REGULATION_OF_ENDOTHELIAL_CELL_PROLIFERATION	0.145025	0.304153	0.516908
KLHL22	32.7332	0.00139275	0.00536421			GOBP_POSITIVE_REGULATION_OF_PROTEASOMAL_UBIQUITIN_DEPENDENT_PROTEIN_CATABOLIC_PROCESS	0.145025	0.304153	0.516908
C11orf24	32.7278	6.2746e-05	0.000510482			GOBP_REGULATION_OF_ORGANIC_ACID_TRANSPORT	0.145025	0.304153	0.516908
GPCPD1	32.7266	0.00063279	0.00274971			GOMF_CARBON_OXYGEN_LYASE_ACTIVITY	0.146744	0.304795	0.515992
HPCAL1	32.7252	6.57019e-06	0.000285272			GOBP_POSITIVE_REGULATION_OF_CARBOHYDRATE_METABOLIC_PROCESS	0.146744	0.304795	0.515992
TBC1D7	32.7245	8.45343e-05	0.000611734			GOBP_NEGATIVE_REGULATION_OF_PROTEIN_POLYMERIZATION	0.146744	0.304795	0.515992
ODF2	32.7223	0.00103662	0.0041676			GOBP_EXOCYTIC_PROCESS	0.146744	0.304795	0.515992
MAP1S	32.7208	0.00306233	0.0106044			GOBP_APICAL_JUNCTION_ASSEMBLY	0.146744	0.304795	0.515992
EMC3	32.7182	4.61092e-06	0.000223633			GOBP_POSITIVE_REGULATION_OF_PROTEOLYSIS	0.14603	0.304795	0.515992
TBC1D25	32.7141	0.000312217	0.00154425			GOMF_KINASE_INHIBITOR_ACTIVITY	0.14846	0.307865	0.51164
RPS19BP1	32.7067	0.00723859	0.0228632			GOBP_ADULT_LOCOMOTORY_BEHAVIOR	0.150173	0.309432	0.509434
SEL1L	32.7045	0.000782565	0.00328709			GOBP_LYMPHOCYTE_APOPTOTIC_PROCESS	0.150173	0.309432	0.509434
PUM2	32.7034	0.00124711	0.00488839			GOBP_PIGMENT_METABOLIC_PROCESS	0.150173	0.309432	0.509434
KCTD18	32.6989	0.000103052	0.00068641			GOBP_TISSUE_REGENERATION	0.150173	0.309432	0.509434
TBC1D5	32.6911	0.000431615	0.00199805			GOBP_CALCIUM_ION_TRANSMEMBRANE_TRANSPORT	0.150883	0.30991	0.508765
ANXA7	32.6877	0.00043343	0.00200447			GOBP_MAINTENANCE_OF_LOCATION	0.150883	0.30991	0.508765
SNX9	32.6874	1.82087e-07	3.08868e-05			GOBP_INTRACELLULAR_PROTEIN_TRANSPORT	0.151598	0.309992	0.508649
KIF5C	32.6824	2.82822e-05	0.000389177			GOBP_NEPHRON_MORPHOGENESIS	0.151882	0.309992	0.508649
UHRF2	32.6822	6.39881e-05	0.000515971			GOBP_OUTFLOW_TRACT_MORPHOGENESIS	0.151882	0.309992	0.508649
OPA1	32.6782	0.00057265	0.00253036			GOBP_POSITIVE_REGULATION_OF_CALCIUM_ION_TRANSMEMBRANE_TRANSPORT	0.151882	0.309992	0.508649
ACTR3B	32.6764	0.000735583	0.00312099			GOBP_PROTEIN_TRANSPORT	0.153175	0.31214	0.50565
KCNK6	32.6741	7.69177e-05	0.000577288			GOBP_SYNAPTIC_VESICLE_RECYCLING	0.153588	0.312488	0.505167
RAB3GAP2	32.6606	0.00240028	0.00858333			GOBP_PROTEIN_LOCALIZATION_TO_CELL_PERIPHERY	0.154371	0.313588	0.50364
USP20	32.6588	0.000576593	0.00254537			GOBP_REGULATION_OF_RESPONSE_TO_ENDOPLASMIC_RETICULUM_STRESS	0.15529	0.313977	0.503102
UQCRH	32.6579	0.00235344	0.00843518			GOBP_REGULATION_OF_NEUROTRANSMITTER_SECRETION	0.15529	0.313977	0.503102
RHOF	32.6548	0.000106407	0.000700069			GOBP_TIGHT_JUNCTION_ORGANIZATION	0.15529	0.313977	0.503102
ATP6V1D	32.6538	0.00383237	0.0129318			GOCC_ENDOCYTIC_VESICLE	0.15577	0.314457	0.502439
AC093673.5	32.6531	0.000105117	0.000695214			GOBP_REGULATION_OF_RELEASE_OF_SEQUESTERED_CALCIUM_ION_INTO_CYTOSOL	0.156989	0.31532	0.501249
ATF2	32.6523	0.00586805	0.0189158			GOMF_ANTIOXIDANT_ACTIVITY	0.156989	0.31532	0.501249
KMT2D	32.6507	4.42533e-05	0.00043208			GOBP_FOCAL_ADHESION_ASSEMBLY	0.156989	0.31532	0.501249
BET1	32.6441	1.36956e-05	0.000389177			GOBP_ORGANIC_ACID_TRANSPORT	0.157173	0.31532	0.501249
ASNA1	32.6381	0.000187005	0.00104509			GOBP_REACTIVE_NITROGEN_SPECIES_METABOLIC_PROCESS	0.158685	0.31737	0.498435
CTSD	32.6352	0.000389021	0.00184256			GOBP_PERIPHERAL_NERVOUS_SYSTEM_DEVELOPMENT	0.158685	0.31737	0.498435
PCK2	32.6316	9.96441e-05	0.000672054			GOBP_CHEMICAL_HOMEOSTASIS	0.159577	0.318662	0.49667
CHD1L	32.6316	0.00896741	0.0276671			GOMF_MONOCARBOXYLIC_ACID_BINDING	0.160377	0.319766	0.495168
RFX3	32.631	0.000406934	0.00191027			GOBP_POSITIVE_REGULATION_OF_PHOSPHORUS_METABOLIC_PROCESS	0.160709	0.319934	0.49494
SIRT3	32.6299	3.32466e-06	0.000177268			GOBP_NEGATIVE_REGULATION_OF_CATABOLIC_PROCESS	0.161394	0.320805	0.493759
TMEM104	32.6298	5.95613e-06	0.000265295			GOBP_POSITIVE_REGULATION_OF_PEPTIDYL_SERINE_PHOSPHORYLATION	0.162066	0.321647	0.49262
MKRN1	32.6287	8.73175e-05	0.000622789			GOBP_CELL_ADHESION_MEDIATED_BY_INTEGRIN	0.163752	0.324495	0.488792
RENBP	32.6283	2.67645e-06	0.000151857			GOBP_NEGATIVE_REGULATION_OF_ORGANELLE_ORGANIZATION	0.16422	0.324925	0.488217
GMEB1	32.6259	0.000449464	0.00206607			GOBP_REGULATION_OF_LEUKOCYTE_APOPTOTIC_PROCESS	0.165435	0.32633	0.486343
HSD17B4	32.6247	0.000638856	0.00277202			GOBP_MYELOID_CELL_DEVELOPMENT	0.165435	0.32633	0.486343
LRRC23	32.6147	1.09791e-05	0.000389177			GOBP_POSITIVE_REGULATION_OF_TRANSFERASE_ACTIVITY	0.166346	0.327629	0.484618
FAM3A	32.6047	0.00160217	0.00605051			GOBP_LAMELLIPODIUM_ORGANIZATION	0.167114	0.327645	0.484597
MSRB1	32.5984	3.85842e-06	0.00019584			GOCC_AZUROPHIL_GRANULE_LUMEN	0.167114	0.327645	0.484597
ZG16B	32.5982	4.87145e-06	0.00023282			GOCC_SPECIFIC_GRANULE_MEMBRANE	0.167114	0.327645	0.484597
MTG1	32.5959	4.49659e-05	0.000434502			GOBP_REGULATION_OF_AUTOPHAGY	0.167766	0.32793	0.484219
BNIP3L	32.5956	0.000330549	0.00161636			GOBP_REGULATION_OF_VASCULATURE_DEVELOPMENT	0.167766	0.32793	0.484219
DPCD	32.5937	0.000107384	0.000704799			GOCC_BASEMENT_MEMBRANE	0.16879	0.327949	0.484194
MEPCE	32.5927	7.66451e-08	1.845e-05			GOCC_INTERCELLULAR_BRIDGE	0.16879	0.327949	0.484194
PTMS	32.5913	4.66463e-05	0.000441999			GOBP_NEGATIVE_REGULATION_OF_TRANSPORTER_ACTIVITY	0.16879	0.327949	0.484194
ERLEC1	32.5862	1.60161e-06	0.000103419			GOBP_REGULATION_OF_NUCLEOTIDE_METABOLIC_PROCESS	0.16879	0.327949	0.484194
RP11-589P10.5	32.5843	6.72258e-07	5.8533e-05			GOCC_CLATHRIN_COATED_ENDOCYTIC_VESICLE	0.170462	0.330207	0.481213
DNASE1L1	32.5829	5.95287e-05	0.000495261			GOMF_DIOXYGENASE_ACTIVITY	0.170462	0.330207	0.481213
OGFOD2	32.5794	4.51817e-05	0.000436073			GOBP_MUSCLE_STRUCTURE_DEVELOPMENT	0.17147	0.330964	0.48022
KLHDC3	32.5783	7.90634e-07	6.43875e-05			GOBP_REGULATION_OF_CELLULAR_RESPONSE_TO_GROWTH_FACTOR_STIMULUS	0.17204	0.330964	0.48022
PGD	32.5769	0.00139185	0.00536139			GOBP_AMINE_TRANSPORT	0.172132	0.330964	0.48022
LY6G5C	32.5715	4.75208e-06	0.000228785			GOBP_DISRUPTION_OF_ANATOMICAL_STRUCTURE_IN_ANOTHER_ORGANISM	0.172132	0.330964	0.48022
RP11-98D18.9	32.5715	2.06931e-07	3.1114e-05			GOBP_POSITIVE_REGULATION_OF_NEURON_DIFFERENTIATION	0.172132	0.330964	0.48022
GADD45A	32.5687	9.92449e-07	7.41506e-05			GOCC_PHOTORECEPTOR_OUTER_SEGMENT	0.173798	0.332684	0.477968
CLN8	32.5623	0.000247631	0.0012905			GOBP_PROTEIN_TETRAMERIZATION	0.173798	0.332684	0.477968
NFKBIB	32.5576	1.3524e-06	9.22396e-05			GOBP_NEGATIVE_REGULATION_OF_MYELOID_CELL_DIFFERENTIATION	0.173798	0.332684	0.477968
PADI4	32.5556	5.33032e-05	0.000467088			GOBP_BLOOD_VESSEL_MORPHOGENESIS	0.175436	0.333401	0.477033
CDKN1A	32.5554	6.04037e-06	0.000268681			GOBP_ACYL_COA_METABOLIC_PROCESS	0.175461	0.333401	0.477033
CAPN2	32.5497	0.000532369	0.00238423			GOBP_AMYLOID_PRECURSOR_PROTEIN_METABOLIC_PROCESS	0.175461	0.333401	0.477033
PLEKHO1	32.5484	1.25507e-06	8.74226e-05			GOBP_REGULATION_OF_STEM_CELL_PROLIFERATION	0.175461	0.333401	0.477033
CORO1C	32.5478	3.31368e-07	3.93827e-05			GOMF_MOLECULAR_CARRIER_ACTIVITY	0.175461	0.333401	0.477033
SIDT1	32.5463	0.00107617	0.00430493			GOBP_DEFENSE_RESPONSE	0.176215	0.334343	0.475807
AKIRIN1	32.5362	0.00200277	0.00731525			GOBP_SYNAPTIC_VESICLE_EXOCYTOSIS	0.17712	0.335078	0.474854
BICD2	32.5353	5.46424e-06	0.000249148			GOBP_NERVE_DEVELOPMENT	0.17712	0.335078	0.474854
SH3GL1	32.5324	0.00459528	0.0152206			GOCC_PLASMA_MEMBRANE_PROTEIN_COMPLEX	0.178929	0.336531	0.472974
LSR	32.5309	0.000306906	0.00152235			GOCC_LYSOSOMAL_LUMEN	0.178777	0.336531	0.472974
SAV1	32.5297	4.7859e-06	0.000229472			GOBP_CELLULAR_OXIDANT_DETOXIFICATION	0.178777	0.336531	0.472974
LRP10	32.5292	4.34819e-05	0.000428639			GOBP_POSITIVE_REGULATION_OF_CELL_DIVISION	0.178777	0.336531	0.472974
KPNA4	32.5269	0.00196309	0.00719362			GOBP_REGULATION_OF_FATTY_ACID_METABOLIC_PROCESS	0.18043	0.338862	0.469977
RP11-734K2.4	32.5252	1.35802e-05	0.000389177			GOBP_PHOSPHOLIPID_METABOLIC_PROCESS	0.181363	0.339497	0.469164
IDH2	32.5226	5.55399e-05	0.000478365			GOMF_TUBULIN_BINDING	0.181363	0.339497	0.469164
ARCN1	32.5225	7.35892e-06	0.000311541			GOBP_KIDNEY_MORPHOGENESIS	0.182079	0.339497	0.469164
PDK2	32.5182	0.0142123	0.0418757			GOBP_NEGATIVE_REGULATION_OF_EXTRINSIC_APOPTOTIC_SIGNALING_PATHWAY	0.182079	0.339497	0.469164
YWHAQ	32.5121	0.00401737	0.013481			GOBP_NEGATIVE_REGULATION_OF_RESPONSE_TO_WOUNDING	0.182079	0.339497	0.469164
EPB41L3	32.512	5.2664e-07	5.10092e-05			GOBP_DICARBOXYLIC_ACID_TRANSPORT	0.183726	0.340116	0.468372
RHOC	32.5112	0.000364559	0.00174666			GOBP_REGULATION_OF_NEUROTRANSMITTER_TRANSPORT	0.183726	0.340116	0.468372
ZCCHC17	32.5109	0.000117279	0.00074858			GOBP_REGULATION_OF_CARBOHYDRATE_BIOSYNTHETIC_PROCESS	0.183726	0.340116	0.468372
EMD	32.5087	0.000536053	0.00239777			GOBP_POSITIVE_REGULATION_OF_RNA_METABOLIC_PROCESS	0.183194	0.340116	0.468372
NSMAF	32.5077	5.05471e-05	0.000456957			GOBP_ATP_SYNTHESIS_COUPLED_ELECTRON_TRANSPORT	0.183726	0.340116	0.468372
SFXN3	32.506	0.0010037	0.00405868			GOMF_KINASE_ACTIVITY	0.185468	0.341874	0.466134
KLHL17	32.4991	0.00776126	0.024324			GOBP_INTRINSIC_APOPTOTIC_SIGNALING_PATHWAY_IN_RESPONSE_TO_DNA_DAMAGE	0.185369	0.341874	0.466134
SLC35E4	32.4989	5.08277e-06	0.000238395			GOCC_EXTRINSIC_COMPONENT_OF_PLASMA_MEMBRANE	0.185369	0.341874	0.466134
RAD23B	32.4982	5.93525e-06	0.000264725			GOBP_REGULATION_OF_NEURAL_PRECURSOR_CELL_PROLIFERATION	0.187009	0.343209	0.464442
POLR2E	32.4926	0.000213441	0.00115326			GOBP_REGULATION_OF_CATABOLIC_PROCESS	0.187253	0.343209	0.464442
TXNL4B	32.4916	9.30719e-07	7.06957e-05			GOBP_RESPONSE_TO_BACTERIUM	0.18648	0.343209	0.464442
RTN3	32.4907	1.35572e-05	0.000389177			GOBP_CELL_SUBSTRATE_JUNCTION_ORGANIZATION	0.187009	0.343209	0.464442
ZNF185	32.4873	2.2409e-07	3.1114e-05			GOMF_EXOPEPTIDASE_ACTIVITY	0.188646	0.343815	0.463676
AP1B1	32.4869	0.00839064	0.0260619			GOBP_REGULATION_OF_PH	0.188646	0.343815	0.463676
CTC-246B18.10	32.4867	1.4843e-06	9.85175e-05			GOBP_REGULATION_OF_APOPTOTIC_SIGNALING_PATHWAY	0.187864	0.343815	0.463676
BNIP2	32.482	3.88012e-05	0.000410428			GOBP_POSITIVE_REGULATION_OF_UBIQUITIN_DEPENDENT_PROTEIN_CATABOLIC_PROCESS	0.188646	0.343815	0.463676
TMEM127	32.4819	0.000101489	0.000680434			GOBP_MESONEPHROS_DEVELOPMENT	0.19028	0.345326	0.461771
EFHC2	32.476	2.59527e-07	3.35825e-05			GOBP_POSITIVE_REGULATION_OF_PROTEIN_LOCALIZATION_TO_MEMBRANE	0.19028	0.345326	0.461771
ABHD2	32.4755	8.7183e-05	0.000622644			GOBP_RENAL_TUBULE_DEVELOPMENT	0.19028	0.345326	0.461771
EIF2B2	32.4752	9.88846e-05	0.000669275			GOBP_POSITIVE_REGULATION_OF_PROTEIN_MODIFICATION_PROCESS	0.190543	0.345326	0.461771
NCKIPSD	32.4721	1.98438e-07	3.1114e-05			GOBP_FATTY_ACID_METABOLIC_PROCESS	0.191491	0.346349	0.460486
POPDC2	32.4671	1.1655e-05	0.000389177			GOBP_POSITIVE_REGULATION_OF_MYELOID_CELL_DIFFERENTIATION	0.19191	0.346349	0.460486
RP11-672L10.6	32.4661	4.06101e-07	4.41693e-05			GOBP_RETROGRADE_TRANSPORT_ENDOSOME_TO_GOLGI	0.19191	0.346349	0.460486
CEP76	32.4649	0.000370798	0.0017724			GOBP_APOPTOTIC_MITOCHONDRIAL_CHANGES	0.193538	0.347348	0.459235
DOK2	32.4561	0.000206672	0.00112542			GOBP_POLYOL_METABOLIC_PROCESS	0.193538	0.347348	0.459235
CENPJ	32.4481	0.000400128	0.00188562			GOMF_SNARE_BINDING	0.193538	0.347348	0.459235
ISCA1	32.4438	0.000263911	0.00135741			GOMF_STEROID_BINDING	0.193538	0.347348	0.459235
ASRGL1	32.4404	7.15677e-06	0.000305872			GOCC_BRUSH_BORDER	0.195162	0.34833	0.458009
RIT1	32.4398	8.79928e-05	0.000625969			GOCC_EXTERNAL_SIDE_OF_PLASMA_MEMBRANE	0.194399	0.34833	0.458009
FBRS	32.437	0.000213753	0.00115438			GOBP_CELLULAR_RESPONSE_TO_KETONE	0.195162	0.34833	0.458009
CLEC4A	32.4346	5.33032e-05	0.000467088			GOMF_PHOSPHOLIPASE_ACTIVITY	0.195162	0.34833	0.458009
C1orf43	32.4331	0.000187281	0.00104628			GOBP_REGULATION_OF_PROTEIN_LOCALIZATION_TO_PLASMA_MEMBRANE	0.196783	0.348818	0.457402
ELL2	32.4327	1.94513e-07	3.1114e-05			GOBP_POSITIVE_REGULATION_OF_PROTEASOMAL_PROTEIN_CATABOLIC_PROCESS	0.196783	0.348818	0.457402
PCIF1	32.4315	6.11413e-05	0.000502421			GOMF_MOLECULAR_FUNCTION_ACTIVATOR_ACTIVITY	0.196275	0.348818	0.457402
KDELR1	32.4312	0.00014288	0.000860171			GOBP_LONG_CHAIN_FATTY_ACID_METABOLIC_PROCESS	0.196783	0.348818	0.457402
TM2D2	32.4289	4.66201e-07	4.76953e-05			GOBP_OLIGODENDROCYTE_DIFFERENTIATION	0.196783	0.348818	0.457402
COQ9	32.422	0.000464108	0.00212058			GOBP_APOPTOTIC_PROCESS	0.197815	0.350167	0.455725
HSDL1	32.4196	0.0132458	0.0393576			GOBP_LONG_TERM_SYNAPTIC_POTENTIATION	0.1984	0.350724	0.455034
CMTR1	32.4172	0.000181295	0.00102173			GOBP_CELLULAR_PROCESS_INVOLVED_IN_REPRODUCTION_IN_MULTICELLULAR_ORGANISM	0.200966	0.354775	0.450047
WDR19	32.4161	7.37173e-06	0.000311541			GOMF_STRUCTURAL_CONSTITUENT_OF_CYTOSKELETON	0.201626	0.355098	0.449652
RP11-85F14.5	32.4156	1.89116e-06	0.000116159			GOCC_NUCLEAR_SPECK	0.201698	0.355098	0.449652
TMEM55A	32.4146	5.46424e-06	0.000249148			GOBP_RESPONSE_TO_VIRUS	0.202429	0.355867	0.448713
RP3-395M20.12	32.4109	7.82414e-05	0.000583478			GOBP_NEGATIVE_REGULATION_OF_INTRINSIC_APOPTOTIC_SIGNALING_PATHWAY	0.203235	0.355867	0.448713
ACTR10	32.4066	3.47698e-05	0.000399401			GOBP_POSITIVE_REGULATION_OF_CANONICAL_WNT_SIGNALING_PATHWAY	0.203235	0.355867	0.448713
UXS1	32.4035	0.00112664	0.00447948			GOBP_STRESS_FIBER_ASSEMBLY	0.203235	0.355867	0.448713
C18orf32	32.3996	3.87388e-05	0.000410428			GOBP_CHEMICAL_SYNAPTIC_TRANSMISSION_POSTSYNAPTIC	0.206442	0.359536	0.444257
PCMTD1	32.3927	0.000145037	0.000869158			GOBP_PHENOL_CONTAINING_COMPOUND_METABOLIC_PROCESS	0.206442	0.359536	0.444257
ACP1	32.3922	0.00101434	0.0040921			GOBP_RESPONSE_TO_INTERLEUKIN_1	0.206442	0.359536	0.444257
SMYD3	32.3844	0.0114493	0.0344892			GOBP_UNSATURATED_FATTY_ACID_METABOLIC_PROCESS	0.206442	0.359536	0.444257
BAP1	32.3843	1.20384e-05	0.000389177			GOBP_CELL_SURFACE_RECEPTOR_PROTEIN_SERINE_THREONINE_KINASE_SIGNALING_PATHWAY	0.207561	0.361	0.442492
UBA3	32.3794	0.000161733	0.000939132			GOBP_ORGANIC_CATION_TRANSPORT	0.20804	0.361348	0.442075
TBC1D9B	32.3784	4.0138e-07	4.39478e-05			GOBP_POSITIVE_REGULATION_OF_CALCIUM_ION_TRANSPORT	0.209636	0.363144	0.439921
FAM127B	32.3684	6.71698e-05	0.000530392			GOBP_NEGATIVE_REGULATION_OF_HEMOPOIESIS	0.209636	0.363144	0.439921
CYB5R4	32.3651	1.43109e-05	0.000389177			GOBP_TUBE_DEVELOPMENT	0.210068	0.363406	0.439607
CCDC134	32.3636	9.23703e-07	7.049e-05			GOBP_LEUKOCYTE_APOPTOTIC_PROCESS	0.211228	0.364453	0.438359
SIAH2	32.3619	4.25636e-06	0.000210981			GOBP_REGULATION_OF_HEMOPOIESIS	0.211236	0.364453	0.438359
VPS37B	32.3597	5.00252e-06	0.000235983			GOBP_MITOCHONDRIAL_MEMBRANE_ORGANIZATION	0.212818	0.365719	0.436853
AFAP1	32.3581	0.000360455	0.00173385			GOBP_RESPONSE_TO_TYPE_II_INTERFERON	0.212818	0.365719	0.436853
ERV3-1	32.3564	0.000146345	0.000874439			GOBP_TUMOR_NECROSIS_FACTOR_MEDIATED_SIGNALING_PATHWAY	0.212818	0.365719	0.436853
NFIC	32.3538	0.000121803	0.000769361			GOBP_MUSCLE_CELL_DIFFERENTIATION	0.213445	0.366309	0.436152
CTNS	32.3522	0.000200695	0.00110019			GOBP_REGULATION_OF_RECEPTOR_MEDIATED_ENDOCYTOSIS	0.215987	0.367263	0.435023
DR1	32.3513	0.00749999	0.0236			GOBP_REGULATION_OF_PEPTIDYL_SERINE_PHOSPHORYLATION	0.215987	0.367263	0.435023
SEC14L1	32.3513	2.46011e-07	3.27365e-05			GOBP_RAS_PROTEIN_SIGNAL_TRANSDUCTION	0.215987	0.367263	0.435023
NINJ1	32.3482	0.000384118	0.00182356			GOBP_CELLULAR_RESPONSE_TO_OXYGEN_CONTAINING_COMPOUND	0.215582	0.367263	0.435023
RNF2	32.3477	0.000130365	0.000804354			GOBP_TRANSMEMBRANE_TRANSPORT	0.21588	0.367263	0.435023
ZNF117	32.3435	4.7859e-06	0.000229472			GOBP_FATTY_ACID_TRANSPORT	0.214404	0.367263	0.435023
RAPGEF2	32.3423	8.89387e-07	6.89971e-05			GOBP_BIOLOGICAL_PROCESS_INVOLVED_IN_INTERACTION_WITH_SYMBIONT	0.215987	0.367263	0.435023
ZCCHC2	32.3415	5.06483e-06	0.000238236			GOBP_REGULATION_OF_BMP_SIGNALING_PATHWAY	0.217567	0.368497	0.433566
MTHFD2	32.3366	6.98471e-07	6.01751e-05			GOMF_SH3_DOMAIN_BINDING	0.217567	0.368497	0.433566
PRR11	32.3334	3.00347e-07	3.72453e-05			GOMF_UNFOLDED_PROTEIN_BINDING	0.217567	0.368497	0.433566
B2M	32.3275	0.0165668	0.0481415			GOBP_CALCIUM_ION_TRANSPORT	0.219346	0.369094	0.432863
TRAFD1	32.3268	2.05697e-07	3.1114e-05			GOBP_REGULATION_OF_SYNAPSE_ASSEMBLY	0.219144	0.369094	0.432863
HDGF	32.3257	0.00221514	0.00799023			GOBP_REGULATION_OF_LEUKOCYTE_CHEMOTAXIS	0.219144	0.369094	0.432863
SLC25A24	32.3256	4.21118e-05	0.000424594			GOBP_MONOSACCHARIDE_TRANSMEMBRANE_TRANSPORT	0.219144	0.369094	0.432863
PCED1A	32.322	8.48361e-06	0.000348041			GOBP_NEPHRON_EPITHELIUM_DEVELOPMENT	0.219144	0.369094	0.432863
PPP2R4	32.3175	0.000244064	0.00127618			GOBP_NUCLEOSIDE_BISPHOSPHATE_METABOLIC_PROCESS	0.220718	0.37044	0.431283
TCTA	32.3072	0.00116555	0.00461009			GOBP_POSITIVE_REGULATION_OF_CELL_SUBSTRATE_ADHESION	0.220718	0.37044	0.431283
SLC38A6	32.3063	0.000216586	0.00116506			GOBP_ICOSANOID_METABOLIC_PROCESS	0.222289	0.372111	0.429328
CCPG1	32.2981	0.000147224	0.000878727			GOBP_POSITIVE_REGULATION_OF_PROTEIN_SERINE_THREONINE_KINASE_ACTIVITY	0.222289	0.372111	0.429328
VCL	32.2913	1.21911e-07	2.57491e-05			GOBP_CHLORIDE_TRANSPORT	0.223856	0.373768	0.427398
GDI1	32.2824	0.000583754	0.00256867			GOBP_STEM_CELL_PROLIFERATION	0.223856	0.373768	0.427398
KMT2E-AS1	32.2824	0.0107089	0.0324798			GOBP_REGULATION_OF_ORGANELLE_ORGANIZATION	0.22458	0.374493	0.426556
CCDC92	32.2787	4.19099e-05	0.000423602			GOCC_NEURON_PROJECTION_TERMINUS	0.226982	0.374637	0.42639
MIF4GD	32.2777	0.00074156	0.00314431			GOBP_STEROL_TRANSPORT	0.226982	0.374637	0.42639
MTHFD2L	32.2761	1.17148e-05	0.000389177			GOBP_REGULATION_OF_PROTEASOMAL_UBIQUITIN_DEPENDENT_PROTEIN_CATABOLIC_PROCESS	0.226982	0.374637	0.42639
CALU	32.2746	0.00420551	0.0140433			GOBP_POSITIVE_REGULATION_OF_CYSTEINE_TYPE_ENDOPEPTIDASE_ACTIVITY	0.226982	0.374637	0.42639
PPM1A	32.2722	1.37385e-07	2.75934e-05			GOCC_CENTRIOLAR_SATELLITE	0.225421	0.374637	0.42639
RPAP3	32.2638	0.000109531	0.000714733			GOBP_REGULATION_OF_TRANSPORT	0.22586	0.374637	0.42639
IFI27L2	32.2602	0.00283427	0.00990269			GOCC_MITOCHONDRIAL_ENVELOPE	0.225967	0.374637	0.42639
TADA3	32.26	0.00108894	0.00434912			GOBP_REGULATION_OF_MYELOID_LEUKOCYTE_DIFFERENTIATION	0.225421	0.374637	0.42639
SORD	32.2563	9.94322e-07	7.41506e-05			GOBP_NUCLEOSIDE_DIPHOSPHATE_METABOLIC_PROCESS	0.228541	0.376728	0.423972
GPD1L	32.2539	0.000163426	0.000946779			GOBP_OSSIFICATION	0.228968	0.376953	0.423713
ANAPC5	32.2524	3.19588e-05	0.000393234			GOMF_HEAT_SHOCK_PROTEIN_BINDING	0.230096	0.377848	0.422683
RALB	32.2486	1.34429e-05	0.000389177			GOBP_NEGATIVE_REGULATION_OF_PEPTIDASE_ACTIVITY	0.230096	0.377848	0.422683
HDAC5	32.2481	2.9507e-07	3.70115e-05			GOBP_ORGANIC_ANION_TRANSPORT	0.231194	0.378946	0.421423
IL17RA	32.2469	0.000169106	0.000969731			GOBP_MICROTUBULE_BUNDLE_FORMATION	0.231648	0.378946	0.421423
NCOA1	32.2453	1.2825e-07	2.66214e-05			GOCC_TIGHT_JUNCTION	0.231648	0.378946	0.421423
TRAF7	32.2436	0.00029484	0.00147299			GOBP_ESTABLISHMENT_OF_PROTEIN_LOCALIZATION_TO_ORGANELLE	0.231936	0.378946	0.421423
RNF5	32.2428	0.00046735	0.00213301			GOBP_ELECTRON_TRANSPORT_CHAIN	0.233198	0.379093	0.421255
GPR137	32.2381	5.30286e-06	0.000244514			GOBP_POSITIVE_REGULATION_OF_PROTEOLYSIS_INVOLVED_IN_PROTEIN_CATABOLIC_PROCESS	0.233198	0.379093	0.421255
TMEM107	32.2302	0.000361989	0.00173765			GOBP_SPINDLE_ASSEMBLY	0.233198	0.379093	0.421255
SULT1A1	32.2216	2.96222e-06	0.000164647			GOCC_9PLUS0_NON_MOTILE_CILIUM	0.233198	0.379093	0.421255
MOSPD3	32.2171	0.00105518	0.00422873			GOBP_POSITIVE_REGULATION_OF_PROTEIN_METABOLIC_PROCESS	0.233683	0.379405	0.420897
XPNPEP3	32.217	0.00163717	0.00615994			GOBP_POSITIVE_REGULATION_OF_ENDOTHELIAL_CELL_MIGRATION	0.234744	0.38065	0.419474
B4GALT1	32.2154	9.28599e-05	0.000644761			GOBP_AMIDE_METABOLIC_PROCESS	0.23565	0.380938	0.419146
LRRC8B	32.2148	3.28895e-06	0.000176225			GOBP_CELLULAR_RESPONSE_TO_TOXIC_SUBSTANCE	0.236287	0.380938	0.419146
OTUB1	32.2147	0.00723055	0.02284			GOCC_SYNAPTIC_VESICLE_MEMBRANE	0.236287	0.380938	0.419146
FAM49A	32.2058	0.000122728	0.000772517			GOMF_LIPASE_ACTIVITY	0.236287	0.380938	0.419146
FAM120A	32.2052	0.000111888	0.000725631			GOBP_REGULATION_OF_CELLULAR_CATABOLIC_PROCESS	0.236393	0.380938	0.419146
TRAP1	32.2042	0.000605738	0.00264691			GOBP_MYOTUBE_DIFFERENTIATION	0.237827	0.382772	0.41706
CD46	32.1968	0.00832662	0.0258926			GOMF_TRANSMEMBRANE_TRANSPORTER_BINDING	0.239364	0.382864	0.416955
N4BP2L1	32.1939	3.34987e-05	0.000396916			GOBP_ENDOCRINE_SYSTEM_DEVELOPMENT	0.239364	0.382864	0.416955
CIRH1A	32.1938	0.000109032	0.000711903			GOBP_POSITIVE_REGULATION_OF_NF_KAPPAB_TRANSCRIPTION_FACTOR_ACTIVITY	0.239364	0.382864	0.416955
SUMO3	32.1907	0.00801304	0.0250316			GOCC_SOMATODENDRITIC_COMPARTMENT	0.238792	0.382864	0.416955
CTA-445C9.15	32.1904	2.40702e-07	3.22955e-05			GOBP_NEGATIVE_REGULATION_OF_MULTICELLULAR_ORGANISMAL_PROCESS	0.23849	0.382864	0.416955
ICAM2	32.1868	0.000748588	0.00316918			GOBP_REGULATION_OF_MONOATOMIC_ION_TRANSPORT	0.240112	0.383581	0.416143
PKP4	32.1815	1.04298e-05	0.000389177			GOBP_VASCULATURE_DEVELOPMENT	0.240405	0.383581	0.416143
DUSP22	32.1814	5.331e-06	0.000245466			GOBP_NEUTRAL_LIPID_METABOLIC_PROCESS	0.242429	0.384913	0.414638
EMC8	32.173	2.64461e-05	0.000389177			GOBP_REGULATION_OF_WOUND_HEALING	0.242429	0.384913	0.414638
CD63	32.1655	0.00549952	0.0178437			GOBP_STEROID_HORMONE_MEDIATED_SIGNALING_PATHWAY	0.242429	0.384913	0.414638
INPP5K	32.1651	2.127e-06	0.000127301			GOCC_CLATHRIN_COATED_VESICLE_MEMBRANE	0.242429	0.384913	0.414638
ERBB2IP	32.1567	2.232e-07	3.1114e-05			GOBP_RESPONSE_TO_OXYGEN_CONTAINING_COMPOUND	0.242816	0.385055	0.414478
NCSTN	32.1486	0.000157691	0.000922366			GOBP_REGULATION_OF_CELL_SHAPE	0.243958	0.38639	0.412974
MAFG	32.1395	9.15302e-06	0.000371776			GOBP_REGULATION_OF_GENERATION_OF_PRECURSOR_METABOLITES_AND_ENERGY	0.245483	0.388331	0.410798
TPGS2	32.1369	0.00050234	0.00226961			GOBP_CARBOHYDRATE_TRANSPORT	0.247005	0.390261	0.408644
RIC8A	32.1323	1.63738e-05	0.000389177			GOMF_LIPID_BINDING	0.247959	0.391291	0.4075
TBC1D22A	32.1307	0.000162215	0.000940763			GOBP_ALCOHOL_BIOSYNTHETIC_PROCESS	0.248524	0.391705	0.407041
NDUFA5	32.1298	0.00125522	0.00491372			GOBP_REGULATION_OF_CELLULAR_KETONE_METABOLIC_PROCESS	0.25004	0.393137	0.405456
POC1B	32.1254	0.00295699	0.0102788			GOBP_REGULATION_OF_MONONUCLEAR_CELL_MIGRATION	0.25004	0.393137	0.405456
GNA13	32.1249	6.10429e-06	0.000270789			GOCC_MICROTUBULE	0.252035	0.39388	0.404636
SLA2	32.1248	2.06829e-05	0.000389177			GOBP_RIBOSE_PHOSPHATE_METABOLIC_PROCESS	0.252035	0.39388	0.404636
SCP2	32.1234	0.00852	0.0264311			GOBP_POSITIVE_REGULATION_OF_SMALL_MOLECULE_METABOLIC_PROCESS	0.251553	0.39388	0.404636
SUPT4H1	32.1225	0.00118546	0.00467586			GOBP_CYTOSOLIC_TRANSPORT	0.251553	0.39388	0.404636
DCLRE1B	32.1167	1.9963e-07	3.1114e-05			GOBP_POSITIVE_REGULATION_OF_PROTEIN_LOCALIZATION	0.251289	0.39388	0.404636
CATSPER1	32.1145	0.00274613	0.0096483			GOBP_ESTABLISHMENT_OF_PROTEIN_LOCALIZATION	0.255486	0.39827	0.399823
PNP	32.1134	0.000206976	0.00112689			GOBP_REGULATION_OF_TRANSMEMBRANE_TRANSPORT	0.255766	0.39827	0.399823
KLF9	32.1126	1.45054e-05	0.000389177			GOBP_ADULT_BEHAVIOR	0.256074	0.39827	0.399823
DRAM1	32.1092	3.83768e-07	4.33234e-05			GOBP_OXIDATIVE_PHOSPHORYLATION	0.256074	0.39827	0.399823
HHEX	32.1081	6.53225e-07	5.71799e-05			GOBP_NEUROTRANSMITTER_SECRETION	0.257576	0.399165	0.398847
VEZF1	32.102	0.0079516	0.024861			GOBP_REGULATION_OF_POSTSYNAPTIC_MEMBRANE_POTENTIAL	0.257576	0.399165	0.398847
CASP6	32.0875	1.1103e-07	2.43953e-05			GOBP_REGULATION_OF_REACTIVE_OXYGEN_SPECIES_METABOLIC_PROCESS	0.257576	0.399165	0.398847
TOR4A	32.0804	3.23017e-07	3.90219e-05			GOCC_ACROSOMAL_VESICLE	0.259074	0.40005	0.397886
CORO7	32.0768	3.62402e-06	0.000186003			GOBP_POSITIVE_REGULATION_OF_WNT_SIGNALING_PATHWAY	0.259074	0.40005	0.397886
RFWD2	32.0742	1.29032e-07	2.66214e-05			GOBP_REGULATION_OF_MITOCHONDRION_ORGANIZATION	0.259074	0.40005	0.397886
EPB41	32.0706	5.56136e-06	0.000252521			GOBP_POSITIVE_REGULATION_OF_LEUKOCYTE_MIGRATION	0.260569	0.400447	0.397454
CD36	32.0644	0.000190062	0.00105767			GOBP_POSITIVE_REGULATION_OF_MONOATOMIC_ION_TRANSMEMBRANE_TRANSPORT	0.260569	0.400447	0.397454
RNPEPL1	32.0588	0.0053019	0.017283			GOCC_APICAL_JUNCTION_COMPLEX	0.260569	0.400447	0.397454
SLC39A14	32.0574	2.52165e-05	0.000389177			GOCC_NUCLEAR_PERIPHERY	0.260569	0.400447	0.397454
C8orf76	32.0564	0.000522178	0.002345			GOBP_REGULATION_OF_TRANS_SYNAPTIC_SIGNALING	0.263234	0.404062	0.393552
CHTF8	32.0496	6.34885e-05	0.000513968			GOBP_SYNAPSE_ORGANIZATION	0.263981	0.404729	0.392836
MGRN1	32.0493	0.000286908	0.00144527			GOMF_IRON_ION_BINDING	0.265038	0.40491	0.392641
BTRC	32.049	6.43286e-07	5.66127e-05			GOBP_KIDNEY_EPITHELIUM_DEVELOPMENT	0.265038	0.40491	0.392641
PRKCB	32.0446	6.12375e-05	0.000502832			GOBP_RESPONSE_TO_ENDOGENOUS_STIMULUS	0.264814	0.40491	0.392641
GMIP	32.0431	0.000651149	0.00281454			GOBP_NEGATIVE_REGULATION_OF_PROTEIN_METABOLIC_PROCESS	0.265373	0.404944	0.392605
TACC1	32.0416	3.32822e-05	0.00039657			GOBP_SMALL_GTPASE_MEDIATED_SIGNAL_TRANSDUCTION	0.266222	0.405263	0.392263
BCAP29	32.0414	0.000416761	0.00194663			GOBP_POSITIVE_REGULATION_OF_INFLAMMATORY_RESPONSE	0.266521	0.405263	0.392263
EML3	32.0394	0.000163426	0.000946779			GOBP_RESPONSE_TO_TOPOLOGICALLY_INCORRECT_PROTEIN	0.266521	0.405263	0.392263
NDUFA6	32.0362	5.88765e-05	0.000492966			GOBP_LIPID_LOCALIZATION	0.267717	0.40565	0.391848
HDAC10	32.0282	0.000930821	0.0038025			GOBP_MORPHOGENESIS_OF_AN_EPITHELIUM	0.267717	0.40565	0.391848
FOPNL	32.0228	0.000370275	0.00177042			GOBP_POSITIVE_REGULATION_OF_CYTOKINE_PRODUCTION	0.267717	0.40565	0.391848
CANT1	32.0227	0.000292733	0.00146694			GOBP_HOMEOSTATIC_PROCESS	0.268335	0.406112	0.391355
UBA7	32.0171	2.62107e-07	3.37829e-05			GOBP_REGULATION_OF_ANATOMICAL_STRUCTURE_MORPHOGENESIS	0.269754	0.406832	0.390585
PTEN	32.0146	2.97991e-07	3.72352e-05			GOBP_REGULATION_OF_ACTIN_FILAMENT_LENGTH	0.26948	0.406832	0.390585
CRLS1	32.0134	7.38457e-06	0.000311541			GOBP_REGULATION_OF_OSTEOBLAST_DIFFERENTIATION	0.26948	0.406832	0.390585
NUTF2	32.0122	0.00137937	0.00531832			GOBP_CELL_RECOGNITION	0.270955	0.407219	0.390172
GABARAPL1	32.0092	4.44998e-06	0.000217114			GOBP_REGULATION_OF_EXTRINSIC_APOPTOTIC_SIGNALING_PATHWAY	0.270955	0.407219	0.390172
KAT6A	32.0035	0.000554833	0.0024636			GOCC_AZUROPHIL_GRANULE	0.270955	0.407219	0.390172
TCIRG1	32.0007	4.18428e-05	0.000423185			GOBP_BRANCHING_MORPHOGENESIS_OF_AN_EPITHELIAL_TUBE	0.272427	0.408589	0.388714
HSD17B12	31.9998	0.000250156	0.00130159			GOMF_TRANSFERASE_ACTIVITY_TRANSFERRING_PHOSPHORUS_CONTAINING_GROUPS	0.272498	0.408589	0.388714
PPM1L	31.9982	3.59794e-07	4.16217e-05			GOBP_POSITIVE_REGULATION_OF_CELL_DIFFERENTIATION	0.274146	0.410584	0.386598
HMG20B	31.9969	1.35572e-05	0.000389177			GOCC_SPECIFIC_GRANULE	0.275362	0.410979	0.386181
H2AFZ	31.9964	0.0117679	0.0353416			GOBP_REGULATION_OF_CYSTEINE_TYPE_ENDOPEPTIDASE_ACTIVITY_INVOLVED_IN_APOPTOTIC_PROCESS	0.275362	0.410979	0.386181
LASP1	31.9935	0.000105599	0.000696713			GOBP_AMIDE_BIOSYNTHETIC_PROCESS	0.275362	0.410979	0.386181
KCNE3	31.987	6.13649e-06	0.000271849			GOBP_POSITIVE_REGULATION_OF_CELLULAR_COMPONENT_BIOGENESIS	0.275937	0.411363	0.385775
PRR14	31.9864	0.000330079	0.00161454			GOBP_AMINO_ACID_TRANSPORT	0.276825	0.411738	0.385379
HCAR3	31.9862	4.83686e-07	4.87618e-05			GOBP_NEPHRON_DEVELOPMENT	0.276825	0.411738	0.385379
RFC2	31.9853	8.37547e-05	0.000608378			GOBP_OLEFINIC_COMPOUND_METABOLIC_PROCESS	0.278286	0.412961	0.384091
RPS27L	31.9844	0.000274788	0.00139863			GOMF_GROWTH_FACTOR_ACTIVITY	0.278286	0.412961	0.384091
MAPK14	31.9835	2.85695e-06	0.000159882			GOBP_REGULATION_OF_KINASE_ACTIVITY	0.278927	0.413438	0.38359
KCTD10	31.9809	2.40018e-05	0.000389177			GOBP_DETOXIFICATION	0.279743	0.414174	0.382817
TSEN34	31.9706	3.57386e-05	0.000403687			GOCC_TERTIARY_GRANULE	0.281198	0.414431	0.382548
TRPC4AP	31.9691	0.000345444	0.00167493			GOCC_CYTOPLASMIC_SIDE_OF_PLASMA_MEMBRANE	0.281198	0.414431	0.382548
ARIH2	31.9613	0.000416761	0.00194663			GOBP_NEGATIVE_REGULATION_OF_CYTOSKELETON_ORGANIZATION	0.281198	0.414431	0.382548
ARAP1	31.9563	0.000161493	0.000938235			GOBP_MITOCHONDRION_ORGANIZATION	0.280421	0.414431	0.382548
WEE1	31.9529	3.90568e-07	4.3725e-05			GOBP_POSITIVE_REGULATION_OF_PEPTIDASE_ACTIVITY	0.28265	0.416097	0.380806
DSE	31.9522	3.12712e-06	0.000170342			GOBP_FATTY_ACID_BIOSYNTHETIC_PROCESS	0.284099	0.41728	0.379572
RP11-110A12.2	31.9514	3.14252e-07	3.83205e-05			GOMF_EXTRACELLULAR_MATRIX_STRUCTURAL_CONSTITUENT	0.284099	0.41728	0.379572
ZNF182	31.944	2.21872e-07	3.1114e-05			GOBP_NEGATIVE_REGULATION_OF_RESPONSE_TO_STIMULUS	0.286111	0.41976	0.376999
C3orf38	31.9409	0.0129864	0.0386745			GOBP_REGULATION_OF_UBIQUITIN_DEPENDENT_PROTEIN_CATABOLIC_PROCESS	0.286988	0.420569	0.376162
MTIF3	31.9368	0.000190623	0.00105989			GOBP_NEURAL_PRECURSOR_CELL_PROLIFERATION	0.288429	0.422202	0.37448
C7orf49	31.9325	3.53414e-06	0.000183944			GOCC_SITE_OF_POLARIZED_GROWTH	0.289866	0.422395	0.374281
C18orf8	31.9295	0.00271291	0.00954796			GOCC_NON_MOTILE_CILIUM	0.289866	0.422395	0.374281
C5orf30	31.9182	4.01311e-06	0.000200582			GOBP_SINGLE_FERTILIZATION	0.289866	0.422395	0.374281
ZFYVE21	31.9174	1.89379e-05	0.000389177			GOBP_HOMOPHILIC_CELL_ADHESION_VIA_PLASMA_MEMBRANE_ADHESION_MOLECULES	0.289866	0.422395	0.374281
AC147651.4	31.9164	5.82164e-06	0.000261081			GOBP_ADENYLATE_CYCLASE_ACTIVATING_G_PROTEIN_COUPLED_RECEPTOR_SIGNALING_PATHWAY	0.291301	0.424004	0.37263
ANXA11	31.9152	0.00731127	0.023066			GOCC_RECEPTOR_COMPLEX	0.291626	0.424004	0.37263
GUSB	31.9151	1.50283e-05	0.000389177			GOBP_INTRACELLULAR_TRANSPORT	0.292379	0.424184	0.372446
FGD5-AS1	31.9099	0.000142666	0.000859199			GOBP_INORGANIC_ANION_TRANSPORT	0.292733	0.424184	0.372446
RNF144B	31.9088	4.05869e-05	0.000416923			GOBP_SULFUR_COMPOUND_BIOSYNTHETIC_PROCESS	0.292733	0.424184	0.372446
UBE2J1	31.9075	0.000165627	0.000955471			GOMF_HEPARIN_BINDING	0.295588	0.424519	0.372103
TBL1XR1	31.8977	9.17255e-05	0.00063987			GOCC_LATE_ENDOSOME_MEMBRANE	0.295588	0.424519	0.372103
ST7	31.8967	1.61825e-05	0.000389177			GOBP_NEGATIVE_REGULATION_OF_EPITHELIAL_CELL_PROLIFERATION	0.295588	0.424519	0.372103
MOB1B	31.8937	6.19051e-06	0.000273502			GOBP_MONOATOMIC_ANION_TRANSPORT	0.295588	0.424519	0.372103
NDFIP1	31.8896	0.0057821	0.0186625			GOBP_NEGATIVE_REGULATION_OF_SECRETION	0.294162	0.424519	0.372103
AP3S1	31.8888	0.00010837	0.000709279			GOBP_CELLULAR_RESPONSE_TO_STARVATION	0.294162	0.424519	0.372103
IGF1R	31.8854	1.24126e-05	0.000389177			GOBP_ORGANIC_ACID_METABOLIC_PROCESS	0.293456	0.424519	0.372103
GMPPA	31.884	3.36074e-05	0.000397342			GOBP_MICROTUBULE_BASED_PROCESS	0.295117	0.424519	0.372103
CRK	31.8802	1.14971e-05	0.000389177			GOBP_REGULATION_OF_EXOCYTOSIS	0.297012	0.425147	0.37146
WDR26	31.8744	4.28602e-05	0.000426103			GOBP_MALE_SEX_DIFFERENTIATION	0.297012	0.425147	0.37146
JHDM1D-AS1	31.8731	2.72051e-06	0.00015409			GOBP_REGULATION_OF_CALCIUM_ION_TRANSMEMBRANE_TRANSPORT	0.297012	0.425147	0.37146
HYAL2	31.8673	3.48698e-07	4.05209e-05			GOCC_VACUOLAR_LUMEN	0.301266	0.42981	0.366724
UBE2E3	31.8651	1.41666e-05	0.000389177			GOCC_EXTRINSIC_COMPONENT_OF_MEMBRANE	0.301266	0.42981	0.366724
TULP3	31.8641	2.11941e-07	3.1114e-05			GOBP_NEGATIVE_REGULATION_OF_KINASE_ACTIVITY	0.301266	0.42981	0.366724
MAST4	31.8606	0.00501748	0.0164625			GOBP_POSITIVE_REGULATION_OF_EPITHELIAL_CELL_MIGRATION	0.302678	0.430401	0.366127
RPN1	31.8563	0.000190623	0.00105989			GOBP_REGULATION_OF_RESPONSE_TO_WOUNDING	0.302678	0.430401	0.366127
TMEM199	31.8543	0.000235358	0.00124177			GOMF_OXIDOREDUCTASE_ACTIVITY_ACTING_ON_PAIRED_DONORS_WITH_INCORPORATION_OR_REDUCTION_OF_MOLECULAR_OXYGEN	0.302678	0.430401	0.366127
OSER1-AS1	31.8526	0.0100006	0.0305067			GOBP_SMALL_MOLECULE_METABOLIC_PROCESS	0.304947	0.432824	0.363689
AUP1	31.8488	0.000258625	0.0013361			GOMF_SIGNALING_RECEPTOR_REGULATOR_ACTIVITY	0.30505	0.432824	0.363689
PHACTR4	31.8479	0.0008379	0.00347098			GOBP_RESPONSE_TO_BMP	0.305494	0.432979	0.363534
BMP2K	31.8464	2.3691e-07	3.19176e-05			GOBP_REGULATION_OF_CELLULAR_RESPONSE_TO_TRANSFORMING_GROWTH_FACTOR_BETA_STIMULUS	0.306898	0.434492	0.362018
SF3B2	31.8446	0.00210257	0.00763296			GOBP_REGULATION_OF_PROTEIN_LOCALIZATION_TO_MEMBRANE	0.308299	0.435523	0.360989
LPAR5	31.8419	0.000190904	0.00106109			GOCC_CELL_BODY	0.308029	0.435523	0.360989
CORO1B	31.8411	0.0107775	0.0326608			GOBP_MONOCARBOXYLIC_ACID_TRANSPORT	0.309698	0.435597	0.360915
STARD3NL	31.8398	4.88873e-06	0.000232966			GOBP_REGULATION_OF_CARBOHYDRATE_METABOLIC_PROCESS	0.309698	0.435597	0.360915
MOB2	31.8348	0.00146145	0.00559131			GOCC_MITOTIC_SPINDLE	0.309698	0.435597	0.360915
SPRYD3	31.834	0.000152145	0.000899411			GOCC_RUFFLE	0.309698	0.435597	0.360915
POLR2G	31.8295	0.0139074	0.0410809			GOBP_LIPID_METABOLIC_PROCESS	0.31079	0.436658	0.359859
ETS2	31.8261	7.48802e-06	0.000314286			GOBP_REGULATION_OF_BLOOD_PRESSURE	0.313877	0.440517	0.356038
MRPL17	31.8256	0.000285263	0.00143898			GOBP_SECRETION	0.315109	0.441768	0.354806
PGS1	31.8212	0.000512879	0.00230958			GOBP_REGULATION_OF_PHOSPHORYLATION	0.316779	0.441959	0.354618
VPS9D1	31.8194	1.05612e-06	7.73494e-05			GOBP_PURINE_CONTAINING_COMPOUND_METABOLIC_PROCESS	0.316954	0.441959	0.354618
FLII	31.8174	0.000913687	0.00374091			GOBP_INNATE_IMMUNE_RESPONSE	0.316779	0.441959	0.354618
C6orf136	31.81	7.03313e-06	0.000302563			GOBP_REGULATION_OF_INTRINSIC_APOPTOTIC_SIGNALING_PATHWAY	0.316649	0.441959	0.354618
DOCK10	31.794	0.000976255	0.00396386			GOBP_REGULATION_OF_CELL_DIVISION	0.316649	0.441959	0.354618
RAB31	31.7893	2.48955e-07	3.2864e-05			GOBP_REGULATION_OF_CELLULAR_LOCALIZATION	0.317336	0.442015	0.354563
TMA16	31.7785	0.000896846	0.0036844			GOBP_REGULATION_OF_CYSTEINE_TYPE_ENDOPEPTIDASE_ACTIVITY	0.318031	0.442507	0.354079
XRCC4	31.7769	2.5697e-07	3.33837e-05			GOBP_REGULATION_OF_PROTEASOMAL_PROTEIN_CATABOLIC_PROCESS	0.31941	0.443949	0.352667
RP1-39G22.7	31.7756	0.000332437	0.00162365			GOBP_REGULATION_OF_NEURON_DIFFERENTIATION	0.320787	0.445384	0.351265
MSANTD4	31.7753	2.99449e-05	0.000389177			GOCC_ENDOSOME_MEMBRANE	0.321408	0.445768	0.350891
HOOK3	31.7737	2.16205e-07	3.1114e-05			GOMF_PROTEIN_KINASE_ACTIVITY	0.322891	0.447346	0.349356
TTF1	31.7718	0.000107548	0.000705449			GOBP_POSITIVE_REGULATION_OF_CELL_POPULATION_PROLIFERATION	0.324018	0.448427	0.348308
TRIP6	31.7702	2.17027e-06	0.000128715			GOBP_POSITIVE_REGULATION_OF_HEMOPOIESIS	0.3249	0.449168	0.347592
TRAPPC5	31.7701	1.33237e-06	9.12537e-05			GOBP_ACTIN_POLYMERIZATION_OR_DEPOLYMERIZATION	0.326266	0.449615	0.34716
C11orf21	31.7697	0.000299098	0.00149016			GOBP_AEROBIC_RESPIRATION	0.326266	0.449615	0.34716
PGLYRP2	31.7668	2.01231e-07	3.1114e-05			GOBP_HORMONE_MEDIATED_SIGNALING_PATHWAY	0.326266	0.449615	0.34716
GOLGA2	31.7665	5.56936e-07	5.2646e-05			GOBP_NEGATIVE_REGULATION_OF_HYDROLASE_ACTIVITY	0.327629	0.450931	0.34589
SPRYD4	31.7638	1.29317e-06	8.92946e-05			GOBP_NEGATIVE_REGULATION_OF_DEVELOPMENTAL_PROCESS	0.327918	0.450931	0.34589
GLRX5	31.7612	0.000168355	0.000967117			GOMF_SERINE_HYDROLASE_ACTIVITY	0.328989	0.451924	0.344935
GSAP	31.7609	0.00562638	0.0182048			GOBP_ORGANONITROGEN_COMPOUND_CATABOLIC_PROCESS	0.329343	0.45193	0.344929
FAM214B	31.7569	6.94096e-05	0.000541547			GOBP_SPINDLE_ORGANIZATION	0.331702	0.454685	0.34229
KLHL6	31.7559	7.09229e-07	6.07392e-05			GOCC_EARLY_ENDOSOME_MEMBRANE	0.333054	0.455573	0.341442
HAVCR2	31.7553	0.000290223	0.00145748			GOBP_POSTSYNAPSE_ORGANIZATION	0.333054	0.455573	0.341442
SMPD1	31.7547	0.000170618	0.000975497			GOCC_COATED_VESICLE_MEMBRANE	0.338437	0.457711	0.339409
SMS	31.751	6.10454e-05	0.000502136			GOBP_REGULATION_OF_CELLULAR_COMPONENT_BIOGENESIS	0.338508	0.457711	0.339409
TIPARP-AS1	31.7404	3.34634e-07	3.95496e-05			GOBP_CELLULAR_LIPID_METABOLIC_PROCESS	0.338508	0.457711	0.339409
MCTP1	31.7383	4.85563e-07	4.87618e-05			GOBP_REGULATION_OF_PROTEOLYSIS	0.337686	0.457711	0.339409
FBXL8	31.7311	0.00228757	0.00821888			GOCC_ENDOCYTIC_VESICLE_MEMBRANE	0.337095	0.457711	0.339409
CDKN1C	31.7309	1.55481e-06	0.000101195			GOBP_NEGATIVE_REGULATION_OF_CELL_CELL_ADHESION	0.338437	0.457711	0.339409
DNAJB2	31.7257	0.0157304	0.0458821			GOBP_MUSCLE_CELL_DEVELOPMENT	0.337095	0.457711	0.339409
FAM192A	31.7231	2.21846e-06	0.000130391			GOBP_LOCOMOTORY_BEHAVIOR	0.337095	0.457711	0.339409
XPO7	31.7216	1.70245e-06	0.000108013			GOBP_REGENERATION	0.335751	0.457711	0.339409
AGBL5	31.7204	0.00345645	0.0117983			GOBP_B_CELL_MEDIATED_IMMUNITY	0.335751	0.457711	0.339409
CHMP4B	31.7156	6.48968e-05	0.000519842			GOBP_POSITIVE_REGULATION_OF_PROTEIN_CATABOLIC_PROCESS	0.337095	0.457711	0.339409
DAD1	31.7107	0.0163997	0.0476858			GOCC_CYTOPLASMIC_SIDE_OF_MEMBRANE	0.339776	0.458468	0.338691
MED26	31.6925	0.000129582	0.00080103			GOMF_CALMODULIN_BINDING	0.339776	0.458468	0.338691
TP53RK	31.6798	0.0137215	0.0406089			GOBP_POSITIVE_REGULATION_OF_MONOATOMIC_ION_TRANSPORT	0.341113	0.458835	0.338343
UBE2A	31.673	8.32387e-05	0.00060611			GOBP_MORPHOGENESIS_OF_A_BRANCHING_STRUCTURE	0.341113	0.458835	0.338343
C14orf2	31.6717	0.00347297	0.011846			GOMF_ORGANIC_ACID_BINDING	0.341113	0.458835	0.338343
SLC50A1	31.6713	0.000192882	0.00107009			GOBP_CARBOHYDRATE_BIOSYNTHETIC_PROCESS	0.342446	0.459674	0.33755
LINC00657	31.6638	0.000162941	0.000944301			GOBP_ENDOTHELIAL_CELL_PROLIFERATION	0.342446	0.459674	0.33755
NUCB1	31.662	0.00271952	0.00956507			GOBP_SMALL_MOLECULE_BIOSYNTHETIC_PROCESS	0.342845	0.459732	0.337496
FCGR2A	31.6618	0.000537533	0.00240308			GOBP_NEGATIVE_REGULATION_OF_TRANSFERASE_ACTIVITY	0.345106	0.46133	0.335988
DCAF8	31.6598	6.02652e-07	5.49572e-05			GOBP_NEUROTRANSMITTER_TRANSPORT	0.345106	0.46133	0.335988
BBC3	31.6569	9.50227e-05	0.00065409			GOMF_ENZYME_ACTIVATOR_ACTIVITY	0.345052	0.46133	0.335988
MS4A4A	31.6519	1.22034e-06	8.55494e-05			GOBP_ORGANOPHOSPHATE_METABOLIC_PROCESS	0.345754	0.461719	0.335622
CHMP1B	31.6515	0.00779557	0.0244198			GOBP_REGULATION_OF_CHEMOTAXIS	0.346432	0.462147	0.335219
TRIB1	31.646	5.92317e-07	5.48419e-05			GOBP_MACROMOLECULE_CATABOLIC_PROCESS	0.34706	0.462508	0.334881
SLAIN2	31.6449	1.30834e-05	0.000389177			GOBP_ENZYME_LINKED_RECEPTOR_PROTEIN_SIGNALING_PATHWAY	0.347983	0.463262	0.334174
MAP4K5	31.6331	4.24701e-07	4.56431e-05			GOBP_CELLULAR_RESPONSE_TO_STEROID_HORMONE_STIMULUS	0.349076	0.463762	0.333705
H2AFV	31.6325	0.00137405	0.00530282			GOBP_POSITIVE_REGULATION_OF_CANONICAL_NF_KAPPAB_SIGNAL_TRANSDUCTION	0.349076	0.463762	0.333705
CTD-2341M24.1	31.6245	3.40593e-07	3.99654e-05			GOCC_SYNAPSE	0.349862	0.46433	0.333173
NAE1	31.6223	0.008832	0.0272981			GOBP_RESPONSE_TO_STARVATION	0.350394	0.464559	0.332959
CTSZ	31.62	3.69708e-05	0.000405996			GOBP_CELLULAR_RESPONSE_TO_HORMONE_STIMULUS	0.354593	0.465359	0.332212
FDPS	31.6198	4.63498e-05	0.000441999			GOBP_REGULATION_OF_MYELOID_CELL_DIFFERENTIATION	0.354333	0.465359	0.332212
PIP4K2B	31.618	4.14089e-07	4.47407e-05			GOBP_POSITIVE_REGULATION_OF_DNA_BINDING_TRANSCRIPTION_FACTOR_ACTIVITY	0.354333	0.465359	0.332212
IFIT3	31.6144	0.000282407	0.00142787			GOBP_NEGATIVE_REGULATION_OF_CELL_ACTIVATION	0.354333	0.465359	0.332212
LINC01137	31.608	4.67684e-06	0.00022616			GOBP_TISSUE_MORPHOGENESIS	0.353861	0.465359	0.332212
C12orf76	31.6061	5.10077e-06	0.000238897			GOBP_SYNAPSE_ASSEMBLY	0.353022	0.465359	0.332212
TMEM115	31.6027	2.18456e-05	0.000389177			GOBP_CELLULAR_RESPONSE_TO_INORGANIC_SUBSTANCE	0.353022	0.465359	0.332212
BTBD11	31.601	3.3067e-05	0.000396455			GOBP_ALPHA_AMINO_ACID_METABOLIC_PROCESS	0.353022	0.465359	0.332212
MFF	31.6	8.12046e-05	0.000597948			GOBP_ACTOMYOSIN_STRUCTURE_ORGANIZATION	0.353022	0.465359	0.332212
MMP24-AS1	31.5974	4.80027e-05	0.000445693			GOBP_APOPTOTIC_SIGNALING_PATHWAY	0.353861	0.465359	0.332212
KLF16	31.5968	0.000640598	0.00277553			GOBP_HEART_DEVELOPMENT	0.355325	0.465847	0.331757
RP13-1032I1.7	31.5957	0.00498867	0.0163794			GOBP_VESICLE_LOCALIZATION	0.356945	0.467497	0.330221
ZNF668	31.5881	1.23643e-06	8.64921e-05			GOBP_RESPONSE_TO_KETONE	0.358248	0.467783	0.329956
KANSL1-AS1	31.5837	3.09363e-05	0.000391663			GOCC_CLATHRIN_COATED_VESICLE	0.358248	0.467783	0.329956
ST7L	31.5832	4.32737e-05	0.000427488			GOBP_ESTABLISHMENT_OF_LOCALIZATION_IN_CELL	0.358056	0.467783	0.329956
NUP62	31.5819	0.000212506	0.00114973			GOBP_REGULATION_OF_CELL_SUBSTRATE_ADHESION	0.359548	0.468278	0.329496
ARL5A	31.5798	0.000237421	0.00124943			GOBP_REGULATION_OF_SYNAPTIC_PLASTICITY	0.359548	0.468278	0.329496
RP11-220I1.1	31.5764	0.0133426	0.0396019			GOBP_REGULATION_OF_TRANSFERASE_ACTIVITY	0.359713	0.468278	0.329496
SLC24A4	31.5697	3.86022e-07	4.34282e-05			GOBP_REGULATION_OF_CELL_JUNCTION_ASSEMBLY	0.36214	0.470964	0.327012
CCAR1	31.5653	0.00370752	0.0125506			GOBP_NEGATIVE_REGULATION_OF_SIGNALING	0.362954	0.471549	0.326473
GPR108	31.5647	1.51494e-06	9.97908e-05			GOBP_POSITIVE_REGULATION_OF_CELLULAR_CATABOLIC_PROCESS	0.363432	0.471697	0.326337
TTC9	31.5572	3.43403e-06	0.000181621			GOBP_MONOCARBOXYLIC_ACID_BIOSYNTHETIC_PROCESS	0.364722	0.472076	0.325988
CKAP5	31.5571	2.8143e-07	3.57111e-05			GOBP_CELLULAR_KETONE_METABOLIC_PROCESS	0.364722	0.472076	0.325988
C12orf75	31.5486	0.00146895	0.00561675			GOBP_POSITIVE_REGULATION_OF_CATABOLIC_PROCESS	0.364819	0.472076	0.325988
ATOX1	31.5448	6.20117e-05	0.000506648			GOBP_POSITIVE_REGULATION_OF_LOCOMOTION	0.366276	0.472543	0.325558
LMBRD1	31.5445	0.000989235	0.00400961			GOBP_REGULATED_EXOCYTOSIS	0.366009	0.472543	0.325558
VTI1B	31.5421	7.27321e-05	0.000555424			GOBP_VESICLE_MEDIATED_TRANSPORT_IN_SYNAPSE	0.366009	0.472543	0.325558
UFL1	31.5419	0.0166171	0.0482708			GOCC_ENDOSOME	0.366911	0.472891	0.325239
AASDHPPT	31.5415	0.000950766	0.00387431			GOBP_PROTEIN_FOLDING	0.367294	0.472914	0.325218
WIBG	31.5393	4.64237e-05	0.000441999			GOBP_MONOCARBOXYLIC_ACID_METABOLIC_PROCESS	0.367731	0.473006	0.325133
RAB1B	31.5375	0.000207279	0.00112779			GOBP_SPERMATID_DIFFERENTIATION	0.368576	0.473426	0.324748
NAPA	31.5363	0.000135976	0.000830363			GOBP_CELLULAR_RESPONSE_TO_ORGANIC_SUBSTANCE	0.368789	0.473426	0.324748
CDC16	31.5342	0.000125162	0.000782128			GOMF_MAGNESIUM_ION_BINDING	0.369856	0.473855	0.324355
TBPL1	31.5321	0.00344822	0.0117751			GOBP_REGULATION_OF_PROTEOLYSIS_INVOLVED_IN_PROTEIN_CATABOLIC_PROCESS	0.369856	0.473855	0.324355
CTD-2336O2.1	31.5296	0.00181608	0.00671882			GOCC_ACTIN_BASED_CELL_PROJECTION	0.371133	0.474083	0.324146
RP11-254F7.2	31.528	8.51441e-07	6.76209e-05			GOBP_EXTRINSIC_APOPTOTIC_SIGNALING_PATHWAY	0.371133	0.474083	0.324146
CRBN	31.5266	0.0157785	0.0460103			GOBP_NEGATIVE_REGULATION_OF_PROTEOLYSIS	0.371133	0.474083	0.324146
TNNI2	31.5258	6.3715e-07	5.63757e-05			GOBP_RIBOSE_PHOSPHATE_BIOSYNTHETIC_PROCESS	0.373679	0.476865	0.321605
FRMD4B	31.5241	3.44639e-06	0.000181981			GOBP_CELL_KILLING	0.374949	0.478014	0.32056
ORAI1	31.5214	0.00082346	0.00342591			GOBP_REGULATION_OF_ENDOTHELIAL_CELL_MIGRATION	0.378742	0.482375	0.316616
MRPL18	31.5214	0.000683779	0.00293274			GOBP_VESICLE_MEDIATED_TRANSPORT	0.382137	0.486219	0.313168
LPCAT1	31.521	0.000867487	0.00357905			GOBP_REACTIVE_OXYGEN_SPECIES_METABOLIC_PROCESS	0.382513	0.48622	0.313167
ANKAR	31.5107	0.00824495	0.0256679			GOBP_DEVELOPMENT_OF_PRIMARY_SEXUAL_CHARACTERISTICS	0.383765	0.486855	0.3126
RNF216	31.5084	0.0124288	0.0371662			GOBP_MYELOID_LEUKOCYTE_DIFFERENTIATION	0.383765	0.486855	0.3126
TTLL12	31.5071	1.31056e-05	0.000389177			GOCC_EXOCYTIC_VESICLE	0.385015	0.487008	0.312464
COPS3	31.4985	0.000124974	0.000781694			GOBP_RESPONSE_TO_TUMOR_NECROSIS_FACTOR	0.385015	0.487008	0.312464
YIPF3	31.4982	1.79532e-05	0.000389177			GOBP_CELLULAR_RESPIRATION	0.385015	0.487008	0.312464
AMIGO2	31.4966	3.20128e-06	0.000172943			GOBP_CELLULAR_RESPONSE_TO_NUTRIENT_LEVELS	0.386262	0.488109	0.311484
CNTD1	31.4852	0.0153028	0.0447586			GOCC_TRANSPORT_VESICLE_MEMBRANE	0.388749	0.490294	0.309544
RP11-1143G9.4	31.4782	0.00082346	0.00342591			GOMF_GLYCOSAMINOGLYCAN_BINDING	0.388749	0.490294	0.309544
HIVEP1	31.4778	9.06389e-07	6.94927e-05			GOBP_POSITIVE_REGULATION_OF_IMMUNE_SYSTEM_PROCESS	0.390752	0.49234	0.307735
HAUS4	31.4753	0.000524346	0.00235377			GOBP_REGULATION_OF_TRANSPORTER_ACTIVITY	0.392461	0.494012	0.306263
SIK2	31.4752	9.79805e-05	0.000666463			GOMF_HISTONE_BINDING	0.393693	0.495082	0.305323
RNF6	31.4742	0.00923383	0.0284247			GOBP_ORGANIC_HYDROXY_COMPOUND_BIOSYNTHETIC_PROCESS	0.394923	0.496146	0.30439
MROH6	31.4727	0.00139006	0.00535576			GOBP_REGULATION_OF_RESPONSE_TO_EXTERNAL_STIMULUS	0.396273	0.496878	0.303751
SOX4	31.4644	7.10584e-07	6.07392e-05			GOBP_TRANSFORMING_GROWTH_FACTOR_BETA_RECEPTOR_SIGNALING_PATHWAY	0.396151	0.496878	0.303751
TMEM9B	31.464	0.000172398	0.000982415			GOBP_POSITIVE_REGULATION_OF_PROTEIN_TRANSPORT	0.397376	0.497778	0.302965
ZNF688	31.4477	0.00102779	0.00413769			GOBP_NUCLEOBASE_CONTAINING_SMALL_MOLECULE_METABOLIC_PROCESS	0.398003	0.498081	0.3027
DKC1	31.444	0.00082346	0.00342591			GOBP_REGULATION_OF_CALCIUM_ION_TRANSPORT	0.399819	0.49987	0.301143
C7orf55-LUC7L2	31.4428	0.00290381	0.0101176			GOBP_CELLULAR_RESPONSE_TO_OXIDATIVE_STRESS	0.401037	0.500909	0.300241
COPA	31.4419	3.31368e-07	3.93827e-05			GOBP_CELLULAR_CATABOLIC_PROCESS	0.402885	0.502732	0.298663
NBR1	31.4387	0.000161253	0.000937339			GOBP_REGULATION_OF_SYNAPSE_STRUCTURE_OR_ACTIVITY	0.405884	0.505986	0.295861
TTC7A	31.4374	0.000795271	0.00332851			GOBP_REGULATION_OF_PHOSPHORUS_METABOLIC_PROCESS	0.406734	0.506558	0.295371
DUSP7	31.4359	3.83768e-07	4.33234e-05			GOBP_TISSUE_HOMEOSTASIS	0.410693	0.510506	0.291999
C1orf52	31.4356	6.80383e-06	0.000294635			GOBP_ADENYLATE_CYCLASE_MODULATING_G_PROTEIN_COUPLED_RECEPTOR_SIGNALING_PATHWAY	0.410693	0.510506	0.291999
C11orf83	31.43	0.00460597	0.0152514			GOBP_PROTEIN_COMPLEX_OLIGOMERIZATION	0.411889	0.511502	0.291153
TSPAN13	31.4229	0.00178207	0.00661091			GOBP_REGULATION_OF_PROTEIN_SERINE_THREONINE_KINASE_ACTIVITY	0.413083	0.512493	0.290312
UBE2F	31.4201	0.000123846	0.000776569			GOBP_REGULATION_OF_CELL_DIFFERENTIATION	0.414806	0.514137	0.288922
ANAPC11	31.4152	0.00747513	0.0235263			GOBP_POSITIVE_REGULATION_OF_MOLECULAR_FUNCTION	0.415509	0.514515	0.288602
DCTN2	31.3951	0.000221062	0.00118253			GOBP_RESPONSE_TO_ENDOPLASMIC_RETICULUM_STRESS	0.416651	0.515437	0.287825
RTFDC1	31.3944	0.00251497	0.00894559			GOBP_REGULATION_OF_CANONICAL_WNT_SIGNALING_PATHWAY	0.420198	0.519328	0.284559
MFN1	31.3914	1.96202e-06	0.000119391			GOBP_HEART_MORPHOGENESIS	0.421375	0.51979	0.284172
SIGLEC14	31.3905	4.76248e-07	4.85714e-05			GOBP_NEGATIVE_REGULATION_OF_CELL_DEVELOPMENT	0.421375	0.51979	0.284172
MAN2A2	31.3775	3.95167e-07	4.39e-05			GOMF_SULFUR_COMPOUND_BINDING	0.423723	0.520701	0.283412
MRPL10	31.3741	0.00137937	0.00531832			GOMF_GTPASE_ACTIVATOR_ACTIVITY	0.423723	0.520701	0.283412
MPEG1	31.372	8.22347e-06	0.000339496			GOBP_REGULATION_OF_ACTIN_FILAMENT_ORGANIZATION	0.423723	0.520701	0.283412
STX4	31.3532	0.00340326	0.0116361			GOCC_DISTAL_AXON	0.423723	0.520701	0.283412
RP11-468E2.5	31.3522	3.97486e-07	4.39e-05			GOCC_GOLGI_APPARATUS	0.425025	0.521805	0.282492
RP5-882C2.2	31.346	8.03296e-05	0.000594312			GOBP_NEGATIVE_REGULATION_OF_CELL_DIFFERENTIATION	0.426249	0.522811	0.281655
IVNS1ABP	31.3458	0.000642346	0.002782			GOMF_KINASE_REGULATOR_ACTIVITY	0.429553	0.526365	0.278713
BLVRB	31.3353	7.98335e-05	0.000591444			GOMF_CARBOHYDRATE_BINDING	0.430712	0.527286	0.277954
RP11-65J3.1	31.3322	4.35574e-07	4.56791e-05			GOBP_PROTEIN_CONTAINING_COMPLEX_ASSEMBLY	0.432436	0.528897	0.276629
NEURL1	31.3317	8.41802e-07	6.72169e-05			GOMF_OXIDOREDUCTASE_ACTIVITY	0.433905	0.529024	0.276525
CDS2	31.3311	0.001548	0.00587916			GOBP_CELL_CELL_ADHESION_VIA_PLASMA_MEMBRANE_ADHESION_MOLECULES	0.434175	0.529024	0.276525
LYST	31.3279	7.16082e-05	0.000551343			GOMF_MICROTUBULE_BINDING	0.433023	0.529024	0.276525
STAM	31.3187	8.27257e-05	0.000604121			GOBP_NEGATIVE_REGULATION_OF_CELLULAR_COMPONENT_ORGANIZATION	0.433905	0.529024	0.276525
MYD88	31.3146	9.44413e-05	0.000651321			GOBP_PEPTIDYL_SERINE_MODIFICATION	0.435325	0.529926	0.275785
DOCK5	31.3138	3.06922e-07	3.77744e-05			GOBP_PROTEIN_LOCALIZATION_TO_PLASMA_MEMBRANE	0.438761	0.533606	0.272779
HCAR2	31.3124	4.51074e-07	4.65844e-05			GOCC_PERINUCLEAR_REGION_OF_CYTOPLASM	0.439441	0.533931	0.272515
CCDC85B	31.3115	0.00875544	0.0270717			GOBP_ENDOTHELIAL_CELL_MIGRATION	0.442177	0.536751	0.270227
AKT1	31.311	7.59647e-07	6.30622e-05			GOBP_SEX_DIFFERENTIATION	0.443311	0.537624	0.269522
WDR45	31.3055	0.000599966	0.00262484			GOMF_SECONDARY_ACTIVE_TRANSMEMBRANE_TRANSPORTER_ACTIVITY	0.444443	0.538491	0.268821
PTPN11	31.3031	1.0621e-06	7.76139e-05			GOBP_NUCLEOSIDE_PHOSPHATE_BIOSYNTHETIC_PROCESS	0.445572	0.539355	0.268125
PRKAR1B	31.3015	5.79917e-07	5.45556e-05			GOBP_ENDOSOMAL_TRANSPORT	0.448947	0.542933	0.265254
SRSF6	31.3001	9.13278e-07	6.98572e-05			GOBP_REGULATION_OF_PROTEIN_MODIFICATION_PROCESS	0.451298	0.545266	0.263392
MNDA	31.2975	0.000176272	0.000999442			GOBP_AMINO_ACID_METABOLIC_PROCESS	0.453417	0.547314	0.261763
NTAN1	31.2965	0.0018024	0.00667501			GOBP_REGULATION_OF_EPITHELIAL_CELL_MIGRATION	0.454528	0.547635	0.261509
GNB1	31.2963	0.000113946	0.000735049			GOBP_REGULATION_OF_PEPTIDASE_ACTIVITY	0.454528	0.547635	0.261509
USP14	31.2894	0.00291791	0.0101559			GOMF_HYDROLASE_ACTIVITY_ACTING_ON_ESTER_BONDS	0.459951	0.553653	0.256763
AIG1	31.2883	1.51809e-05	0.000389177			GOBP_GOLGI_VESICLE_TRANSPORT	0.462249	0.555902	0.255002
BCOR	31.2857	1.87729e-06	0.000115741			GOBP_PHOSPHATIDYLINOSITOL_3_KINASE_PROTEIN_KINASE_B_SIGNAL_TRANSDUCTION	0.464435	0.557756	0.253556
C20orf194	31.285	3.07356e-05	0.000391663			GOBP_MONOATOMIC_ION_TRANSPORT	0.464653	0.557756	0.253556
RHOQ	31.2771	5.11599e-07	5.06239e-05			GOBP_RESPONSE_TO_TRANSFORMING_GROWTH_FACTOR_BETA	0.469863	0.558538	0.252947
GRB2	31.2742	0.000109865	0.000716198			GOBP_CANONICAL_NF_KAPPAB_SIGNAL_TRANSDUCTION	0.469863	0.558538	0.252947
ZNF25	31.2715	2.58565e-06	0.000147988			GOBP_BIOLOGICAL_PROCESS_INVOLVED_IN_SYMBIOTIC_INTERACTION	0.469863	0.558538	0.252947
SEC22A	31.2706	1.67347e-05	0.000389177			GOBP_POSITIVE_REGULATION_OF_SECRETION	0.468782	0.558538	0.252947
PFKFB3	31.2695	4.30523e-07	4.56431e-05			GOBP_NEUROGENESIS	0.467332	0.558538	0.252947
BANF1	31.2688	0.00363784	0.0123454			GOBP_NEGATIVE_REGULATION_OF_CELL_ADHESION	0.467699	0.558538	0.252947
SBNO1	31.2686	0.000176272	0.000999442			GOBP_STRIATED_MUSCLE_CELL_DIFFERENTIATION	0.469863	0.558538	0.252947
WDR82	31.2677	0.00129151	0.0050281			GOBP_REPRODUCTIVE_SYSTEM_DEVELOPMENT	0.466613	0.558538	0.252947
SERINC1	31.2613	0.000443852	0.00204257			GOBP_NEGATIVE_REGULATION_OF_PHOSPHORYLATION	0.466613	0.558538	0.252947
NR4A1	31.2606	3.17518e-05	0.000393234			GOCC_ENDOPLASMIC_RETICULUM_LUMEN	0.467699	0.558538	0.252947
ARL8B	31.258	1.20897e-06	8.49342e-05			GOBP_RESPONSE_TO_GROWTH_FACTOR	0.470052	0.558538	0.252947
STX12	31.2569	0.000205163	0.00111906			GOCC_LATE_ENDOSOME	0.470943	0.559082	0.252524
PPIF	31.2473	1.4852e-05	0.000389177			GOCC_COATED_VESICLE	0.476306	0.562868	0.249594
NECAB3	31.2396	5.53205e-06	0.000251889			GOBP_CELLULAR_RESPONSE_TO_CHEMICAL_STRESS	0.476306	0.562868	0.249594
ZNF628	31.2372	6.47953e-05	0.000519537			GOBP_CELLULAR_RESPONSE_TO_PEPTIDE_HORMONE_STIMULUS	0.475238	0.562868	0.249594
VAMP7	31.2372	3.0491e-06	0.000167205			GOBP_INTRINSIC_APOPTOTIC_SIGNALING_PATHWAY	0.475238	0.562868	0.249594
PIK3CB	31.2353	1.03585e-05	0.000389177			GOBP_SYNAPTIC_SIGNALING	0.476062	0.562868	0.249594
CAPNS1	31.2353	0.000118171	0.000752074			GOMF_UBIQUITIN_LIKE_PROTEIN_LIGASE_BINDING	0.480559	0.567375	0.24613
PTAFR	31.2289	1.54045e-06	0.000100461			GOBP_CANONICAL_WNT_SIGNALING_PATHWAY	0.482673	0.568315	0.245411
RP11-349A22.5	31.2172	0.00950728	0.029165			GOBP_HORMONE_TRANSPORT	0.482673	0.568315	0.245411
ATP6AP1	31.2152	0.00060906	0.00265929			GOBP_POSITIVE_REGULATION_OF_ESTABLISHMENT_OF_PROTEIN_LOCALIZATION	0.482673	0.568315	0.245411
ZC3HAV1	31.2087	0.00625166	0.0200477			GOBP_REGULATION_OF_LIPID_METABOLIC_PROCESS	0.483727	0.568521	0.245253
ACAA2	31.2044	0.000795271	0.00332851			GOBP_SULFUR_COMPOUND_METABOLIC_PROCESS	0.483727	0.568521	0.245253
TSPAN5	31.2025	0.0150697	0.0441637			GOCC_ORGANELLE_ENVELOPE	0.48418	0.568539	0.24524
LINC00877	31.195	1.15363e-06	8.20792e-05			GOBP_REGULATION_OF_LEUKOCYTE_DIFFERENTIATION	0.487921	0.571943	0.242647
HECA	31.1887	1.5335e-05	0.000389177			GOBP_REGULATION_OF_CELL_ADHESION	0.487964	0.571943	0.242647
RAB33A	31.1839	1.67126e-06	0.000106644			GOBP_REGULATION_OF_SMALL_MOLECULE_METABOLIC_PROCESS	0.490005	0.573816	0.241227
PTGDR	31.1739	0.000831207	0.00345199			GOBP_EPITHELIAL_TUBE_MORPHOGENESIS	0.492081	0.574687	0.240569
PSMC6	31.1722	0.0060777	0.0195377			GOBP_ORGANIC_ACID_BIOSYNTHETIC_PROCESS	0.492081	0.574687	0.240569
MAN2C1	31.1678	1.19995e-06	8.44816e-05			GOMF_CADHERIN_BINDING	0.492081	0.574687	0.240569
ARF4	31.162	0.000431011	0.0019961			GOBP_DEFENSE_RESPONSE_TO_BACTERIUM	0.49518	0.577785	0.238234
CDC6	31.157	2.59731e-05	0.000389177			GOBP_RESPONSE_TO_STEROID_HORMONE	0.498261	0.579811	0.236714
CD99L2	31.1543	6.52439e-06	0.000285032			GOMF_ENZYME_REGULATOR_ACTIVITY	0.498236	0.579811	0.236714
E2F3	31.1508	3.25565e-07	3.90415e-05			GOBP_CELL_CELL_SIGNALING	0.497718	0.579811	0.236714
DDB2	31.1483	0.000815781	0.00340001			GOBP_ENERGY_DERIVATION_BY_OXIDATION_OF_ORGANIC_COMPOUNDS	0.501323	0.582327	0.234833
LILRA6	31.1443	4.28852e-07	4.56431e-05			GOBP_REGULATION_OF_WNT_SIGNALING_PATHWAY	0.501323	0.582327	0.234833
PRMT2	31.1419	0.00177982	0.00660707			GOBP_RESPONSE_TO_METAL_ION	0.503355	0.584162	0.233467
SNTB1	31.1401	7.81659e-07	6.39749e-05			GOBP_POSITIVE_REGULATION_OF_SIGNALING	0.504669	0.585163	0.232723
PDCD10	31.1396	2.07516e-05	0.000389177			GOMF_ZINC_ION_BINDING	0.506159	0.586104	0.232025
ITGAL	31.1345	1.88749e-05	0.000389177			GOBP_REGULATION_OF_MONOATOMIC_ION_TRANSMEMBRANE_TRANSPORT	0.506387	0.586104	0.232025
FAM195B	31.1308	3.24289e-07	3.90315e-05			GOMF_PROTEIN_HETERODIMERIZATION_ACTIVITY	0.507393	0.58622	0.231939
CLASP1	31.1305	4.37271e-07	4.56791e-05			GOBP_LIPID_CATABOLIC_PROCESS	0.507393	0.58622	0.231939
CHRAC1	31.1223	0.00634388	0.0203116			GOBP_REGULATION_OF_CELL_DEVELOPMENT	0.509366	0.58749	0.230999
ZFAND1	31.1199	0.00262182	0.00926723			GOBP_RESPONSE_TO_OXYGEN_LEVELS	0.5094	0.58749	0.230999
SH2B3	31.1181	1.60161e-06	0.000103419			GOBP_POSITIVE_REGULATION_OF_CATALYTIC_ACTIVITY	0.510006	0.587665	0.23087
GYG1	31.1104	0.00161034	0.00607857			GOBP_LEUKOCYTE_PROLIFERATION	0.512396	0.58937	0.229612
ZFAND5	31.1089	0.000588574	0.00258502			GOBP_REGULATION_OF_CELLULAR_COMPONENT_SIZE	0.512396	0.58937	0.229612
FXYD1	31.1042	4.27155e-06	0.000210981			GOBP_EXOCYTOSIS	0.513391	0.589989	0.229156
DNMT1	31.0987	0.00114894	0.0045521			GOBP_MUSCLE_CONTRACTION	0.514384	0.590606	0.228702
PLXDC2	31.0979	7.90634e-07	6.43875e-05			GOCC_NUCLEAR_BODY	0.518277	0.594549	0.225813
IFRD2	31.0864	2.13449e-05	0.000389177			GOBP_MONOATOMIC_CATION_TRANSMEMBRANE_TRANSPORT	0.519542	0.595472	0.225139
C14orf28	31.0798	4.34729e-07	4.56791e-05			GOMF_PROTEIN_SERINE_KINASE_ACTIVITY	0.520299	0.595811	0.224891
GLYR1	31.0794	2.4887e-05	0.000389177			GOBP_REGULATION_OF_DNA_BINDING_TRANSCRIPTION_FACTOR_ACTIVITY	0.52323	0.598638	0.222836
ELMO1	31.076	6.00932e-05	0.000497933			GOBP_LYMPHOCYTE_MEDIATED_IMMUNITY	0.527111	0.602546	0.22001
DUSP6	31.0692	3.16114e-06	0.00017191			GOBP_ALCOHOL_METABOLIC_PROCESS	0.52904	0.604217	0.218807
FADS1	31.0679	1.37785e-06	9.33913e-05			GOBP_NEGATIVE_REGULATION_OF_PHOSPHORUS_METABOLIC_PROCESS	0.530961	0.605876	0.217616
DYNLL2	31.0638	2.31848e-05	0.000389177			GOBP_POSITIVE_REGULATION_OF_DEVELOPMENTAL_PROCESS	0.534826	0.609748	0.214849
LYN	31.061	4.97904e-05	0.000454139			GOBP_INTRACELLULAR_RECEPTOR_SIGNALING_PATHWAY	0.535731	0.60981	0.214805
HES4	31.0545	3.71609e-06	0.000189498			GOBP_PHOSPHORYLATION	0.535822	0.60981	0.214805
ASAP1	31.0503	8.32268e-07	6.67813e-05			GOBP_CYTOKINE_PRODUCTION	0.53641	0.609942	0.214711
ATP6V1B2	31.05	1.64063e-06	0.000105511			GOBP_ADAPTIVE_IMMUNE_RESPONSE_BASED_ON_SOMATIC_RECOMBINATION_OF_IMMUNE_RECEPTORS_BUILT_FROM_IMMUNOGLOBULIN_SUPERFAMILY_DOMAINS	0.537626	0.610273	0.214476
C2CD5	31.0497	2.06174e-06	0.000124993			GOBP_RESPONSE_TO_HORMONE	0.537644	0.610273	0.214476
PATL1	31.049	4.43241e-05	0.000432127			GOBP_POSITIVE_REGULATION_OF_CELL_ACTIVATION	0.541392	0.613989	0.211839
MUT	31.0451	0.000222356	0.00118752			GOBP_TISSUE_MIGRATION	0.542329	0.614513	0.211469
LMO2	31.0418	3.57881e-06	0.000185092			GOBP_REGULATION_OF_ACTIN_FILAMENT_BASED_PROCESS	0.544198	0.61561	0.210694
MCM10	31.0358	2.58456e-05	0.000389177			GOCC_MEMBRANE_PROTEIN_COMPLEX	0.544249	0.61561	0.210694
KIF3B	31.035	7.88502e-05	0.000586548			GOCC_MICROTUBULE_CYTOSKELETON	0.547695	0.618967	0.208333
CTD-2267D19.2	31.0334	1.31056e-05	0.000389177			GOMF_ENZYME_INHIBITOR_ACTIVITY	0.550679	0.621796	0.206352
C16orf91	31.0304	4.73953e-05	0.000443322			GOBP_PROTEASOME_MEDIATED_UBIQUITIN_DEPENDENT_PROTEIN_CATABOLIC_PROCESS	0.556163	0.627441	0.202427
AP3S2	31.0258	4.322e-07	4.56431e-05			GOMF_GUANYL_RIBONUCLEOTIDE_BINDING	0.557976	0.628938	0.201392
SSH2	31.0213	1.67436e-06	0.000106644			GOBP_REGULATION_OF_RESPONSE_TO_STRESS	0.562302	0.633263	0.198416
C6orf62	31.0207	1.09867e-06	7.93999e-05			GOMF_TRANSCRIPTION_REGULATOR_ACTIVITY	0.563071	0.633577	0.1982
POLB	31.0154	2.42165e-06	0.000139578			GOBP_REGULATION_OF_EPITHELIAL_CELL_PROLIFERATION	0.570469	0.641344	0.192909
AGFG1	31.0152	5.98038e-07	5.48419e-05			GOBP_NEGATIVE_REGULATION_OF_PROTEIN_MODIFICATION_PROCESS	0.571348	0.641775	0.192617
RP11-94L15.2	31.013	0.000170618	0.000975497			GOMF_ATP_HYDROLYSIS_ACTIVITY	0.575718	0.646122	0.189686
ICT1	31.0045	0.000302978	0.00150469			GOBP_NON_MEMBRANE_BOUNDED_ORGANELLE_ASSEMBLY	0.576586	0.646536	0.189407
CSF1R	31.0025	8.22347e-06	0.000339496			GOCC_GLUTAMATERGIC_SYNAPSE	0.577453	0.646947	0.189131
SNUPN	30.9983	2.77327e-05	0.000389177			GOBP_CHROMOSOME_SEGREGATION	0.580903	0.649688	0.187295
ARPC4	30.9948	0.00742563	0.0233818			GOMF_PROTEIN_SERINE_THREONINE_KINASE_ACTIVITY	0.580903	0.649688	0.187295
IKBIP	30.9946	3.78145e-05	0.000408826			GOBP_REGULATION_OF_INFLAMMATORY_RESPONSE	0.582618	0.651043	0.18639
COA5	30.9941	0.00631537	0.0202302			GOBP_REGULATION_OF_MULTICELLULAR_ORGANISMAL_DEVELOPMENT	0.58324	0.651175	0.186302
PCBD2	30.9898	3.91332e-07	4.3725e-05			GOBP_NEGATIVE_REGULATION_OF_RESPONSE_TO_EXTERNAL_STIMULUS	0.584326	0.651826	0.185868
DYRK1B	30.9891	1.19995e-06	8.44816e-05			GOCC_SPINDLE	0.585177	0.652213	0.18561
RBCK1	30.9872	0.000408079	0.00191454			GOBP_REGULATION_OF_PROTEIN_TRANSPORT	0.586875	0.653543	0.184726
TOR1B	30.9855	2.09221e-06	0.000125909			GOBP_NEGATIVE_REGULATION_OF_CATALYTIC_ACTIVITY	0.589409	0.655237	0.183602
KIAA0195	30.9794	0.000130562	0.000805112			GOCC_TRANSPORT_VESICLE	0.589409	0.655237	0.183602
SMAP1	30.9737	0.00388246	0.0130752			GOBP_MULTICELLULAR_ORGANISMAL_REPRODUCTIVE_PROCESS	0.590922	0.656354	0.182862
ADH5	30.9704	0.0010037	0.00405868			GOBP_RESPONSE_TO_PEPTIDE_HORMONE	0.593599	0.658762	0.181271
MFSD6	30.9658	1.1558e-06	8.20792e-05			GOCC_EARLY_ENDOSOME	0.594432	0.659121	0.181035
RFXANK	30.9644	0.00199278	0.00728446			GOBP_GLAND_DEVELOPMENT	0.597747	0.661663	0.179363
COX7B	30.9622	0.00468683	0.0154706			GOBP_RESPONSE_TO_XENOBIOTIC_STIMULUS	0.597747	0.661663	0.179363
KMT2A	30.9612	0.00993634	0.0303306			GOMF_MOLECULAR_TRANSDUCER_ACTIVITY	0.602665	0.666537	0.176176
HDAC6	30.9477	9.1688e-06	0.000371956			GOBP_POSITIVE_REGULATION_OF_HYDROLASE_ACTIVITY	0.603485	0.666874	0.175956
IL1B	30.9451	0.000415593	0.00194339			GOBP_NEGATIVE_REGULATION_OF_TRANSPORT	0.606728	0.669314	0.17437
GNAI3	30.9328	0.000448211	0.0020606			GOBP_POSITIVE_REGULATION_OF_CELL_DEVELOPMENT	0.606728	0.669314	0.17437
PIK3C2A	30.9306	1.26253e-05	0.000389177			GOMF_ACTIVE_TRANSMEMBRANE_TRANSPORTER_ACTIVITY	0.607535	0.669633	0.174163
POC5	30.9293	4.17089e-05	0.000422483			GOBP_MUSCLE_SYSTEM_PROCESS	0.609143	0.670577	0.173552
VIPAS39	30.9186	3.97486e-07	4.39e-05			GOBP_REPRODUCTIVE_PROCESS	0.609466	0.670577	0.173552
NPC1	30.9185	0.00184604	0.00681426			GOBP_REGULATION_OF_MEMBRANE_POTENTIAL	0.609945	0.670577	0.173552
WIPF1	30.9167	0.00827209	0.0257401			GOBP_DEVELOPMENTAL_PROCESS_INVOLVED_IN_REPRODUCTION	0.612071	0.672342	0.172409
WDR81	30.911	0.000447586	0.00205831			GOBP_LEUKOCYTE_MEDIATED_IMMUNITY	0.61393	0.673242	0.171829
JUP	30.9101	6.45926e-05	0.000518546			GOBP_WNT_SIGNALING_PATHWAY	0.61393	0.673242	0.171829
MIR22HG	30.9002	5.16566e-07	5.06239e-05			GOCC_APICAL_PART_OF_CELL	0.616302	0.675271	0.170522
PFDN1	30.8984	0.000387927	0.00183897			GOBP_MONOATOMIC_ION_TRANSMEMBRANE_TRANSPORT	0.619121	0.677565	0.169049
NRBP1	30.8919	0.000543493	0.00242509			GOBP_GENERATION_OF_PRECURSOR_METABOLITES_AND_ENERGY	0.619443	0.677565	0.169049
PTPN12	30.8825	9.92449e-07	7.41506e-05			GOBP_ESTABLISHMENT_OF_ORGANELLE_LOCALIZATION	0.621782	0.679549	0.167779
KDM3A	30.8813	4.31361e-07	4.56431e-05			GOBP_ORGANELLE_ASSEMBLY	0.623946	0.681338	0.166637
LRR1	30.8653	5.15569e-07	5.06239e-05			GOBP_MONOATOMIC_CATION_TRANSPORT	0.628726	0.685979	0.163689
UCK1	30.8628	1.47605e-06	9.85175e-05			GOBP_POSITIVE_REGULATION_OF_CELL_ADHESION	0.629479	0.686146	0.163584
ARF5	30.8583	0.00465973	0.0153967			GOMF_PHOSPHOLIPID_BINDING	0.63024	0.686146	0.163584
ZFYVE19	30.8577	8.38613e-07	6.71259e-05			GOBP_SIGNAL_RELEASE	0.630999	0.686146	0.163584
URM1	30.8565	0.00074256	0.00314773			GOMF_NUCLEOSIDE_TRIPHOSPHATASE_REGULATOR_ACTIVITY	0.630999	0.686146	0.163584
PXK	30.8515	1.83964e-06	0.000114386			GOBP_EPITHELIAL_CELL_PROLIFERATION	0.633269	0.688036	0.162389
IFT74	30.8421	1.09867e-06	7.93999e-05			GOMF_AMINOACYLTRANSFERASE_ACTIVITY	0.635526	0.689908	0.161209
FAF2	30.8362	2.85143e-05	0.000389177			GOBP_RESPONSE_TO_NUTRIENT_LEVELS	0.637768	0.691762	0.160043
PFKL	30.8345	0.00122147	0.00480284			GOBP_REGULATION_OF_ANATOMICAL_STRUCTURE_SIZE	0.639256	0.692795	0.159395
ATF4	30.8249	0.00098793	0.0040058			GOBP_REGULATION_OF_CELL_CELL_ADHESION	0.640738	0.69382	0.158753
CLASP2	30.8235	1.03253e-06	7.62481e-05			GOBP_PROTEOLYSIS	0.645342	0.698221	0.156007
TTYH3	30.8232	6.14726e-06	0.000271958			GOBP_POSITIVE_REGULATION_OF_ORGANELLE_ORGANIZATION	0.648058	0.700574	0.154546
EHBP1	30.8216	6.09639e-07	5.49817e-05			GOBP_RESPONSE_TO_INORGANIC_SUBSTANCE	0.648782	0.700771	0.154424
TNFAIP8L1	30.8215	3.83019e-07	4.33234e-05			GOMF_MOLECULAR_FUNCTION_INHIBITOR_ACTIVITY	0.650225	0.701744	0.153821
HIPK3	30.8149	9.92449e-07	7.41506e-05			GOBP_POSITIVE_REGULATION_OF_DEFENSE_RESPONSE	0.65238	0.703483	0.152746
ADAT1	30.8137	4.25528e-07	4.56431e-05			GOCC_TRANSCRIPTION_REGULATOR_COMPLEX	0.653095	0.703668	0.152632
RILPL2	30.8095	0.00260585	0.00921576			GOBP_SEXUAL_REPRODUCTION	0.65446	0.704551	0.152087
WASF2	30.8059	0.000208498	0.0011331			GOBP_REGULATION_OF_CELLULAR_RESPONSE_TO_STRESS	0.65665	0.706322	0.150997
HIGD1A	30.8046	3.46575e-05	0.000399401			GOBP_RESPONSE_TO_NITROGEN_COMPOUND	0.657952	0.706666	0.150786
ARIH1	30.7934	3.06566e-06	0.000167832			GOBP_MONONUCLEAR_CELL_DIFFERENTIATION	0.658062	0.706666	0.150786
LIG1	30.7909	1.24126e-05	0.000389177			GOBP_PROTEASOMAL_PROTEIN_CATABOLIC_PROCESS	0.658766	0.706835	0.150682
CARHSP1	30.7873	0.000318977	0.00157222			GOBP_CARBOHYDRATE_DERIVATIVE_METABOLIC_PROCESS	0.65944	0.706972	0.150598
TAB2	30.7866	1.34657e-05	0.000389177			GOBP_REGULATION_OF_ESTABLISHMENT_OF_PROTEIN_LOCALIZATION	0.661568	0.708398	0.149722
HNRNPH2	30.7759	0.00193624	0.00710714			GOMF_TRANSITION_METAL_ION_BINDING	0.662401	0.708398	0.149722
FAM204A	30.773	8.5849e-05	0.000618106			GOBP_CELLULAR_RESPONSE_TO_ORGANIC_CYCLIC_COMPOUND	0.66296	0.708398	0.149722
PTBP3	30.764	2.25939e-06	0.000132086			GOBP_NEGATIVE_REGULATION_OF_IMMUNE_SYSTEM_PROCESS	0.66296	0.708398	0.149722
AOAH	30.7613	6.35882e-05	0.000514266			GOBP_REGULATION_OF_HORMONE_LEVELS	0.669157	0.71443	0.14604
C16orf58	30.7596	0.000169861	0.000972354			GOBP_POSITIVE_REGULATION_OF_CELLULAR_COMPONENT_ORGANIZATION	0.670685	0.715471	0.145408
POP4	30.7587	0.00125848	0.00492413			GOBP_POSITIVE_REGULATION_OF_MULTICELLULAR_ORGANISMAL_PROCESS	0.674185	0.718612	0.143506
PAK1	30.7569	3.18977e-06	0.000172606			GOCC_ORGANELLE_INNER_MEMBRANE	0.681877	0.726213	0.138936
PHF10	30.7518	1.88421e-06	0.00011595			GOBP_ORGANIC_HYDROXY_COMPOUND_METABOLIC_PROCESS	0.683841	0.727706	0.138044
LRRC25	30.7504	3.98763e-05	0.000414172			GOBP_CARBOHYDRATE_METABOLIC_PROCESS	0.687089	0.730561	0.136343
FAM76B	30.7495	1.52835e-05	0.000389177			GOCC_PRESYNAPSE	0.688379	0.731332	0.135886
BHLHE40	30.7381	2.64461e-05	0.000389177			GOBP_ACTIVATION_OF_IMMUNE_RESPONSE	0.694751	0.737496	0.13224
STIM1	30.7372	1.37785e-06	9.33913e-05			GOMF_ATP_DEPENDENT_ACTIVITY	0.69601	0.738227	0.13181
PCGF3	30.7313	6.28653e-07	5.59262e-05			GOBP_ORGANOPHOSPHATE_BIOSYNTHETIC_PROCESS	0.702231	0.744215	0.128302
CRKL	30.7266	7.99709e-07	6.48042e-05			GOBP_ORGANELLE_LOCALIZATION	0.708327	0.750061	0.124903
ABCC1	30.7185	1.80938e-06	0.000113253			GOBP_POSITIVE_REGULATION_OF_GENE_EXPRESSION	0.710186	0.751415	0.12412
SHISA5	30.7135	0.00191452	0.00703846			GOBP_REGULATION_OF_SECRETION	0.711926	0.752641	0.123412
SNX20	30.708	0.00572976	0.0185064			GOBP_CIRCULATORY_SYSTEM_PROCESS	0.714301	0.753929	0.12267
KIAA0368	30.6948	5.7001e-06	0.000257038			GOBP_ORGANONITROGEN_COMPOUND_BIOSYNTHETIC_PROCESS	0.714322	0.753929	0.12267
TPRG1L	30.6942	9.49003e-06	0.000384511			GOMF_PEPTIDASE_ACTIVITY	0.714892	0.753929	0.12267
KANSL3	30.6898	3.87388e-05	0.000410428			GOBP_NEGATIVE_REGULATION_OF_INTRACELLULAR_SIGNAL_TRANSDUCTION	0.715482	0.753936	0.122665
CCDC28A	30.6859	2.62351e-06	0.000149632			GOMF_TRANSPORTER_ACTIVITY	0.719658	0.755261	0.121903
DYNLRB1	30.685	0.0140228	0.0413921			GOBP_MODIFICATION_DEPENDENT_MACROMOLECULE_CATABOLIC_PROCESS	0.719576	0.755261	0.121903
SNX6	30.6795	0.000161974	0.000939864			GOCC_DENDRITIC_TREE	0.719576	0.755261	0.121903
C19orf55	30.6691	0.000499564	0.00225801			GOBP_EPITHELIUM_DEVELOPMENT	0.717954	0.755261	0.121903
C9orf37	30.6672	3.81526e-07	4.33234e-05			GOCC_NUCLEAR_OUTER_MEMBRANE_ENDOPLASMIC_RETICULUM_MEMBRANE_NETWORK	0.719233	0.755261	0.121903
FURIN	30.6547	8.99659e-06	0.000366331			GOBP_LEUKOCYTE_DIFFERENTIATION	0.722466	0.757594	0.120564
SSBP2	30.6508	7.30725e-05	0.000557244			GOBP_CELL_PROJECTION_ASSEMBLY	0.725326	0.759977	0.119199
PIGT	30.6504	0.000827879	0.00344123			GOBP_CELL_DIVISION	0.730961	0.764761	0.116474
FLI1	30.6478	0.00128484	0.00500691			GOBP_REGULATION_OF_INTRACELLULAR_SIGNAL_TRANSDUCTION	0.731074	0.764761	0.116474
SERPINB9	30.6449	0.000165627	0.000955471			GOBP_CELLULAR_RESPONSE_TO_NITROGEN_COMPOUND	0.736483	0.766701	0.115374
ANKRD26	30.6419	1.36032e-05	0.000389177			GOMF_PROTEIN_DOMAIN_SPECIFIC_BINDING	0.736483	0.766701	0.115374
CIC	30.6344	3.30676e-06	0.00017689			GOBP_POSITIVE_REGULATION_OF_RESPONSE_TO_EXTERNAL_STIMULUS	0.736483	0.766701	0.115374
RRM2	30.6301	2.99449e-05	0.000389177			GOBP_CELLULAR_RESPONSE_TO_STRESS	0.735919	0.766701	0.115374
POU2F1	30.624	1.40114e-06	9.45597e-05			GOCC_AXON	0.735388	0.766701	0.115374
MRPL37	30.6229	4.52539e-05	0.000436512			GOBP_CELL_SURFACE_RECEPTOR_PROTEIN_TYROSINE_KINASE_SIGNALING_PATHWAY	0.735388	0.766701	0.115374
RASGRP3	30.622	0.000579765	0.00255559			GOBP_BEHAVIOR	0.738118	0.767625	0.114851
CSPP1	30.6213	8.30689e-07	6.67813e-05			GOBP_MALE_GAMETE_GENERATION	0.738661	0.767625	0.114851
SLC9A9	30.6194	9.92449e-07	7.41506e-05			GOBP_DEVELOPMENTAL_GROWTH	0.739203	0.767625	0.114851
CENPC	30.618	1.44566e-05	0.000389177			GOCC_POSTSYNAPSE	0.739743	0.767625	0.114851
BACH1	30.6168	4.7944e-06	0.000229472			GOBP_CARBOHYDRATE_DERIVATIVE_BIOSYNTHETIC_PROCESS	0.746146	0.773648	0.111456
YWHAE	30.6148	0.00407443	0.0136529			GOBP_LOCALIZATION_WITHIN_MEMBRANE	0.759497	0.786861	0.104102
TP73	30.6088	2.4602e-05	0.000389177			GOBP_INTRACELLULAR_SIGNALING_CASSETTE	0.763941	0.790831	0.101916
MFI2-AS1	30.6088	2.4602e-05	0.000389177			GOBP_REGULATION_OF_HYDROLASE_ACTIVITY	0.768336	0.794746	0.0997718
RIBC1	30.6088	2.4602e-05	0.000389177			GOBP_IMMUNE_EFFECTOR_PROCESS	0.769298	0.795106	0.0995752
C19orf81	30.6088	2.4602e-05	0.000389177			GOBP_REGULATION_OF_CATALYTIC_ACTIVITY	0.771688	0.796939	0.0985752
AC005540.3	30.6088	2.4602e-05	0.000389177			GOBP_REGULATION_OF_MOLECULAR_FUNCTION	0.773876	0.798561	0.0976918
ESPL1	30.6088	2.4602e-05	0.000389177			GOMF_ACYLTRANSFERASE_ACTIVITY	0.776393	0.80052	0.0966277
MELK	30.6088	2.4602e-05	0.000389177			GOBP_NEGATIVE_REGULATION_OF_MOLECULAR_FUNCTION	0.777323	0.800841	0.0964538
AC068499.10	30.6088	2.4602e-05	0.000389177			GOCC_CENTROSOME	0.778249	0.801157	0.0962824
CTD-2651B20.1	30.6088	2.4602e-05	0.000389177			GOBP_LIPID_BIOSYNTHETIC_PROCESS	0.782823	0.805225	0.0940828
NRSN2	30.6088	2.4602e-05	0.000389177			GOBP_ADAPTIVE_IMMUNE_RESPONSE	0.786861	0.808735	0.0921935
NINL	30.6088	2.4602e-05	0.000389177			GOBP_PROTEOLYSIS_INVOLVED_IN_PROTEIN_CATABOLIC_PROCESS	0.790826	0.812165	0.0903556
NFATC4	30.6088	2.4602e-05	0.000389177			GOBP_MAPK_CASCADE	0.794289	0.815076	0.0888021
RIMKLA	30.6088	2.4602e-05	0.000389177			GOBP_POSITIVE_REGULATION_OF_IMMUNE_RESPONSE	0.79854	0.81814	0.0871721
FAM50A	30.6064	0.0017575	0.00653903			GOCC_CILIUM	0.798119	0.81814	0.0871721
SMIM13	30.6031	4.41845e-06	0.00021622			GOMF_KINASE_BINDING	0.803118	0.822179	0.0850335
KLF11	30.5961	6.26245e-07	5.58638e-05			GOBP_MULTICELLULAR_ORGANISMAL_LEVEL_HOMEOSTASIS	0.811182	0.829779	0.0810378
TLR1	30.5901	8.57927e-07	6.78076e-05			GOBP_GAMETE_GENERATION	0.814317	0.832327	0.0797058
ARID3B	30.5822	8.59556e-07	6.78076e-05			GOBP_PEPTIDYL_AMINO_ACID_MODIFICATION	0.82379	0.841345	0.0750257
JKAMP	30.58	2.8312e-06	0.000158984			GOCC_ORGANELLE_SUBCOMPARTMENT	0.825877	0.842812	0.0742694
RXRA	30.5799	3.47749e-06	0.000182738			GOBP_REGULATION_OF_DEFENSE_RESPONSE	0.826721	0.843008	0.0741685
HMGN2	30.5789	2.67159e-06	0.000151845			GOCC_TRANSFERASE_COMPLEX	0.829961	0.845645	0.0728117
SP4	30.578	0.000351876	0.00170083			GOCC_MICROTUBULE_ORGANIZING_CENTER	0.834884	0.849992	0.0705849
HADHB	30.5769	0.000669094	0.00287918			GOBP_RESPONSE_TO_ORGANIC_CYCLIC_COMPOUND	0.844645	0.858579	0.0662199
LTBR	30.5757	6.40825e-07	5.65481e-05			GOBP_DNA_DAMAGE_RESPONSE	0.844318	0.858579	0.0662199
RNF185	30.5724	0.00184604	0.00681426			GOBP_GROWTH	0.849471	0.862376	0.0643034
FCGR1B	30.572	0.000597507	0.00261863			GOBP_NEGATIVE_REGULATION_OF_TRANSCRIPTION_BY_RNA_POLYMERASE_II	0.849787	0.862376	0.0643034
TVP23B	30.5694	8.87705e-07	6.89971e-05			GOBP_MITOTIC_CELL_CYCLE	0.850732	0.862376	0.0643034
ANKIB1	30.5636	2.83633e-06	0.000159			GOBP_EXPORT_FROM_CELL	0.851046	0.862376	0.0643034
ATL3	30.5631	5.85522e-07	5.46121e-05			GOBP_CELL_PROJECTION_ORGANIZATION	0.852882	0.86356	0.0637076
HEXIM1	30.5625	1.85938e-05	0.000389177			GOBP_REGULATION_OF_IMMUNE_RESPONSE	0.867073	0.877242	0.0568804
FAM105A	30.5572	3.59703e-05	0.000403938			GOCC_CATALYTIC_COMPLEX	0.874647	0.884214	0.0534428
CBR1	30.557	0.00164969	0.0061985			GOBP_ANIMAL_ORGAN_MORPHOGENESIS	0.8799	0.888829	0.0511817
AXIN1	30.5501	0.000176533	0.00100075			GOBP_CENTRAL_NERVOUS_SYSTEM_DEVELOPMENT	0.881917	0.890172	0.0505262
MDM1	30.5389	8.62823e-07	6.78674e-05			GOBP_POSITIVE_REGULATION_OF_INTRACELLULAR_SIGNAL_TRANSDUCTION	0.886576	0.894177	0.0485766
ITGB8	30.5358	2.47645e-05	0.000389177			GOBP_RESPONSE_TO_ABIOTIC_STIMULUS	0.906917	0.91398	0.0390633
CRNDE	30.5358	2.47645e-05	0.000389177			GOMF_PURINE_NUCLEOTIDE_BINDING	0.918553	0.924987	0.0338646
RP11-452K12.7	30.5358	2.47645e-05	0.000389177			GOBP_POSITIVE_REGULATION_OF_TRANSCRIPTION_BY_RNA_POLYMERASE_II	0.923687	0.929433	0.031782
RP11-173D3.1	30.5358	2.47645e-05	0.000389177			GOBP_NEGATIVE_REGULATION_OF_RNA_BIOSYNTHETIC_PROCESS	0.929958	0.935016	0.0291809
RP11-27K13.3	30.5358	2.47645e-05	0.000389177			GOBP_CELL_CYCLE_PROCESS	0.933334	0.937681	0.0279447
SHARPIN	30.534	0.00925384	0.0284783			GOBP_GENERATION_OF_NEURONS	0.957194	0.960907	0.0173186
MLXIP	30.5305	3.88012e-05	0.000410428			GOBP_NERVOUS_SYSTEM_PROCESS	0.958297	0.960976	0.0172877
NOL8	30.5284	7.93404e-05	0.00058899			GOBP_NEGATIVE_REGULATION_OF_NUCLEOBASE_CONTAINING_COMPOUND_METABOLIC_PROCESS	0.958748	0.960976	0.0172877
ROCK1	30.5226	0.000143739	0.000864071			GOMF_ADENYL_NUCLEOTIDE_BINDING	0.96748	0.968978	0.0136863
BIRC5	30.5122	2.94126e-05	0.000389177			GOMF_SEQUENCE_SPECIFIC_DNA_BINDING	0.970144	0.970727	0.0129027
HSBP1	30.502	0.000108535	0.000709934			GOBP_CELL_CYCLE	0.970727	0.970727	0.0129027
RNF141	30.496	3.40943e-06	0.000180904
CAMK1	30.4923	4.72688e-06	0.000227907
CEBPA	30.4886	9.70225e-07	7.33562e-05
ABHD11	30.4832	1.33985e-06	9.15743e-05
SURF4	30.4822	0.000925895	0.00378568
CREG1	30.4809	0.000497492	0.00224988
RNF213	30.4798	0.016152	0.0470114
TES	30.4781	0.000635383	0.00276024
HK3	30.4539	8.53059e-07	6.76209e-05
USP22	30.4482	1.53475e-06	0.000100461
CNPY4	30.4425	1.73919e-05	0.000389177
CHMP2B	30.4326	0.00680075	0.02162
GPR137B	30.432	3.59812e-06	0.000185213
RNF115	30.426	0.00545573	0.017721
RFX1	30.4227	5.19568e-07	5.06239e-05
PPP2CA	30.4071	0.000631928	0.00274705
RAB6A	30.4068	0.00119787	0.00471856
HEBP2	30.3984	4.97114e-05	0.000453961
RTN4	30.3875	0.00981957	0.0299937
CUL2	30.3852	5.85522e-07	5.46121e-05
USP38	30.3846	5.36875e-06	0.000246165
C7orf73	30.3825	0.000819064	0.00341152
MAN2B2	30.3793	6.21456e-07	5.55881e-05
NUDT21	30.3761	0.00247822	0.00882926
KIAA0101	30.3739	3.18551e-05	0.000393234
LYPLAL1	30.3589	7.5141e-06	0.000314977
DCAF12	30.355	6.06136e-07	5.49686e-05
SLC31A2	30.3539	2.18818e-05	0.000389177
AP1M1	30.3523	3.38808e-05	0.000397987
TYMS	30.3498	3.28531e-05	0.00039615
FAM32A	30.3482	0.000254542	0.00131812
MINK1	30.3457	3.69618e-06	0.000188776
CD47	30.3318	0.00572976	0.0185064
PSMD2	30.3289	0.000933293	0.00381164
KDM7A	30.3195	2.26924e-05	0.000389177
CNEP1R1	30.3165	0.000162699	0.000943065
C4orf33	30.3105	2.10987e-05	0.000389177
ZNF703	30.309	8.7435e-07	6.82828e-05
CTNNBL1	30.3047	0.00126175	0.00493278
CTR9	30.2916	3.29599e-05	0.000396415
SCIMP	30.289	1.6819e-05	0.000389177
VCP	30.2855	0.000197187	0.0010877
RNF24	30.2827	7.32622e-07	6.18159e-05
MAP2K1	30.2686	4.38712e-06	0.000215008
NPLOC4	30.2674	6.40002e-06	0.00028124
EIF2AK4	30.2474	1.00564e-06	7.48241e-05
KPNB1	30.2428	1.52321e-05	0.000389177
NCOR2	30.2409	9.41337e-07	7.13368e-05
2025-03-06	30.2281	4.59817e-05	0.000440805
UBN1	30.2234	6.09495e-05	0.000501474
XPO6	30.2095	6.81212e-05	0.000535451
POLL	30.2081	5.2052e-05	0.000462687
FBXO7	30.2056	0.000214066	0.0011555
PICALM	30.2047	3.50256e-06	0.000183174
MYO9A	30.1991	0.00168992	0.00632787
SNAP29	30.1946	2.35705e-05	0.000389177
YY1	30.1892	9.65464e-06	0.000389177
UCHL1	30.188	2.53828e-05	0.000389177
BRCC3	30.1843	7.35423e-07	6.18927e-05
ASXL2	30.18	6.94477e-07	5.99889e-05
LXN	30.1781	4.99865e-07	5.00446e-05
IL15	30.1724	7.25665e-07	6.15462e-05
NEK7	30.1684	0.000106407	0.000700069
TRAF2	30.1684	5.26555e-06	0.00024391
RNPC3	30.1611	1.7374e-06	0.000109173
KIFC1	30.1593	2.83748e-05	0.000389177
TESC	30.1419	1.39764e-05	0.000389177
STRA13	30.1419	0.00158392	0.00599197
ASL	30.1403	1.09455e-06	7.93999e-05
TAOK3	30.1396	9.70456e-06	0.000389177
PLXNB2	30.139	1.4926e-06	9.85175e-05
WDR11	30.1377	4.7944e-06	0.000229472
BLZF1	30.1332	0.000288147	0.00144972
TCEA1	30.127	0.000609893	0.00266187
NCAPG	30.1245	2.42801e-05	0.000389177
UPRT	30.1237	1.1028e-06	7.95233e-05
TOR2A	30.1232	6.53582e-06	0.000285032
PDHX	30.1212	2.11147e-06	0.000126603
SPG11	30.1176	0.000215322	0.00116037
GRK5	30.1121	2.03761e-05	0.000389177
PLCG2	30.0998	1.019e-06	7.54749e-05
HAUS7	30.0988	1.30043e-06	8.94404e-05
PEX26	30.0942	0.00821789	0.0255958
C11orf57	30.0931	1.39074e-06	9.40704e-05
DUSP10	30.0907	5.22587e-07	5.0767e-05
RMND5A	30.0834	2.08455e-06	0.000125679
ING4	30.0753	0.000640599	0.00277553
KDM5D	30.0736	7.58201e-07	6.30622e-05
C1orf85	30.0703	7.64001e-07	6.30622e-05
ACYP2	30.0505	0.000854853	0.00353316
SLCO3A1	30.0485	5.27486e-06	0.00024391
PCM1	30.0475	7.21681e-05	0.000553311
DLAT	30.0467	0.00239733	0.00857465
RAB14	30.0337	2.5258e-05	0.000389177
TMEM14C	30.0173	0.000361989	0.00173765
PPIP5K2	30.0143	0.000141813	0.000856268
LILRB2	30.0111	4.2247e-05	0.000425302
COQ2	29.9929	1.41161e-06	9.4894e-05
MEF2D	29.9799	8.08884e-07	6.53858e-05
AMFR	29.9791	7.13304e-07	6.08129e-05
BRI3	29.9747	0.00178207	0.00661091
GTF3C6	29.9721	4.37609e-05	0.000429579
SP2	29.9685	8.13847e-06	0.000337262
MCTP2	29.9586	6.14339e-07	5.52534e-05
SERPINB6	29.9562	0.00123744	0.00485629
RNF44	29.9464	0.000617438	0.00269121
MPC2	29.9388	0.00055407	0.00246054
MAPKAP1	29.9234	3.37712e-05	0.000397698
TSPAN2	29.9174	0.000155822	0.000913391
LPCAT4	29.9083	1.08635e-06	7.92089e-05
IFIT1	29.9074	0.000139492	0.000844747
TPRA1	29.9073	2.85143e-05	0.000389177
NME4	29.9059	0.0040221	0.0134955
REPS1	29.8972	1.62251e-06	0.000104562
MIS18A	29.8923	0.00107758	0.00431005
MAU2	29.8885	1.42746e-06	9.5763e-05
MAPRE1	29.8844	0.00171362	0.00639905
RP11-1398P2.1	29.8783	1.54045e-06	0.000100461
PSMC4	29.8666	0.00181837	0.00672576
MND1	29.864	2.26924e-05	0.000389177
RP11-73K9.3	29.864	2.26924e-05	0.000389177
DIAPH3	29.864	2.26924e-05	0.000389177
RP11-171I2.5	29.864	2.26924e-05	0.000389177
RP11-49C24.1	29.864	2.26924e-05	0.000389177
AP000295.10	29.864	2.26924e-05	0.000389177
IGSF3	29.864	2.26924e-05	0.000389177
PHKA1	29.864	2.26924e-05	0.000389177
RDM1	29.864	2.26924e-05	0.000389177
GLB1L2	29.864	2.26924e-05	0.000389177
PPCDC	29.8633	5.59081e-06	0.000253156
PTP4A3	29.8559	2.61875e-06	0.000149621
RAP2C	29.8398	2.90913e-06	0.000161971
RFK	29.8392	1.94407e-06	0.000118741
RP11-707P17.2	29.8391	2.03423e-05	0.000389177
PRDM5	29.8391	2.03423e-05	0.000389177
TRAPPC4	29.8391	0.00667262	0.0212395
PNRC2	29.8377	5.1098e-06	0.000238978
FOXM1	29.8354	2.31848e-05	0.000389177
MKI67	29.8208	3.0886e-05	0.000391663
FIBP	29.8206	0.000586963	0.00258002
CDK16	29.8205	9.92449e-07	7.41506e-05
NDUFS1	29.8122	1.4926e-06	9.85175e-05
MRPS5	29.7832	0.00534457	0.0174048
UBE2E2	29.7763	2.16631e-06	0.000128713
PKMYT1	29.766	2.42402e-05	0.000389177
DCTN1	29.7642	3.46502e-06	0.000182376
LGALS8	29.7597	0.000297814	0.0014849
RP11-290F20.3	29.7564	7.86061e-05	0.000585264
CTDP1	29.7471	6.83935e-07	5.93917e-05
OAS1	29.741	0.00119787	0.00471856
SNX11	29.7392	1.36762e-06	9.30831e-05
SIGLEC10	29.7359	4.32512e-06	0.000212926
FAM103A1	29.7359	7.00865e-06	0.000302305
UBE2K	29.7192	6.44915e-05	0.000518116
TRUB2	29.7052	3.49955e-05	0.000400168
HMOX1	29.705	1.18553e-05	0.000389177
CHIC2	29.7018	2.34929e-05	0.000389177
C16orf62	29.7006	7.55317e-07	6.30622e-05
KCMF1	29.6988	3.87917e-06	0.000195982
COX17	29.6958	0.0013168	0.00511319
RAD21	29.6946	0.0155232	0.0453344
CSNK1G2	29.6927	7.95159e-07	6.45954e-05
ATP5S	29.6884	4.64978e-05	0.000441999
RP11-686O6.1	29.6784	2.63595e-05	0.000389177
SNX1	29.6624	0.000101645	0.000680777
CCNB2	29.6586	2.51337e-05	0.000389177
CNST	29.6535	0.0163085	0.0474417
TK1	29.6512	3.14436e-05	0.000392941
SLBP	29.6506	7.91587e-06	0.000329707
RNF170	29.641	0.00209213	0.00759842
BZW2	29.6315	0.000161013	0.000936278
TFDP1	29.622	1.40474e-05	0.000389177
RASGEF1B	29.6217	1.7278e-06	0.000108988
AGTRAP	29.6192	0.000176011	0.000998655
FAM46A	29.609	1.19363e-05	0.000389177
CDT1	29.608	2.87951e-05	0.000389177
LCOR	29.5895	1.03447e-06	7.62481e-05
PHF19	29.5684	3.49e-06	0.000183102
TEX261	29.5538	2.18456e-05	0.000389177
METTL7A	29.5469	3.11024e-06	0.000169705
TSSC4	29.5322	0.00115194	0.00456289
CLSPN	29.5164	2.89838e-05	0.000389177
MAP2K3	29.5154	3.46014e-05	0.000399401
RAB7A	29.5147	0.0119176	0.0357518
NFKBIZ	29.5073	0.00295342	0.0102708
LILRB1	29.4856	4.98485e-06	0.000235983
CLTC	29.4821	1.60742e-05	0.000389177
FAM200B	29.4806	0.000732613	0.00311161
CDC20	29.4579	4.97114e-05	0.000453961
INSIG2	29.4548	3.84464e-06	0.000195444
AGTPBP1	29.441	5.02025e-06	0.000236479
SCPEP1	29.4402	0.00290733	0.0101266
STX8	29.4388	0.00350623	0.0119482
NCOA3	29.438	4.66463e-05	0.000441999
CDCA8	29.4281	2.11688e-05	0.000389177
COMMD3	29.4219	1.52578e-05	0.000389177
ATP1A1	29.4168	0.00138293	0.00532952
BOD1L1	29.4013	0.00193139	0.00709333
TAF3	29.3949	0.00207139	0.00753061
AKR7A2	29.394	0.00833574	0.0259185
SPC25	29.3857	2.41207e-05	0.000389177
LSM1	29.3774	6.04724e-05	0.000499305
SF3A1	29.3758	1.20384e-05	0.000389177
RAB11B	29.3717	0.000115689	0.000742631
PRKAA1	29.3661	3.31272e-06	0.00017692
MEX3B	29.3557	3.24294e-05	0.000394821
UBE2N	29.3484	0.00103321	0.00415595
FAM72D	29.3448	2.5888e-05	0.000389177
RELT	29.3297	2.88292e-06	0.00016106
CCNA2	29.329	2.87481e-05	0.000389177
TRIM11	29.3181	0.000361989	0.00173765
MRPS22	29.3145	9.72125e-06	0.000389177
TRIP11	29.3139	1.03763e-05	0.000389177
GOLPH3	29.313	0.000273603	0.00139434
SPATC1L	29.3129	1.10904e-06	7.97971e-05
GPR137C	29.312	2.16655e-05	0.000389177
MS4A7	29.3118	8.7587e-05	0.000623896
TRIP12	29.2981	0.00630826	0.0202114
PNPLA6	29.2943	1.00437e-05	0.000389177
QRICH1	29.2924	1.48155e-06	9.85175e-05
SSR1	29.2841	0.00390542	0.0131458
WDR62	29.2452	2.43201e-05	0.000389177
ARMC7	29.2428	9.92371e-06	0.000389177
ARID4B	29.2191	0.000648497	0.00280418
COPZ1	29.1905	0.00397974	0.0133725
UBAC1	29.1879	2.19424e-06	0.0001292
RBM23	29.1797	0.000209417	0.00113658
LINC00992	29.1664	2.15939e-05	0.000389177
KDM6B	29.159	3.56599e-06	0.000185013
FADD	29.1574	0.00283427	0.00990269
MICU1	29.1501	1.69303e-06	0.000107624
CENPA	29.15	2.40018e-05	0.000389177
AHCYL1	29.1493	1.78288e-06	0.000111816
TMEM60	29.1466	5.12789e-06	0.000239141
POLR3C	29.1364	0.000143094	0.000860986
BRCA1	29.1288	2.25802e-05	0.000389177
TOP2A	29.1197	2.81899e-05	0.000389177
MTG2	29.1185	1.15363e-06	8.20792e-05
EHBP1L1	29.1159	5.21007e-06	0.000241939
RP11-347P5.1	29.1002	0.0025868	0.00916028
MAEA	29.0996	9.22911e-05	0.00064272
B4GALT4	29.0983	0.000177056	0.00100285
HNRNPLL	29.0981	1.03642e-06	7.62481e-05
SDR39U1	29.0929	0.00235925	0.00845137
RP11-290F5.1	29.0925	2.15581e-05	0.000389177
KDELR2	29.0885	0.000657378	0.00283697
ASPM	29.0858	2.63595e-05	0.000389177
NUSAP1	29.0857	3.74507e-05	0.000407329
FGL2	29.0827	0.000126492	0.000787432
HMMR	29.0816	3.73904e-05	0.000407215
MKKS	29.0811	0.00276961	0.00971307
CLIC2	29.0809	5.22172e-05	0.00046315
CDK1	29.0744	4.50377e-05	0.000434939
CDCA3	29.0676	2.17734e-05	0.000389177
MYBL2	29.0663	3.20628e-05	0.000393431
PRADC1	29.0603	1.85666e-06	0.000115114
DTL	29.0537	2.89365e-05	0.000389177
DSCC1	29.0511	3.23768e-05	0.000394821
FBXO43	29.0466	2.28806e-05	0.000389177
NOMO1	29.0406	0.0120184	0.0360308
C10orf10	29.0362	2.54664e-05	0.000389177
VPREB1	29.0342	2.53828e-05	0.000389177
ICAM4	29.0279	0.000175231	0.000995264
BEND6	29.0241	5.33877e-05	0.000467328
CLEC9A	29.0241	5.33877e-05	0.000467328
SNAPIN	29.0128	0.00133736	0.00517768
BMP8B	28.9907	2.08206e-05	0.000389177
CCNY	28.9566	5.27486e-06	0.00024391
UROD	28.9526	0.00014482	0.000868176
OSTN-AS1	28.948	1.93203e-05	0.000389177
SLC26A4-AS1	28.948	1.93203e-05	0.000389177
AC110769.3	28.948	1.93203e-05	0.000389177
PRKACA	28.931	7.16925e-06	0.000306006
AICDA	28.9295	2.15581e-05	0.000389177
NDUFB4	28.9285	0.00312565	0.0107952
RP11-588H23.3	28.9198	2.221e-05	0.000389177
RP4-533D7.4	28.9178	3.60284e-05	0.000403938
HNF1A	28.9178	3.60284e-05	0.000403938
RP5-888M10.2	28.9178	3.60284e-05	0.000403938
PALD1	28.9178	3.60284e-05	0.000403938
LA16c-444G7.2	28.9178	3.60284e-05	0.000403938
GNPDA1	28.9044	2.79552e-06	0.000157251
ATP13A1	28.8987	3.16685e-06	0.000171934
JARID2	28.8785	0.00376502	0.0127308
SCN9A	28.8649	3.34987e-05	0.000396916
UBALD2	28.8638	0.000138866	0.000842354
SHCBP1	28.8633	3.26936e-05	0.000395537
ZWINT	28.8611	4.72445e-05	0.000443178
TMEM189	28.8611	4.44208e-06	0.000217052
TROAP	28.8412	2.81899e-05	0.000389177
RFTN1	28.8266	2.17824e-06	0.000128953
PILRA	28.8219	9.99494e-05	0.000673419
CTB-41I6.2	28.8113	4.80792e-05	0.000446023
PHACTR1	28.8092	2.29266e-06	0.000133316
RAD51	28.8032	4.53262e-05	0.000437081
PDE3B	28.8003	3.72701e-05	0.000406716
RP5-1074L1.4	28.7932	7.35287e-05	0.00055994
RP11-923I11.6	28.7915	2.32615e-05	0.000389177
RP5-1142A6.9	28.7915	2.32615e-05	0.000389177
CASC1	28.7915	2.32615e-05	0.000389177
TRIP13	28.7873	2.03423e-05	0.000389177
TC2N	28.7834	0.00780416	0.0244374
ESCO2	28.7821	2.87481e-05	0.000389177
DNAJC8	28.7779	0.0149161	0.0437604
FAM177A1	28.7737	0.00203554	0.00741759
TTC9C	28.772	3.32822e-05	0.00039657
APH1B	28.7603	1.86008e-06	0.000115114
OIP5	28.7447	5.23829e-05	0.000464117
GINS2	28.7251	4.59817e-05	0.000440805
SNX2	28.7212	0.00281029	0.00983676
WDR20	28.7181	0.00317488	0.0109467
RIPK2	28.7168	3.33362e-05	0.00039657
AUNIP	28.7163	2.46425e-05	0.000389177
MDP1	28.716	3.02715e-06	0.00016628
PIR	28.7141	4.26549e-05	0.000426068
VPS33A	28.714	1.9192e-05	0.000389177
AFTPH	28.7102	1.96445e-05	0.000389177
HADH	28.7084	5.51901e-05	0.000476354
P2RY6	28.7029	6.13338e-05	0.000502992
PRRC2A	28.6877	1.95482e-06	0.000119175
DEPDC1B	28.6849	3.53366e-05	0.000401405
ARHGEF40	28.6818	3.97035e-06	0.000199052
AFG3L2	28.6781	0.00918396	0.0282845
ZNF267	28.6779	8.11032e-06	0.000336949
C6orf211	28.6697	0.000105277	0.000695853
CDCA5	28.6628	5.81393e-05	0.000489801
ANKRD65	28.6618	2.20271e-05	0.000389177
NUF2	28.6395	5.67807e-05	0.000484211
AURKB	28.6372	2.39228e-05	0.000389177
LHFP	28.6127	4.2247e-05	0.000425302
EXO1	28.6108	2.17734e-05	0.000389177
TPX2	28.6072	3.06856e-05	0.000391663
OAS3	28.6012	1.06463e-05	0.000389177
PBK	28.5939	4.42533e-05	0.00043208
RP11-863P13.3	28.5911	2.83285e-05	0.000389177
MEF2C	28.5866	0.000725724	0.00308395
RAB5C	28.5806	0.00783863	0.0245383
IST1	28.569	7.00865e-06	0.000302305
EPN1	28.5653	5.34984e-06	0.000245988
SMIM2-AS1	28.5589	2.39228e-05	0.000389177
RP11-142M10.2	28.5589	2.39228e-05	0.000389177
NMU	28.5589	2.39228e-05	0.000389177
DEPDC1	28.5589	2.39228e-05	0.000389177
PLA2G2C	28.5589	2.39228e-05	0.000389177
FAM64A	28.5589	2.39228e-05	0.000389177
OSR2	28.5542	3.66147e-05	0.000405237
CX3CR1	28.5474	1.30834e-05	0.000389177
DMC1	28.532	2.54245e-05	0.000389177
AC096649.2	28.5223	4.70943e-05	0.000443108
MSH5-SAPCD1	28.5223	4.70943e-05	0.000443108
MYL2	28.5223	4.70943e-05	0.000443108
STIL	28.5053	2.34155e-05	0.000389177
ATP6V0D1	28.5051	0.0085293	0.0264575
HTR7	28.5036	2.31848e-05	0.000389177
UBXN6	28.4809	0.000749598	0.00317263
PTPRU	28.4621	2.10637e-05	0.000389177
ASCL4	28.4621	2.10637e-05	0.000389177
CTD-2012K14.3	28.4621	2.10637e-05	0.000389177
KATNAL2	28.4621	2.10637e-05	0.000389177
SERPINF1	28.4514	6.82277e-05	0.000535773
SDCBP	28.4471	0.014658	0.043069
C17orf53	28.4365	3.03378e-05	0.000391023
ATF6B	28.4358	0.000870962	0.00359068
WARS	28.4333	0.000217856	0.00116997
ADA	28.4221	8.07035e-05	0.000595463
CEP55	28.4192	8.23429e-05	0.000603333
CTA-293F17.1	28.4187	2.01741e-05	0.000389177
MYO10	28.4046	2.12743e-05	0.000389177
PIBF1	28.4042	4.01978e-05	0.000415797
SLC22A23	28.3963	3.33362e-05	0.00039657
C2orf68	28.3959	9.38634e-05	0.000649113
NDUFS4	28.3771	3.4101e-05	0.000398648
RP1-122P22.2	28.3664	2.12743e-05	0.000389177
EBI3	28.3637	2.61442e-05	0.000389177
NEK2	28.3586	3.01899e-05	0.000390809
CD109	28.3504	2.20271e-05	0.000389177
DHRS9	28.3291	3.69112e-05	0.000405996
RPL10	-28.3273	2.16407e-09	4.34292e-06
ADCY1	28.3248	8.24703e-05	0.000603333
SRPX	28.3248	8.24703e-05	0.000603333
RP11-373I8.1	28.3248	8.24703e-05	0.000603333
RNF135	28.3187	2.99993e-06	0.000165618
PACRG	28.3184	2.41605e-05	0.000389177
FBXW5	28.3163	0.00305495	0.0105811
ZGPAT	28.3034	2.13803e-05	0.000389177
RP11-10C24.3	28.2937	2.40414e-05	0.000389177
RPS2	-28.2882	2.31715e-09	4.34292e-06
KCNA2	28.2859	2.29185e-05	0.000389177
RABGGTA	28.2736	2.36924e-06	0.000136798
CBWD2	28.2699	8.28061e-06	0.000341424
RP11-598F7.3	28.2681	3.721e-05	0.000406716
TXLNB	28.2637	6.99532e-05	0.000543586
KCNMA1	28.2481	5.90621e-05	0.000494015
UGGT2	28.2456	2.06143e-05	0.000389177
HIF1A-AS2	28.2455	2.08206e-05	0.000389177
RP11-166B2.5	28.2452	2.38048e-05	0.000389177
RP11-282O18.3	28.2253	2.26924e-05	0.000389177
TIMM10	28.2152	4.05869e-05	0.000416923
PPP1R3E	28.2094	0.000259374	0.00133849
C1orf61	28.207	5.0748e-05	0.000457305
PPA2	28.2069	0.00278311	0.00975519
RP11-1078H9.5	28.2054	1.94493e-05	0.000389177
RP11-463J10.2	28.2054	1.94493e-05	0.000389177
ZBTB7C	28.2054	1.94493e-05	0.000389177
TRA2A	28.198	0.000275581	0.00140114
AC008781.7	28.1958	2.07172e-05	0.000389177
DONSON	28.1924	2.33769e-05	0.000389177
GAPVD1	28.1909	0.00925384	0.0284783
RPL11	-28.1881	2.44159e-09	4.34292e-06
PTRH1	28.1799	4.34827e-06	0.000213424
SQRDL	28.1792	0.00780416	0.0244374
SLC8A3	28.1785	2.09245e-05	0.000389177
GPN1	28.1632	0.00032727	0.00160296
GPR61	28.1562	5.29668e-05	0.000466262
SLCO4A1	28.144	2.39623e-05	0.000389177
GTSE1	28.1318	2.21367e-05	0.000389177
GTF2A2	28.1316	0.000489281	0.00221796
SCT	28.1298	9.63431e-05	0.000658747
ZFAND6	28.1283	0.0129324	0.0385206
LRRC26	28.1153	0.000104637	0.000692879
PROC	28.1128	7.01717e-05	0.000544251
RP11-370A5.1	28.108	2.06829e-05	0.000389177
EFTUD2	28.1065	3.27124e-06	0.000175564
RPL32	-28.0839	2.70419e-09	4.34292e-06
MBIP	28.0761	4.61911e-06	0.000223699
COL8A2	28.0702	2.37656e-05	0.000389177
AMOTL1	28.0702	2.37656e-05	0.000389177
IL1R2	28.0672	3.76929e-05	0.000408453
SKA3	28.0618	2.34929e-05	0.000389177
CKS1B	28.0598	2.09245e-05	0.000389177
IP6K1	28.0583	3.70902e-05	0.000406515
RPL28	-28.0572	2.81675e-09	4.34292e-06
HBP1	28.0488	1.03054e-05	0.000389177
RP11-613D13.5	28.0467	1.87495e-05	0.000389177
LINC01150	28.0467	1.87495e-05	0.000389177
DLC1	28.045	2.41605e-05	0.000389177
CKAP2L	28.0409	3.78755e-05	0.000408826
GFRA2	28.0363	2.48052e-05	0.000389177
RPS6	-28.0315	3.09745e-09	4.34292e-06
DUSP23	28.0276	0.000272815	0.00139206
RPS14	-28.0261	2.60781e-09	4.34292e-06
RPL13	-28.0219	2.85528e-09	4.34292e-06
APBA1	28.0074	4.25185e-05	0.000425939
UBE2F-SCLY	28.0074	4.25185e-05	0.000425939
C1QB	28.0074	2.8236e-05	0.000389177
DNASE1L3	28.0067	4.73199e-05	0.000443322
NBPF10	28.0057	8.52772e-06	0.000348976
AC011526.1	27.9974	2.23205e-05	0.000389177
CHTF18	27.9969	2.61871e-05	0.000389177
KIR2DL1	27.9809	1.88435e-05	0.000389177
KCNK13	27.9806	2.02412e-05	0.000389177
RP3-337D23.3	27.9806	2.02412e-05	0.000389177
COL4A3BP	27.9778	0.000228604	0.00121534
RPL18A	-27.9748	3.03509e-09	4.34292e-06
RP11-1070N10.3	27.9623	6.85481e-05	0.000536616
DNA2	27.9572	2.15939e-05	0.000389177
NFYC	27.9431	0.000124785	0.000780663
ST3GAL5	27.9318	2.57159e-06	0.000147441
RP13-890H12.2	27.928	1.93847e-05	0.000389177
AC006042.7	27.928	1.93847e-05	0.000389177
RPL19	-27.9275	2.9807e-09	4.34292e-06
AC002454.1	27.9271	5.93417e-05	0.000494333
CTD-3128G10.6	27.9271	5.93417e-05	0.000494333
EPHA2	27.9271	5.93417e-05	0.000494333
NRP1	27.9271	5.93417e-05	0.000494333
C6orf163	27.9271	5.93417e-05	0.000494333
TBC1D20	27.9246	0.00544328	0.017684
C9orf169	27.9187	2.31848e-05	0.000389177
RPS19	-27.9179	5.92994e-09	4.34292e-06
CDC25A	27.9143	2.38048e-05	0.000389177
ANKRD11	27.9027	8.38152e-06	0.000344716
RP11-1078H9.1	27.8931	2.07172e-05	0.000389177
FDFT1	27.8911	0.000123099	0.000773666
TGFBI	27.8778	5.66019e-05	0.000483316
RET	27.8776	2.15939e-05	0.000389177
RPL12	-27.8756	5.29425e-09	4.34292e-06
RP5-1096D14.3	27.8747	2.45212e-05	0.000389177
C4orf26	27.8747	2.45212e-05	0.000389177
RP11-10L7.1	27.8747	2.45212e-05	0.000389177
KIF17	27.8747	2.45212e-05	0.000389177
AP001171.1	27.8702	3.62618e-05	0.000404064
PLOD2	27.8702	3.62618e-05	0.000404064
TRO	27.8702	3.62618e-05	0.000404064
ST3GAL6-AS1	27.8702	3.62618e-05	0.000404064
NPW	27.8702	3.62618e-05	0.000404064
RP11-799B12.4	27.8702	3.62618e-05	0.000404064
SCML2	27.8702	3.62618e-05	0.000404064
HPGDS	27.8702	3.62618e-05	0.000404064
NFATC1	27.8593	3.69112e-05	0.000405996
MAFB	27.8416	3.51657e-05	0.000400994
FLT3	27.8358	3.20108e-05	0.000393234
RPS15	-27.8312	3.44388e-09	4.34292e-06
LPP	27.8264	3.34444e-05	0.000396916
RPS3	-27.8195	4.74621e-09	4.34292e-06
RP11-563J2.2	27.8192	2.04439e-05	0.000389177
RP11-520A21.1	27.8145	2.29185e-05	0.000389177
TEX40	27.8128	2.32615e-05	0.000389177
ECM2	27.8128	2.32615e-05	0.000389177
AC000068.9	27.8128	2.32615e-05	0.000389177
S100A16	27.8128	2.32615e-05	0.000389177
C12orf77	27.8123	5.11521e-05	0.000458548
NOMO3	27.8123	5.11521e-05	0.000458548
RP11-65J21.3	27.8123	5.11521e-05	0.000458548
RP4-569M23.2	27.8123	5.11521e-05	0.000458548
RP11-471B22.2	27.8037	1.93525e-05	0.000389177
AP2A1	27.8014	0.000181563	0.00102254
RP1-120G22.11	27.7944	4.68698e-05	0.000442902
EDN1	27.786	2.10987e-05	0.000389177
CTC-365E16.1	27.786	2.10987e-05	0.000389177
RPL6	-27.7654	4.77811e-09	4.34292e-06
OLFML2B	27.7639	1.91282e-05	0.000389177
KIF4A	27.749	2.83285e-05	0.000389177
ANP32A	27.742	0.00130325	0.005066
TIFAB	27.7419	9.10232e-05	0.000637415
ZNF724P	27.7365	2.73272e-05	0.000389177
AL592494.5	27.7334	2.54664e-05	0.000389177
RCOR3	27.7316	0.00387788	0.0130625
GINS1	27.7312	5.01077e-05	0.000454882
RPLP1	-27.7287	1.48238e-08	6.14306e-06
RPS12	-27.7241	3.83653e-09	4.34292e-06
BCL7B	27.7152	0.00602978	0.0194008
VCAM1	27.7151	9.88846e-05	0.000669275
ELF3	27.7151	9.88846e-05	0.000669275
GJC1	27.7151	9.88846e-05	0.000669275
VSIG10	27.7151	9.88846e-05	0.000669275
RP5-1024G6.8	27.7151	9.88846e-05	0.000669275
E2F8	27.7151	9.88846e-05	0.000669275
RP11-809N8.2	27.7151	9.88846e-05	0.000669275
NREP	27.7146	3.03872e-05	0.000391044
TRIM22	27.7065	0.00171362	0.00639905
LINC00337	27.7051	8.7587e-05	0.000623896
RPS18	-27.6992	4.48828e-09	4.34292e-06
RP11-159D12.5	27.6984	2.71932e-05	0.000389177
RPS4X	-27.6937	5.7484e-09	4.34292e-06
AC004540.4	27.693	3.98123e-05	0.000413901
SCAMP2	27.6908	2.42801e-05	0.000389177
IDO1	27.6872	9.75313e-05	0.000664927
SDS	27.6824	2.28429e-05	0.000389177
TRNP1	27.6742	2.03761e-05	0.000389177
RP11-307C18.1	27.672	2.21001e-05	0.000389177
PNPT1	27.6667	0.000118171	0.000752074
RPL29	-27.6625	3.79368e-09	4.34292e-06
FIBCD1	27.6623	2.18094e-05	0.000389177
RP11-21I10.2	27.6614	7.47972e-05	0.000566438
EEF1A1	-27.659	6.11705e-09	4.35348e-06
C8orf44-SGK3	27.6575	4.38309e-05	0.00042975
RPL3	-27.6572	3.43613e-09	4.34292e-06
TMSB10	-27.6535	9.13897e-09	4.91863e-06
CXCL11	27.6534	5.30507e-05	0.000466373
RPL13A	-27.6516	5.67226e-09	4.34292e-06
RPS16	-27.6489	4.05796e-09	4.34292e-06
RP1-302G2.5	27.6474	2.03086e-05	0.000389177
RP11-338C15.3	27.6462	2.17734e-05	0.000389177
CCDC96	27.6453	2.65765e-05	0.000389177
TNIK	27.6404	0.00149361	0.00568974
RPS7	-27.6392	6.61031e-09	4.40592e-06
RWDD1	27.6383	0.00534457	0.0174048
CTD-2517M22.16	27.6346	3.48825e-05	0.000399994
RP11-74E22.6	27.6346	3.48825e-05	0.000399994
RPLP2	-27.632	4.96288e-09	4.34292e-06
RPL23A	-27.6288	5.68488e-09	4.34292e-06
RPL26	-27.6235	4.97931e-08	1.29375e-05
DCAF8-1	27.6131	2.11688e-05	0.000389177
AL022476.2	27.6131	2.11688e-05	0.000389177
RP11-344B5.2	27.5926	2.37265e-05	0.000389177
RPL14	-27.5895	3.94131e-09	4.34292e-06
CIT	27.5782	2.01406e-05	0.000389177
RP11-206L10.9	27.5687	2.00738e-05	0.000389177
RECQL4	27.5655	2.36484e-05	0.000389177
DDX42	27.5553	1.05556e-05	0.000389177
CENPF	27.5545	2.22836e-05	0.000389177
RPL27A	-27.5535	8.42574e-09	4.91437e-06
MALAT1	-27.5446	5.94319e-08	1.474e-05
APOA5	27.544	2.06143e-05	0.000389177
RP3-508I15.9	27.5411	3.93669e-05	0.000412018
RP11-598F7.5	27.541	0.000302112	0.00150152
TSLP	27.541	0.000302112	0.00150152
RPS15A	-27.5393	5.96956e-09	4.34292e-06
KRTAP5-2	27.5344	2.30323e-05	0.000389177
RP11-51J9.6	27.5344	2.30323e-05	0.000389177
CCNE1	27.5311	2.71932e-05	0.000389177
DOCK4	27.5204	2.58032e-05	0.000389177
RPS8	-27.5194	7.80173e-07	6.39749e-05
RP5-902P8.12	27.5162	3.47698e-05	0.000399401
RP11-669M16.1	27.5162	3.47698e-05	0.000399401
RPS27	-27.5097	1.1152e-08	5.44915e-06
CLEC4C	27.5069	5.72302e-05	0.000485767
RPL35A	-27.5014	1.86315e-08	6.79188e-06
RBPMS	27.4987	7.503e-05	0.000567938
CTC-232P5.3	27.4979	2.05801e-05	0.000389177
ADAMTS4	27.4979	2.05801e-05	0.000389177
NPHP3-AS1	27.4979	2.05801e-05	0.000389177
RPL21	-27.4906	9.3416e-09	4.91863e-06
FMNL2	27.4895	2.59731e-05	0.000389177
RPL15	-27.4894	1.66939e-08	6.58464e-06
MOCS2	27.4697	2.96758e-06	0.000164665
PKIB	27.4691	3.02391e-05	0.000390828
SLC18A2	27.4652	6.03774e-05	0.000498772
CENPU	27.4597	2.42801e-05	0.000389177
RPS23	-27.4595	6.86365e-09	4.40592e-06
RP11-10J5.1	27.4592	2.15224e-05	0.000389177
SMC5-AS1	27.456	2.50512e-05	0.000389177
CFD	27.4547	0.00656138	0.0209118
MFSD2B	27.4507	3.44339e-05	0.000398842
ZRANB2-AS1	27.4406	2.37265e-05	0.000389177
RAP2B	27.4315	1.90163e-06	0.000116584
CTD-3162L10.1	27.4294	2.38048e-05	0.000389177
RP11-130F10.1	27.4294	2.38048e-05	0.000389177
AC096677.1	27.4209	4.78502e-05	0.00044516
CCDC170	27.413	2.03423e-05	0.000389177
CTB-178M22.2	27.4065	1.95467e-05	0.000389177
RPL18	-27.4036	1.81568e-08	6.79188e-06
RP11-77E14.2	27.3992	2.63163e-05	0.000389177
CTD-2568A17.8	27.3951	2.58032e-05	0.000389177
DOCK6	27.3948	1.95792e-05	0.000389177
RPL7A	-27.3845	9.65376e-09	4.9382e-06
RPS28	-27.3836	4.71451e-09	4.34292e-06
TMEM176B	27.378	7.47502e-06	0.000314143
SCARA5	27.3761	3.95572e-05	0.000412691
DNAJC9-AS1	27.364	6.15268e-05	0.000504196
LINC00607	27.3632	1.93847e-05	0.000389177
RP11-158M2.2	27.3632	1.93847e-05	0.000389177
RPS25	-27.3627	1.42572e-08	6.06172e-06
GNB2L1	-27.3624	7.26946e-09	4.49033e-06
CTA-268H5.14	27.3517	2.33384e-05	0.000389177
RPL35	-27.3511	6.8032e-09	4.40592e-06
ZC3H7A	27.3453	4.34054e-06	0.000213364
RPL8	-27.3373	1.46325e-08	6.14154e-06
PHF5A	27.3311	0.0124679	0.0372763
TIMMDC1	27.3286	0.00032914	0.00161067
RP11-299G20.2	27.3243	1.971e-05	0.000389177
RP11-45M22.5	27.3243	1.971e-05	0.000389177
AL133493.2	27.3243	1.971e-05	0.000389177
PPM1H	27.3236	1.9224e-05	0.000389177
WNT1	27.3192	2.16655e-05	0.000389177
BEGAIN	27.3192	2.16655e-05	0.000389177
RPL10A	-27.3166	2.16499e-08	7.62123e-06
AC011899.9	27.3089	0.0159076	0.04637
RP4-583P15.15	27.3057	4.03271e-05	0.000416608
KAT7	27.3039	0.0139794	0.0412714
RPS5	-27.3021	2.88675e-08	8.67033e-06
RPL9	-27.2935	1.26808e-08	5.76588e-06
RP11-644N4.1	27.2901	1.93203e-05	0.000389177
GPR25	27.2901	1.93203e-05	0.000389177
RPS10	-27.2758	1.00417e-08	5.05764e-06
AC012314.20	27.2588	3.83666e-05	0.000410195
RPL5	-27.2583	7.095e-09	4.46685e-06
FAM72C	27.2507	2.36484e-05	0.000389177
RP11-753H16.5	27.2507	2.36484e-05	0.000389177
GPT	27.2507	2.36484e-05	0.000389177
FGF23	27.2383	2.04439e-05	0.000389177
RTN4RL2	27.2318	2.55082e-05	0.000389177
MAP1LC3B2	27.2312	2.54831e-06	0.000146362
C1QA	27.2246	4.16421e-05	0.00042246
KIAA1161	27.2196	0.00193381	0.00709904
AL136531.1	27.2196	0.00193381	0.00709904
DPYS	27.2179	2.43201e-05	0.000389177
GS1-393G12.13	27.2096	2.97018e-05	0.000389177
ARID1A	27.1997	7.4232e-06	0.000312366
USP47	27.1983	5.35929e-06	0.000246076
WDR65	27.1854	2.45212e-05	0.000389177
UBA52	-27.1797	1.52278e-07	2.92714e-05
TXNL4A	27.1789	0.00494857	0.0162624
ORC1	27.1708	2.05801e-05	0.000389177
C1orf147	27.166	7.08313e-05	0.000547421
VMO1	27.1409	3.32282e-05	0.00039657
RP11-923I11.3	27.1302	0.000425019	0.00197562
AC005943.5	27.1302	0.000425019	0.00197562
RP11-829H16.3	27.1273	2.37265e-05	0.000389177
RP3-510D11.2	27.1273	2.37265e-05	0.000389177
IFIT1B	27.1265	0.000100256	0.000674372
EBF4	27.1265	0.000100256	0.000674372
ZNF26	27.1225	4.72446e-05	0.000443178
RPL30	-27.1207	4.08112e-08	1.13227e-05
RPS24	-27.1045	2.41942e-08	7.92071e-06
RPSA	-27.0923	8.06305e-09	4.79942e-06
SKA1	27.0921	3.43226e-05	0.000398842
PMP22	27.0896	8.89465e-05	0.000629199
MLK4	27.0809	1.971e-05	0.000389177
SLC27A2	27.0806	2.22836e-05	0.000389177
CTD-2044J15.2	27.0732	2.01741e-05	0.000389177
ORAI3	27.0726	7.92176e-05	0.000588345
ENHO	27.0602	3.63204e-05	0.000404304
DNAH17	27.0589	9.03259e-05	0.000634024
KB-1507C5.4	27.0555	2.00071e-05	0.000389177
RPL37A	-27.0518	1.41956e-08	6.06172e-06
RPL7	-27.0506	4.23827e-08	1.13519e-05
UGT2B17	27.0504	2.32615e-05	0.000389177
RPL36	-27.049	2.5356e-08	8.12822e-06
TMEM164	27.0361	0.00188117	0.0069291
RPL31	-27.028	5.7969e-08	1.45984e-05
BAG1	27.0191	0.00163302	0.00614573
RP11-17M16.1	27.0174	2.71043e-05	0.000389177
GAS6	27.0124	6.91932e-05	0.000540374
RPL27	-27.0092	4.21168e-08	1.13519e-05
PIH1D1	27.0006	0.0126651	0.0377865
RP11-2B6.2	26.9995	9.57541e-05	0.000656365
C19orf69	26.9995	9.57541e-05	0.000656365
PPL	26.9995	9.57541e-05	0.000656365
CXCL10	26.999	2.41207e-05	0.000389177
RPS27A	-26.9951	2.28389e-08	7.70825e-06
RP11-798L4.1	26.991	3.77537e-05	0.000408453
SRSF1	26.978	0.00566495	0.018317
FAU	-26.9741	1.87637e-07	3.09301e-05
[truncated: 3,746 more rows]

## Sheet: 3.1.2
Differentially Expressed Genes (DEGs)						Enrichment Analysis
Gene	Log2FC	P_value	Adj_Pval			Term	P_value	Adjusted_P_value	LogPV
RRM2	36.5154	4.97517e-06	5.92078e-05			GOBP_MITOTIC_CELL_CYCLE	1.55503e-10	2.31403e-07	6.63563
KIAA0101	36.4265	5.06811e-06	5.92078e-05			GOBP_CELL_CYCLE_PROCESS	3.07717e-10	2.31403e-07	6.63563
TYMS	36.3809	5.0564e-06	5.92078e-05			GOBP_MITOTIC_CELL_CYCLE_PROCESS	1.60678e-09	6.52323e-07	6.18554
TK1	36.3614	5.25901e-06	5.92078e-05			GOBP_CHROMOSOME_ORGANIZATION	1.7349e-09	6.52323e-07	6.18554
MKI67	36.2552	0.00111062	0.00381848			GOBP_CELL_CYCLE	2.44041e-09	7.34074e-07	6.13426
ZWINT	36.2147	5.42541e-06	5.92078e-05			GOBP_DNA_TEMPLATED_DNA_REPLICATION	4.23884e-09	1.06254e-06	5.97366
KIFC1	36.1198	0.00108989	0.00376299			GOCC_CMG_COMPLEX	8.88295e-09	1.90856e-06	5.71929
BIRC5	36.0919	0.00105855	0.00367962			GOBP_DOUBLE_STRAND_BREAK_REPAIR_VIA_BREAK_INDUCED_REPLICATION	1.33014e-08	2.50067e-06	5.60194
MYBL2	36.0371	0.00113948	0.00388952			GOCC_DNA_REPLICATION_PREINITIATION_COMPLEX	1.918e-08	3.2052e-06	5.49415
GINS2	36.0145	0.00118307	0.00400118			GOBP_DEOXYRIBONUCLEOTIDE_BIOSYNTHETIC_PROCESS	2.68057e-08	4.03158e-06	5.39452
ASF1B	35.6543	0.0012556	0.00415799			GOBP_DNA_UNWINDING_INVOLVED_IN_DNA_REPLICATION	1.58346e-07	2.16503e-05	4.66454
PHGDH	35.6524	0.00121987	0.00408346			GOBP_DNA_REPLICATION	2.68722e-07	3.36798e-05	4.47263
STMN1	35.5406	8.67287e-06	5.92078e-05			GOBP_CELL_KILLING	1.1546e-06	0.000133578	3.87427
DHFR	35.426	7.55304e-06	5.92078e-05			GOCC_MCM_COMPLEX	2.00871e-06	0.000215793	3.66596
PTTG1	35.2552	1.28061e-05	6.74356e-05			GOBP_DNA_CONFORMATION_CHANGE	2.22498e-06	0.000223092	3.65152
FEN1	35.2456	0.00176367	0.00512324			GOBP_DNA_METABOLIC_PROCESS	2.65732e-06	0.000249788	3.60243
MAD2L1	35.1823	0.00161805	0.0047645			GOBP_DEOXYRIBONUCLEOTIDE_METABOLIC_PROCESS	2.85595e-06	0.000252667	3.59745
PCNA	35.0311	2.05329e-05	9.57967e-05			GOBP_CELL_CYCLE_DNA_REPLICATION	4.1351e-06	0.000331789	3.47914
MCM7	34.9288	0.00197227	0.00567532			GOCC_CHROMOSOMAL_REGION	4.19149e-06	0.000331789	3.47914
HIST1H4C	34.7654	0.00908316	0.0246367			GOBP_REGULATION_OF_DNA_TEMPLATED_DNA_REPLICATION	5.34122e-06	0.000376177	3.42461
PXMP2	34.6904	0.00169783	0.00495487			GOBP_DNA_STRAND_ELONGATION_INVOLVED_IN_DNA_REPLICATION	5.50258e-06	0.000376177	3.42461
SNRNP25	34.686	3.27186e-05	0.000142705			GOBP_REGULATION_OF_DNA_TEMPLATED_DNA_REPLICATION_INITIATION	5.50258e-06	0.000376177	3.42461
CKS1B	34.4809	4.11808e-05	0.000174883			GOBP_CHROMOSOME_SEGREGATION	6.51205e-06	0.000425831	3.37076
MCM3	34.4783	0.00287518	0.00811585			GOBP_NUCLEOBASE_CONTAINING_SMALL_MOLECULE_BIOSYNTHETIC_PROCESS	1.16413e-05	0.000700341	3.15469
MCM5	34.4548	0.00285247	0.00805315			GOBP_DNA_REPAIR	1.14233e-05	0.000700341	3.15469
RRM1	34.3797	0.00227583	0.00648613			GOBP_CELL_DIVISION	1.64857e-05	0.000953632	3.02062
C12orf75	34.3214	0.000141745	0.00055316			GOCC_NUCLEAR_CHROMOSOME	1.90166e-05	0.00103127	2.98663
HMGB2	34.3007	0.000176662	0.000681461			GOBP_ORGANELLE_FISSION	1.91991e-05	0.00103127	2.98663
GZMA	34.2618	0.000164105	0.000635945			GOBP_REGULATION_OF_SPINDLE_CHECKPOINT	2.11359e-05	0.00105961	2.97485
GZMH	34.2531	6.71448e-05	0.000273679			GOMF_SINGLE_STRANDED_DNA_HELICASE_ACTIVITY	2.11359e-05	0.00105961	2.97485
DNAJC9	34.2243	0.00477932	0.0132418			GOBP_GLYCOSYL_COMPOUND_BIOSYNTHETIC_PROCESS	2.73585e-05	0.00132733	2.87702
DDX39A	34.1487	0.000175299	0.000676681			GOBP_REGULATION_OF_MITOTIC_CELL_CYCLE	3.03781e-05	0.00142777	2.84534
GZMK	34.1301	0.000167325	0.000648042			GOBP_NUCLEOSIDE_MONOPHOSPHATE_METABOLIC_PROCESS	3.25071e-05	0.00148153	2.82929
CARHSP1	34.0831	0.000194939	0.000746861			GOBP_MICROTUBULE_CYTOSKELETON_ORGANIZATION_INVOLVED_IN_MITOSIS	4.50661e-05	0.00199351	2.70038
TUBB	34.0542	0.000516459	0.00189805			GOMF_OXIDOREDUCTASE_ACTIVITY_ACTING_ON_CH_OR_CH2_GROUPS_DISULFIDE_AS_ACCEPTOR	5.43454e-05	0.00204339	2.68965
SLBP	34.0307	0.00780553	0.0212771			GOBP_PYRIMIDINE_NUCLEOSIDE_BIOSYNTHETIC_PROCESS	5.43454e-05	0.00204339	2.68965
HPRT1	34.0141	0.000121074	0.000476812			GOBP_PYRIMIDINE_DEOXYRIBONUCLEOSIDE_METABOLIC_PROCESS	5.43454e-05	0.00204339	2.68965
CD320	33.9631	0.00492599	0.0136378			GOBP_DTTP_METABOLIC_PROCESS	5.43454e-05	0.00204339	2.68965
DTYMK	33.9525	0.00488895	0.0135375			GOCC_CHROMOSOME_TELOMERIC_REGION	5.33145e-05	0.00204339	2.68965
IFNG	33.9332	0.0103545	0.0279623			GOBP_MITOTIC_NUCLEAR_DIVISION	5.136e-05	0.00204339	2.68965
TUBB4B	33.9237	0.000352195	0.00131698			GOBP_PYRIMIDINE_CONTAINING_COMPOUND_METABOLIC_PROCESS	6.00187e-05	0.00218786	2.65998
MANF	33.911	0.0113662	0.0305934			GOBP_NUCLEOSIDE_PHOSPHATE_BIOSYNTHETIC_PROCESS	6.10971e-05	0.00218786	2.65998
CST7	33.893	0.00063605	0.00231187			GOBP_DISRUPTION_OF_ANATOMICAL_STRUCTURE_IN_ANOTHER_ORGANISM	7.11376e-05	0.00248816	2.60412
CKS2	33.8536	0.00216784	0.00619724			GOBP_PROTEIN_TETRAMERIZATION	7.41368e-05	0.00253413	2.59617
ACAA2	33.853	0.000169286	0.000655248			GOBP_PYRIMIDINE_DEOXYRIBONUCLEOSIDE_TRIPHOSPHATE_METABOLIC_PROCESS	8.13954e-05	0.00266127	2.57491
CTD-2541M15.1	33.7974	1.89447e-05	8.95743e-05			GOBP_PYRIMIDINE_DEOXYRIBONUCLEOTIDE_BIOSYNTHETIC_PROCESS	8.13954e-05	0.00266127	2.57491
CXCR1	33.7971	6.27812e-06	5.92078e-05			GOBP_MITOTIC_CELL_CYCLE_PHASE_TRANSITION	9.33351e-05	0.00269954	2.56871
ARHGAP11A	33.7965	8.69249e-06	5.92078e-05			GOBP_MITOTIC_SISTER_CHROMATID_SEGREGATION	9.17045e-05	0.00269954	2.56871
SAE1	33.7863	0.00650746	0.0178427			GOMF_CYSTEINE_TYPE_ENDOPEPTIDASE_INHIBITOR_ACTIVITY	9.06071e-05	0.00269954	2.56871
NKG7	33.7708	0.000663811	0.00240903			GOBP_DNA_STRAND_ELONGATION	9.06071e-05	0.00269954	2.56871
HMGB1	33.7502	6.18599e-05	0.000254163			GOBP_DNA_REPLICATION_INITIATION	9.06071e-05	0.00269954	2.56871
MYH10	33.7422	1.31225e-05	6.85286e-05			GOBP_RECOMBINATIONAL_REPAIR	8.73322e-05	0.00269954	2.56871
HDGF	33.7355	0.00407841	0.0113508			GOBP_DOUBLE_STRAND_BREAK_REPAIR	9.77676e-05	0.00277439	2.55683
FKTN	33.7343	2.47017e-05	0.000111681			GOBP_SPINDLE_ORGANIZATION	0.000105839	0.00291219	2.53578
TUBA1B	33.7226	0.00163699	0.00480945			GOBP_NUCLEAR_CHROMOSOME_SEGREGATION	0.000106496	0.00291219	2.53578
PRF1	33.7191	0.000489138	0.00180331			GOBP_NUCLEOBASE_METABOLIC_PROCESS	0.000114642	0.00307895	2.5116
ERBB2	33.7189	3.21674e-05	0.000140657			GOBP_NUCLEOSIDE_MONOPHOSPHATE_BIOSYNTHETIC_PROCESS	0.000132768	0.0034428	2.46309
RUVBL1	33.7065	0.00677015	0.0185365			GOBP_PYRIMIDINE_CONTAINING_COMPOUND_BIOSYNTHETIC_PROCESS	0.000132768	0.0034428	2.46309
ZNF407	33.7014	0.00211047	0.00604272			GOBP_GRANZYME_MEDIATED_PROGRAMMED_CELL_DEATH_SIGNALING_PATHWAY	0.000151481	0.00376167	2.42462
AKAP5	33.7	0.000195503	0.000748844			GOBP_DNA_RECOMBINATION	0.000152568	0.00376167	2.42462
HMGA1	33.695	0.00804506	0.0219008			GOBP_DEOXYRIBONUCLEOSIDE_MONOPHOSPHATE_BIOSYNTHETIC_PROCESS	0.000151481	0.00376167	2.42462
ZNF879	33.6904	6.78595e-06	5.92078e-05			GOBP_REGULATION_OF_CELL_CYCLE_CHECKPOINT	0.000163297	0.00396128	2.40216
RPGRIP1L	33.6853	0.0014577	0.00447129			GOBP_REGULATION_OF_MITOTIC_NUCLEAR_DIVISION	0.000177434	0.0042359	2.37305
CCDC136	33.6649	0.00150987	0.00455829			GOMF_SINGLE_STRANDED_DNA_BINDING	0.000183237	0.00430608	2.36592
CCL5	33.6561	0.00131434	0.00426745			GOCC_NUCLEAR_PROTEIN_CONTAINING_COMPLEX	0.000187922	0.00434822	2.36169
EIF4A3	33.6548	0.0115564	0.0310925			GOBP_TELOMERE_MAINTENANCE_VIA_SEMI_CONSERVATIVE_REPLICATION	0.000194468	0.00443151	2.35345
ANP32E	33.6478	0.0041862	0.0116458			GOBP_SISTER_CHROMATID_SEGREGATION	0.000224628	0.00498722	2.30214
IFT140	33.6401	0.00144553	0.00445732			GOBP_REGULATION_OF_DNA_REPLICATION	0.000227768	0.00498722	2.30214
MYCBPAP	33.6401	0.00111921	0.00383993			GOBP_DNA_DAMAGE_RESPONSE	0.000228802	0.00498722	2.30214
HJURP	33.6381	0.00113269	0.00387481			GOBP_REGULATION_OF_DEOXYRIBONUCLEASE_ACTIVITY	0.000242719	0.00507013	2.29498
CENPO	33.6364	0.00270452	0.00765789			GOBP_NEGATIVE_REGULATION_OF_CHROMOSOME_SEGREGATION	0.000237288	0.00507013	2.29498
NASP	33.633	0.00912189	0.0247356			GOBP_NUCLEOSIDE_DIPHOSPHATE_METABOLIC_PROCESS	0.000241805	0.00507013	2.29498
GIPR	33.6275	0.00173046	0.00503751			GOBP_SPINDLE_ASSEMBLY	0.000264015	0.00536593	2.27036
PSMD14	33.6145	0.000212935	0.000812101			GOBP_REGULATION_OF_CHROMOSOME_SEGREGATION	0.000264015	0.00536593	2.27036
TIGIT	33.6138	8.83125e-05	0.000354094			GOBP_MITOTIC_SPINDLE_ORGANIZATION	0.000279613	0.0055758	2.25369
ZNF280C	33.6091	0.00116904	0.00396396			GOMF_CATALYTIC_ACTIVITY_ACTING_ON_DNA	0.000282738	0.0055758	2.25369
SLC25A29	33.6074	0.00118307	0.00400118			GOMF_MOLECULAR_FUNCTION_ACTIVATOR_ACTIVITY	0.000285463	0.0055758	2.25369
PRTFDC1	33.6036	0.00112112	0.00384449			GOBP_DEOXYRIBONUCLEOSIDE_METABOLIC_PROCESS	0.00029621	0.0055829	2.25314
GZMB	33.5959	0.00018757	0.000720311			GOMF_OXIDOREDUCTASE_ACTIVITY_ACTING_ON_CH_OR_CH2_GROUPS	0.00029621	0.0055829	2.25314
AC142528.1	33.5912	0.00112882	0.00386441			GOBP_REGULATION_OF_MITOTIC_SISTER_CHROMATID_SEGREGATION	0.000296963	0.0055829	2.25314
RLN1	33.5899	0.00144553	0.00445732			GOCC_CYCLIN_DEPENDENT_PROTEIN_KINASE_HOLOENZYME_COMPLEX	0.000313254	0.00581647	2.23534
LBR	33.5892	0.0104126	0.0281168			GOBP_CELL_CYCLE_PHASE_TRANSITION	0.000327177	0.00598178	2.22317
MAP10	33.587	0.00151113	0.00455958			GOBP_NUCLEOSIDE_METABOLIC_PROCESS	0.000330111	0.00598178	2.22317
SLC4A4	33.5866	0.00113754	0.00388491			GOBP_REGULATION_OF_VITAMIN_METABOLIC_PROCESS	0.000354918	0.00635472	2.1969
ARPC5L	33.5857	0.00125987	0.00416832			GOBP_REGULATION_OF_NUCLEAR_DIVISION	0.000397601	0.00703519	2.15272
KRT8	33.5817	0.00146751	0.00448668			GOMF_DNA_HELICASE_ACTIVITY	0.000403366	0.00705226	2.15167
SLC16A13	33.5806	0.00129229	0.00422775			GOBP_LEUKOCYTE_MEDIATED_CYTOTOXICITY	0.000407943	0.00705226	2.15167
TEX9	33.57	0.00188842	0.00545273			GOBP_POSITIVE_REGULATION_OF_CELL_CYCLE_PROCESS	0.00041819	0.00707754	2.15012
SSTR3	33.5664	0.00112017	0.00384161			GOBP_POSITIVE_REGULATION_OF_SPINDLE_CHECKPOINT	0.000418817	0.00707754	2.15012
AURKA	33.5418	0.00279642	0.00790172			GOBP_MITOTIC_SISTER_CHROMATID_SEPARATION	0.000443603	0.00733164	2.1348
ANKHD1-EIF4EBP3	33.5402	0.00365496	0.0102096			GOBP_NEGATIVE_REGULATION_OF_NUCLEAR_DIVISION	0.000443603	0.00733164	2.1348
AC004381.6	33.5374	0.00176367	0.00512324			GOBP_BASE_EXCISION_REPAIR_GAP_FILLING	0.000487885	0.00772399	2.11216
STOML2	33.5342	0.000362123	0.00135225			GOCC_CYTOLYTIC_GRANULE	0.000487885	0.00772399	2.11216
EPDR1	33.5289	0.00111825	0.00383705			GOMF_FOLIC_ACID_BINDING	0.000487885	0.00772399	2.11216
RP11-105C19.1	33.5217	0.00144311	0.00445408			GOMF_SEQUENCE_SPECIFIC_MRNA_BINDING	0.000487885	0.00772399	2.11216
RAD54L	33.5198	0.00114338	0.00389674			GOMF_PURINE_NUCLEOTIDE_BINDING	0.000503209	0.00772738	2.11197
CDON	33.5162	0.00146874	0.0044875			GOBP_SMALL_MOLECULE_BIOSYNTHETIC_PROCESS	0.00050394	0.00772738	2.11197
RNF126	33.5126	0.0150478	0.0401888			GOMF_HELICASE_ACTIVITY	0.000497732	0.00772738	2.11197
RP11-22P6.3	33.5107	0.00142745	0.00442787			GOBP_REGULATION_OF_OXIDOREDUCTASE_ACTIVITY	0.000508651	0.00772738	2.11197
DDX19B	33.5105	0.00550475	0.0151875			GOCC_CONDENSED_CHROMOSOME	0.000543976	0.0081814	2.08717
PHLDA3	33.5023	0.00156636	0.00466899			GOBP_PROTEIN_HETEROTETRAMERIZATION	0.000641432	0.00936615	2.02844
RP11-212P7.2	33.5	8.39686e-05	0.000337835			GOMF_CYCLIN_DEPENDENT_PROTEIN_SERINE_THREONINE_KINASE_ACTIVATOR_ACTIVITY	0.000641432	0.00936615	2.02844
ZNF777	33.4999	0.0014898	0.00452315			GOMF_MRNA_REGULATORY_ELEMENT_BINDING_TRANSLATION_REPRESSOR_ACTIVITY	0.000641432	0.00936615	2.02844
ACOT4	33.4966	3.77793e-05	0.00016193			GOMF_DAMAGED_DNA_BINDING	0.00071111	0.0102838	1.98785
SPC24	33.495	0.00143586	0.00444381			GOBP_MITOTIC_DNA_REPLICATION	0.000725863	0.0103971	1.98309
RP11-477D19.2	33.4935	0.0015124	0.00456297			GOBP_MITOTIC_SPINDLE_ASSEMBLY	0.000768642	0.010906	1.96233
PTPRCAP	33.4928	0.00218551	0.00624338			GOBP_MICROTUBULE_CYTOSKELETON_ORGANIZATION	0.000813582	0.0114358	1.94173
PLEKHA8	33.4924	0.00111443	0.00382876			GOBP_POSITIVE_REGULATION_OF_CELL_CYCLE_CHECKPOINT	0.000909925	0.0124412	1.90514
RP11-451M19.3	33.4892	0.00114046	0.00389244			GOBP_PYRIMIDINE_NUCLEOSIDE_TRIPHOSPHATE_BIOSYNTHETIC_PROCESS	0.000909925	0.0124412	1.90514
ALG9	33.4864	0.00161	0.00474762			GOBP_TETRAHYDROFOLATE_METABOLIC_PROCESS	0.000909925	0.0124412	1.90514
CTD-2162K18.4	33.4846	0.00146628	0.00448334			GOCC_MITOTIC_SPINDLE	0.000923537	0.0125135	1.90262
PSPC1	33.4813	0.00633747	0.0173926			GOBP_CHROMOSOME_SEPARATION	0.00095876	0.0128748	1.89026
C16orf59	33.4811	0.00156897	0.00467337			GOMF_MHC_CLASS_I_PROTEIN_BINDING	0.00100951	0.0132167	1.87888
CENPE	33.4781	0.00144796	0.0044606			GOBP_NUCLEOBASE_CONTAINING_SMALL_MOLECULE_METABOLIC_PROCESS	0.0010125	0.0132167	1.87888
ZNF571-AS1	33.4762	0.00155984	0.00465677			GOBP_CELLULAR_RESPONSE_TO_STRESS	0.00102576	0.0132167	1.87888
OSGEPL1-AS1	33.4756	0.0014626	0.00447876			GOBP_GLYCOSYL_COMPOUND_METABOLIC_PROCESS	0.00102816	0.0132167	1.87888
DLGAP5	33.4694	0.00112304	0.00384866			GOBP_NATURAL_KILLER_CELL_MEDIATED_IMMUNITY	0.00102816	0.0132167	1.87888
CCNE2	33.4638	0.00175495	0.00510244			GOBP_DNA_BIOSYNTHETIC_PROCESS	0.00108149	0.0137844	1.86061
GTF3C6	33.4599	0.000600714	0.00218902			GOBP_REGULATION_OF_CELL_CYCLE	0.00110814	0.0138479	1.85861
RFX2	33.4594	0.00112593	0.00385652			GOBP_PYRIMIDINE_NUCLEOBASE_METABOLIC_PROCESS	0.0011141	0.0138479	1.85861
SLMO1	33.4557	0.00156375	0.00466376			GOBP_REGULATION_OF_NUCLEASE_ACTIVITY	0.0011141	0.0138479	1.85861
HNRNPR	33.4545	0.00166715	0.004881			GOBP_POSITIVE_REGULATION_OF_CELL_CYCLE	0.00116963	0.014419	1.84106
AKR1E2	33.4534	0.00150231	0.00454598			GOMF_ADENYL_NUCLEOTIDE_BINDING	0.00120881	0.0147809	1.8303
CDK4	33.453	0.00534257	0.0147574			GOBP_PYRIMIDINE_DEOXYRIBONUCLEOTIDE_METABOLIC_PROCESS	0.00133819	0.0161011	1.79314
RP3-466P17.1	33.4505	0.00150357	0.00454598			GOCC_INTERCELLULAR_BRIDGE	0.00133732	0.0161011	1.79314
SRRM1	33.4501	0.000742133	0.0026796			GOBP_DEOXYRIBONUCLEOSIDE_MONOPHOSPHATE_METABOLIC_PROCESS	0.00145765	0.0171006	1.76699
KIF18A	33.449	0.00151113	0.00455958			GOBP_PYRIMIDINE_NUCLEOSIDE_TRIPHOSPHATE_METABOLIC_PROCESS	0.00145765	0.0171006	1.76699
ZNF608	33.4447	0.00156114	0.00465938			GOCC_REPLISOME	0.00145765	0.0171006	1.76699
RP11-255E6.6	33.4417	0.00160331	0.0047374			GOBP_NEGATIVE_REGULATION_OF_CHROMOSOME_ORGANIZATION	0.00146674	0.0171006	1.76699
RPA3	33.4396	0.0102106	0.0275827			GOBP_REGULATION_OF_MITOTIC_CELL_CYCLE_PHASE_TRANSITION	0.00156439	0.0180255	1.74411
H2AFV	33.4388	0.00438272	0.0121729			GOBP_POSITIVE_REGULATION_OF_MONOOXYGENASE_ACTIVITY	0.00158203	0.0180255	1.74411
ZDHHC8	33.437	0.00111157	0.00382134			GOBP_PYRIMIDINE_NUCLEOSIDE_METABOLIC_PROCESS	0.00158203	0.0180255	1.74411
HSPB11	33.4354	0.00572224	0.0157636			GOBP_NEGATIVE_REGULATION_OF_ORGANELLE_ORGANIZATION	0.00160284	0.0181253	1.74171
ARHGEF39	33.426	0.00114338	0.00389674			GOBP_REGULATION_OF_CELL_CYCLE_PROCESS	0.0017929	0.0201233	1.6963
DND1	33.4255	0.00150106	0.00454342			GOBP_METAPHASE_CHROMOSOME_ALIGNMENT	0.00184952	0.020605	1.68603
PRPF31	33.4252	0.000245658	0.000932015			GOBP_REGULATION_OF_SISTER_CHROMATID_SEGREGATION	0.00195402	0.0216092	1.66536
A4GALT	33.4247	0.00156114	0.00465938			GOBP_FOLIC_ACID_CONTAINING_COMPOUND_METABOLIC_PROCESS	0.00212818	0.0233634	1.63146
CCDC141	33.4201	0.00207469	0.00594651			GOBP_PROTEIN_HETEROOLIGOMERIZATION	0.00227678	0.0248136	1.60531
CTA-445C9.15	33.4191	0.00112689	0.00385902			GOMF_ATP_DEPENDENT_ACTIVITY	0.00241677	0.0261067	1.58325
RBBP7	33.4158	0.0159372	0.042519			GOBP_LIVER_REGENERATION	0.00243014	0.0261067	1.58325
UBXN10	33.406	0.00163427	0.00480319			GOBP_VITAMIN_METABOLIC_PROCESS	0.00253167	0.0270045	1.56856
PSMB2	33.4058	0.00951738	0.0257611			GOBP_PYRIMIDINE_NUCLEOTIDE_BIOSYNTHETIC_PROCESS	0.00258826	0.0274137	1.56203
SLFN13	33.4053	0.00111634	0.0038329			GOBP_ORGANOPHOSPHATE_BIOSYNTHETIC_PROCESS	0.0026298	0.0276589	1.55817
H2AFZ	33.401	0.0067208	0.0184045			GOBP_REGULATION_OF_CHROMOSOME_ORGANIZATION	0.00275433	0.028569	1.5441
LIME1	33.3994	0.00143706	0.00444381			GOMF_HISTONE_BINDING	0.00275433	0.028569	1.5441
MMADHC	33.3961	0.000325735	0.00122111			GOMF_HYDROLASE_ACTIVITY_ACTING_ON_ACID_ANHYDRIDES	0.00280299	0.0288746	1.53948
EDARADD	33.3951	0.000294997	0.00111071			GOBP_CHROMOSOME_LOCALIZATION	0.00306242	0.030912	1.50987
PTMA	33.395	0.000196572	0.000752851			GOBP_SMALL_MOLECULE_METABOLIC_PROCESS	0.00304302	0.030912	1.50987
FDXR	33.3902	0.00697083	0.0190525			GOMF_ATP_DEPENDENT_ACTIVITY_ACTING_ON_DNA	0.00306242	0.030912	1.50987
CELSR3	33.3901	0.00154947	0.00463468			GOBP_PTERIDINE_CONTAINING_COMPOUND_METABOLIC_PROCESS	0.00309093	0.0309917	1.50875
AC104699.1	33.3897	0.00160198	0.00473507			GOMF_ATP_HYDROLYSIS_ACTIVITY	0.00311316	0.0310079	1.50853
CTD-2561B21.5	33.3887	0.00159799	0.00472668			GOMF_CATALYTIC_ACTIVITY_ACTING_ON_A_NUCLEIC_ACID	0.00327597	0.0324149	1.48926
ZRANB2-AS1	33.3866	0.00159799	0.00472668			GOBP_PROTEIN_COMPLEX_OLIGOMERIZATION	0.00340002	0.0334224	1.47596
GINS1	33.3862	0.00194501	0.00560328			GOCC_SPINDLE	0.00347425	0.0339303	1.46941
CACNA1C-AS2	33.3859	7.13524e-06	5.92078e-05			GOBP_POSITIVE_REGULATION_OF_OXIDOREDUCTASE_ACTIVITY	0.00363558	0.0352768	1.45251
ATP8A2	33.3857	0.00152	0.00457747			GOBP_ONE_CARBON_METABOLIC_PROCESS	0.0040217	0.0385264	1.41424
PSMC3	33.3849	0.00414786	0.0115401			GOBP_REGULATION_OF_MONOOXYGENASE_ACTIVITY	0.0040217	0.0385264	1.41424
CDKL1	33.3842	0.00183184	0.00530339			GOBP_DOPAMINERGIC_NEURON_DIFFERENTIATION	0.00422161	0.0399327	1.39867
CTD-2568A17.8	33.383	0.00157947	0.00469334			GOCC_NUCLEAR_REPLICATION_FORK	0.00422161	0.0399327	1.39867
TXNDC9	33.3816	0.00678998	0.0185877			GOBP_MEIOSIS_I_CELL_CYCLE_PROCESS	0.00431736	0.0405832	1.39165
CEP97	33.3798	0.00110493	0.0038029			GOBP_REGULATION_OF_CELL_CYCLE_PHASE_TRANSITION	0.00444676	0.0407801	1.38955
RECQL4	33.3793	0.00159799	0.00472668			GOMF_MHC_PROTEIN_BINDING	0.00442605	0.0407801	1.38955
DNM2	33.3722	0.00581656	0.016014			GOBP_NUCLEOSOME_ORGANIZATION	0.00440466	0.0407801	1.38955
RP11-1079K10.4	33.3672	0.00156114	0.00465938			GOBP_DNA_SYNTHESIS_INVOLVED_IN_DNA_REPAIR	0.00442605	0.0407801	1.38955
PITPNM2	33.3658	0.00143225	0.00443688			GOMF_NUCLEOBASE_CONTAINING_COMPOUND_KINASE_ACTIVITY	0.00463501	0.0422488	1.37419
GNLY	33.3621	0.000495389	0.00182451			GOBP_CARBOHYDRATE_DERIVATIVE_BIOSYNTHETIC_PROCESS	0.00477825	0.0432921	1.36359
AVEN	33.3607	0.00161805	0.0047645			GOBP_BASE_EXCISION_REPAIR	0.00484845	0.0436651	1.35987
ZNF724P	33.3602	0.0017695	0.00513836			GOBP_MITOTIC_CELL_CYCLE_CHECKPOINT_SIGNALING	0.00495107	0.0443238	1.35336
KCNC4	33.3554	0.00146874	0.0044875			GOBP_ESTABLISHMENT_OF_ORGANELLE_LOCALIZATION	0.00527108	0.0469095	1.32874
LIN54	33.3508	0.00144432	0.00445446			GOCC_PROTEIN_KINASE_COMPLEX	0.0053371	0.0472177	1.3259
MTFR2	33.3468	0.00164927	0.00483641			GOMF_VITAMIN_BINDING	0.00543637	0.0477222	1.32128
SLC18A2	33.3446	0.00155076	0.00463812			GOCC_MICROTUBULE	0.00545759	0.0477222	1.32128
DUT	33.3384	0.00330277	0.0092677			GOCC_TRANSFERASE_COMPLEX_TRANSFERRING_PHOSPHORUS_CONTAINING_GROUPS	0.00594149	0.0516531	1.2869
MYO18A	33.3351	0.00146628	0.00448334			GOMF_CYCLIN_DEPENDENT_PROTEIN_SERINE_THREONINE_KINASE_REGULATOR_ACTIVITY	0.00622223	0.053783	1.26936
SKA1	33.3334	0.00155724	0.00465071			GOBP_REGULATION_OF_HYDROLASE_ACTIVITY	0.00647753	0.0553534	1.25686
LAIR2	33.3292	0.0011993	0.0040402			GOBP_MICROTUBULE_BASED_PROCESS	0.0064466	0.0553534	1.25686
GDPD3	33.3286	0.00113463	0.0038803			GOBP_LEUKOCYTE_ACTIVATION_INVOLVED_IN_INFLAMMATORY_RESPONSE	0.00671512	0.0570596	1.24367
ANP32A	33.3284	0.00245891	0.00698782			GOBP_PYRIMIDINE_NUCLEOTIDE_METABOLIC_PROCESS	0.00696803	0.0588759	1.23006
MSH5	33.3253	0.00151366	0.00456384			GOBP_REGULATION_OF_DNA_METABOLIC_PROCESS	0.00712212	0.0598417	1.223
PLEKHF1	33.3176	3.44263e-05	0.000149377			GOBP_POSITIVE_REGULATION_OF_G1_S_TRANSITION_OF_MITOTIC_CELL_CYCLE	0.00802223	0.0670302	1.17373
RP11-73O6.3	33.3163	0.00179301	0.00520111			GOBP_GLIAL_CELL_ACTIVATION	0.00829633	0.0689375	1.16154
SLC25A15	33.3151	0.00163427	0.00480319			GOBP_RESPONSE_TO_CADMIUM_ION	0.0091436	0.0755603	1.12171
NMUR1	33.315	0.000465706	0.00172119			GOCC_CONDENSED_CHROMOSOME_CENTROMERIC_REGION	0.0094911	0.0780034	1.10789
ZSWIM3	33.3112	0.00158342	0.00469334			GOBP_MITOTIC_METAPHASE_CHROMOSOME_ALIGNMENT	0.00972905	0.0790164	1.10228
PINLYP	33.3106	0.00243531	0.00692616			GOBP_PROTEIN_HOMOTETRAMERIZATION	0.00972905	0.0790164	1.10228
ZNF569	33.3096	0.00113948	0.00388952			GOMF_ENDOPEPTIDASE_REGULATOR_ACTIVITY	0.00977197	0.0790164	1.10228
RP11-299J3.8	33.3088	0.00110304	0.00379839			GOBP_MEIOTIC_METAPHASE_CHROMOSOME_ALIGNMENT	0.0117568	0.0826269	1.08288
PLEKHG5	33.3085	0.0014419	0.00445076			GOBP_NEGATIVE_REGULATION_OF_MEIOTIC_CHROMOSOME_SEPARATION	0.0117568	0.0826269	1.08288
FKRP	33.3075	0.00331832	0.00930893			GOBP_POSITIVE_REGULATION_OF_DEOXYRIBONUCLEASE_ACTIVITY	0.0117568	0.0826269	1.08288
FGFBP2	33.306	0.000277777	0.00104853			GOBP_POSITIVE_REGULATION_OF_G0_TO_G1_TRANSITION	0.0117568	0.0826269	1.08288
LINC00337	33.3018	0.0015456	0.00462816			GOBP_REGULATION_OF_CORE_PROMOTER_BINDING	0.0117568	0.0826269	1.08288
ATP5SL	33.2985	0.00342905	0.00960145			GOBP_REGULATION_OF_IRON_ION_TRANSMEMBRANE_TRANSPORT	0.0117568	0.0826269	1.08288
POLE2	33.2968	0.00191495	0.00552349			GOMF_DEOXYNUCLEOSIDE_KINASE_ACTIVITY	0.0117568	0.0826269	1.08288
HIF1A-AS2	33.2966	0.00164927	0.00483641			GOCC_ALPHA_DNA_POLYMERASE_PRIMASE_COMPLEX	0.0117568	0.0826269	1.08288
F2R	33.29	1.18471e-05	6.45663e-05			GOCC_GINS_COMPLEX	0.0117568	0.0826269	1.08288
DNAJC18	33.2875	0.0015729	0.00467996			GOMF_C_X_C_CHEMOKINE_BINDING	0.0117568	0.0826269	1.08288
ZMYM6NB	33.2863	0.00172332	0.0050194			GOBP_IRON_ION_IMPORT_ACROSS_PLASMA_MEMBRANE	0.0117568	0.0826269	1.08288
ODC1	33.2859	0.00949055	0.0256927			GOMF_SMALL_PROTEIN_ACTIVATING_ENZYME_BINDING	0.0117568	0.0826269	1.08288
FKBP1C	33.2837	0.00140366	0.00438692			GOBP_THREONINE_METABOLIC_PROCESS	0.0117568	0.0826269	1.08288
CPNE5	33.2816	0.00159267	0.00471523			GOBP_IMP_SALVAGE	0.0117568	0.0826269	1.08288
UBE2E1	33.2787	0.000370253	0.00138103			GOCC_SCF_UBIQUITIN_LIGASE_COMPLEX	0.0106378	0.0826269	1.08288
DNAJC9-AS1	33.2773	0.00154947	0.00463468			GOBP_GMP_SALVAGE	0.0117568	0.0826269	1.08288
MRPL28	33.2762	0.0110861	0.0298616			GOBP_ORGANOPHOSPHATE_METABOLIC_PROCESS	0.0104408	0.0826269	1.08288
HNRNPA3	33.2746	0.00812635	0.0221147			GOBP_CELL_CYCLE_CHECKPOINT_SIGNALING	0.0107931	0.0826269	1.08288
ZNF35	33.2733	0.00149229	0.00452611			GOBP_ANIMAL_ORGAN_REGENERATION	0.0109487	0.0826269	1.08288
RP11-1348G14.5	33.272	0.00144069	0.00445076			GOBP_HOMOLOGOUS_CHROMOSOME_SEGREGATION	0.0109487	0.0826269	1.08288
CBX3	33.2668	0.00195299	0.00562281			GOBP_LYMPHOCYTE_MEDIATED_IMMUNITY	0.0111681	0.0826269	1.08288
C5orf63	33.2661	8.19597e-06	5.92078e-05			GOBP_GUANINE_METABOLIC_PROCESS	0.0117568	0.0826269	1.08288
ADAMTS10	33.266	0.000165386	0.000640758			GOBP_NEGATIVE_REGULATION_OF_MITOTIC_CELL_CYCLE_PHASE_TRANSITION	0.0114035	0.0826269	1.08288
DNA2	33.2641	0.00163563	0.00480632			GOMF_SERINE_HYDROLASE_ACTIVITY	0.0114035	0.0826269	1.08288
UGT2B17	33.2613	0.00160732	0.00474315			GOBP_AMP_SALVAGE	0.0117568	0.0826269	1.08288
C11orf82	33.2544	0.00191495	0.00552349			GOBP_CELL_CYCLE_DNA_REPLICATION_INITIATION	0.0117568	0.0826269	1.08288
SAPCD2	33.254	0.00150609	0.00455023			GOBP_DEOXYRIBONUCLEOSIDE_DIPHOSPHATE_METABOLIC_PROCESS	0.0117568	0.0826269	1.08288
SLC27A2	33.2513	0.00162749	0.00478671			GOMF_ENZYME_REGULATOR_ACTIVITY	0.0113275	0.0826269	1.08288
CAV1	33.2491	0.00161671	0.00476354			GOBP_POSITIVE_REGULATION_OF_CELL_CYCLE_G1_S_PHASE_TRANSITION	0.0119055	0.083283	1.07944
LYAR	33.2432	0.00212598	0.00608287			GOBP_REGENERATION	0.012194	0.0847806	1.0717
RP5-1024G6.8	33.2405	0.00148357	0.00451094			GOMF_PROTEIN_SERINE_THREONINE_KINASE_ACTIVATOR_ACTIVITY	0.0122323	0.0847806	1.0717
VSIG10	33.2405	0.00148357	0.00451094			GOBP_REGULATION_OF_MEIOSIS_I	0.0140918	0.0893319	1.04899
E2F8	33.2405	0.00148357	0.00451094			GOCC_CHROMOSOME_PASSENGER_COMPLEX	0.0140918	0.0893319	1.04899
GJC1	33.2405	0.00148357	0.00451094			GOCC_HISTONE_PRE_MRNA_3_END_PROCESSING_COMPLEX	0.0140918	0.0893319	1.04899
ELF3	33.2405	0.00148357	0.00451094			GOMF_ATP_DEPENDENT_PROTEIN_BINDING	0.0140918	0.0893319	1.04899
VCAM1	33.2405	0.00148357	0.00451094			GOMF_SUPERCOILED_DNA_BINDING	0.0140918	0.0893319	1.04899
RP11-809N8.2	33.2405	0.00148357	0.00451094			GOMF_RNA_DNA_HYBRID_RIBONUCLEASE_ACTIVITY	0.0140918	0.0893319	1.04899
AC096677.1	33.2389	0.00150231	0.00454598			GOMF_SULFATIDE_BINDING	0.0140918	0.0893319	1.04899
AHSA1	33.2339	0.0137864	0.0369012			GOBP_REGULATION_OF_CATALYTIC_ACTIVITY	0.0141363	0.0893319	1.04899
ROPN1L	33.2338	0.00182281	0.00528052			GOMF_DNA_INSERTION_OR_DELETION_BINDING	0.0140918	0.0893319	1.04899
AC008781.7	33.2329	0.00165475	0.00485119			GOBP_POSITIVE_REGULATION_OF_NUCLEASE_ACTIVITY	0.0140918	0.0893319	1.04899
SENP1	33.2304	0.00142984	0.00443237			GOBP_PYRIMIDINE_NUCLEOSIDE_DIPHOSPHATE_BIOSYNTHETIC_PROCESS	0.0140918	0.0893319	1.04899
SKA3	33.2296	0.00159932	0.00472891			GOBP_MRNA_3_END_PROCESSING_BY_STEM_LOOP_BINDING_AND_CLEAVAGE	0.0140918	0.0893319	1.04899
CASZ1	33.2278	0.00145404	0.00446552			GOBP_L_SERINE_BIOSYNTHETIC_PROCESS	0.0140918	0.0893319	1.04899
EOGT	33.2263	0.00384654	0.01072			GOBP_INTESTINAL_EPITHELIAL_CELL_MATURATION	0.0140918	0.0893319	1.04899
PRIM2	33.2228	0.00109927	0.00378859			GOBP_DTMP_METABOLIC_PROCESS	0.0140918	0.0893319	1.04899
UBR7	33.2224	1.11296e-05	6.25405e-05			GOBP_DNA_REPLICATION_DEPENDENT_CHROMATIN_ASSEMBLY	0.0140918	0.0893319	1.04899
PYCR2	33.2206	0.0100403	0.0271382			GOMF_ENZYME_ACTIVATOR_ACTIVITY	0.0139314	0.0893319	1.04899
PAXIP1	33.2164	0.00341302	0.00956067			GOBP_ORGANELLE_LOCALIZATION	0.0136612	0.0893319	1.04899
TMEM237	33.2139	0.00123028	0.00410279			GOCC_REPLICATION_FORK	0.0135786	0.0893319	1.04899
ING5	33.2125	0.00112689	0.00385902			GOBP_REGULATION_OF_DNA_BINDING	0.0132362	0.0893319	1.04899
NCAPH	33.2101	0.00144674	0.00445732			GOBP_POSITIVE_REGULATION_OF_CATECHOLAMINE_METABOLIC_PROCESS	0.0140918	0.0893319	1.04899
SH2D2A	33.2029	4.54372e-05	0.000191076			GOBP_CARBOHYDRATE_DERIVATIVE_METABOLIC_PROCESS	0.014574	0.0913304	1.03938
SLC25A35	33.2027	0.00112304	0.00384866			GOBP_MEIOTIC_CELL_CYCLE_PROCESS	0.0145725	0.0913304	1.03938
FDPS	33.1989	0.0170967	0.0455383			GOBP_PROTEIN_CONTAINING_COMPLEX_ASSEMBLY	0.014783	0.0922555	1.03501
PTCD1	33.1976	7.76179e-06	5.92078e-05			GOMF_C_ACETYLTRANSFERASE_ACTIVITY	0.0164215	0.0957285	1.01896
ACTA2	33.1969	0.0013099	0.00426065			GOMF_ACETYL_COA_C_ACYLTRANSFERASE_ACTIVITY	0.0164215	0.0957285	1.01896
RP11-110I1.14	33.1927	0.00157552	0.00468521			GOBP_REGULATION_OF_VITAMIN_D_BIOSYNTHETIC_PROCESS	0.0164215	0.0957285	1.01896
EXO1	33.1876	0.00162749	0.00478671			GOBP_REGULATION_OF_TAU_PROTEIN_KINASE_ACTIVITY	0.0164215	0.0957285	1.01896
ORC1	33.1854	0.00169082	0.00493791			GOBP_REGULATION_OF_REMOVAL_OF_SUPEROXIDE_RADICALS	0.0164215	0.0957285	1.01896
LINC00341	33.1832	0.00147861	0.00450338			GOBP_REGULATION_OF_GUANYL_NUCLEOTIDE_EXCHANGE_FACTOR_ACTIVITY	0.0164215	0.0957285	1.01896
AC016700.5	33.1809	0.00159666	0.00472403			GOMF_MUTLALPHA_COMPLEX_BINDING	0.0164215	0.0957285	1.01896
AHI1	33.1807	0.00012252	0.000482216			GOBP_REGULATION_OF_CD4_POSITIVE_CD25_POSITIVE_ALPHA_BETA_REGULATORY_T_CELL_DIFFERENTIATION	0.0164215	0.0957285	1.01896
GSDMB	33.1776	4.91803e-05	0.000205654			GOBP_POSITIVE_REGULATION_OF_PROTEIN_DEACETYLATION	0.0164215	0.0957285	1.01896
TP53INP2	33.1723	0.0014712	0.00449084			GOBP_PURINE_RIBONUCLEOSIDE_SALVAGE	0.0164215	0.0957285	1.01896
PPP3CC	33.1684	0.00019419	0.000744252			GOBP_REGULATION_OF_CALCIDIOL_1_MONOOXYGENASE_ACTIVITY	0.0164215	0.0957285	1.01896
RP11-381K20.2	33.1666	0.00154173	0.00462082			GOBP_CAP_DEPENDENT_TRANSLATIONAL_INITIATION	0.0164215	0.0957285	1.01896
ZNF502	33.164	0.0014516	0.00446348			GOBP_METAPHASE_ANAPHASE_TRANSITION_OF_MEIOTIC_CELL_CYCLE	0.0164215	0.0957285	1.01896
PLCE1	33.1639	4.82682e-05	0.000202124			GOBP_NEGATIVE_REGULATION_OF_MICROGLIAL_CELL_ACTIVATION	0.0164215	0.0957285	1.01896
RP11-265N6.1	33.1602	0.00413516	0.0115058			GOBP_NEGATIVE_REGULATION_OF_NUCLEASE_ACTIVITY	0.0164215	0.0957285	1.01896
OSR2	33.1588	0.00186836	0.00539766			GOBP_NEGATIVE_REGULATION_OF_MEIOTIC_CELL_CYCLE_PHASE_TRANSITION	0.0164215	0.0957285	1.01896
CDC26	33.1588	0.00169502	0.00494799			GOBP_POSITIVE_REGULATION_OF_INTERLEUKIN_23_PRODUCTION	0.0164215	0.0957285	1.01896
OPTN	33.1576	0.00135033	0.00432554			GOBP_REGULATION_OF_BINDING	0.0168067	0.0973576	1.01163
SMAD5	33.1571	0.00173189	0.00504078			GOBP_NEUROINFLAMMATORY_RESPONSE	0.0168304	0.0973576	1.01163
IGF2BP3	33.1476	0.00146874	0.0044875			GOCC_MICROTUBULE_CYTOSKELETON	0.0169005	0.0973883	1.01149
C1orf61	33.1462	0.00155206	0.0046403			GOMF_PEPTIDASE_REGULATOR_ACTIVITY	0.0175919	0.100673	0.997085
GPR61	33.1448	0.00154689	0.00462906			GOBP_NON_MEMBRANE_BOUNDED_ORGANELLE_ASSEMBLY	0.0176045	0.100673	0.997085
NRM	33.1281	1.34464e-05	6.95103e-05			GOMF_MRNA_BINDING	0.0177811	0.101298	0.994397
AC013449.1	33.1267	0.00154431	0.00462473			GOBP_ZYMOGEN_INHIBITION	0.0187458	0.102151	0.990757
SLCO4A1	33.1259	0.0015887	0.00470517			GOMF_MALATE_DEHYDROGENASE_ACTIVITY	0.0187458	0.102151	0.990757
ZGPAT	33.1255	0.0016479	0.00483326			GOMF_FLAP_ENDONUCLEASE_ACTIVITY	0.0187458	0.102151	0.990757
COPS3	33.124	0.00945042	0.0255883			GOMF_DOUBLE_STRANDED_DNA_EXODEOXYRIBONUCLEASE_ACTIVITY	0.0187458	0.102151	0.990757
RP11-159D12.5	33.1186	0.00157421	0.00468344			GOMF_C_X_C_CHEMOKINE_RECEPTOR_ACTIVITY	0.0187458	0.102151	0.990757
RP5-1148A21.3	33.1135	0.00172903	0.0050338			GOBP_TETRAHYDROFOLATE_BIOSYNTHETIC_PROCESS	0.0187458	0.102151	0.990757
RP11-395B7.4	33.1118	0.00352662	0.00986199			GOBP_REGULATION_OF_ENDODEOXYRIBONUCLEASE_ACTIVITY	0.0187458	0.102151	0.990757
RP11-647K16.1	33.1094	0.00411616	0.0114539			GOBP_PURINE_RIBONUCLEOTIDE_SALVAGE	0.0187458	0.102151	0.990757
ZNF740	33.1076	0.00173476	0.00504868			GOBP_POSITIVE_REGULATION_OF_AMINE_METABOLIC_PROCESS	0.0187458	0.102151	0.990757
PLA2G2C	33.1036	0.00156767	0.0046699			GOBP_GAMMA_AMINOBUTYRIC_ACID_METABOLIC_PROCESS	0.0187458	0.102151	0.990757
FAM64A	33.1036	0.00156767	0.0046699			GOCC_SUPRAMOLECULAR_COMPLEX	0.0180414	0.102151	0.990757
NMU	33.1036	0.00156767	0.0046699			GOBP_REGULATION_OF_IRON_ION_TRANSPORT	0.0187458	0.102151	0.990757
RP11-142M10.2	33.1036	0.00156767	0.0046699			GOBP_PROTEIN_DNA_COMPLEX_ASSEMBLY	0.0192232	0.104375	0.981405
SMIM2-AS1	33.1036	0.00156767	0.0046699			GOBP_MITOTIC_CYTOKINESIS	0.0195658	0.105473	0.976858
DEPDC1	33.1036	0.00156767	0.0046699			GOCC_AZUROPHIL_GRANULE_LUMEN	0.0195658	0.105473	0.976858
ARGLU1	33.1027	0.00188687	0.00544874			GOBP_NEGATIVE_REGULATION_OF_CATALYTIC_ACTIVITY	0.0197315	0.105986	0.974751
CRELD2	33.0952	0.00837465	0.0227734			GOCC_SARCOPLASMIC_RETICULUM_LUMEN	0.0210647	0.106671	0.971953
CD8A	33.0875	0.000360784	0.00134787			GOBP_TETRAHYDROFOLATE_INTERCONVERSION	0.0210647	0.106671	0.971953
AICDA	33.0871	0.00163563	0.00480632			GOBP_TETRAHYDROBIOPTERIN_METABOLIC_PROCESS	0.0210647	0.106671	0.971953
CBX8	33.085	0.00159666	0.00472403			GOBP_TAURINE_METABOLIC_PROCESS	0.0210647	0.106671	0.971953
EPHA1	33.0846	0.00110304	0.00379839			GOBP_REGULATION_OF_KILLING_OF_CELLS_OF_ANOTHER_ORGANISM	0.0210647	0.106671	0.971953
TTTY14	33.0843	0.00153659	0.00460837			GOBP_REGULATION_OF_GTP_BINDING	0.0210647	0.106671	0.971953
POP5	33.084	0.013454	0.0360321			GOMF_NUCLEOSIDE_KINASE_ACTIVITY	0.0210647	0.106671	0.971953
MAP9	33.0828	1.0835e-05	6.17864e-05			GOBP_REGULATION_OF_DNA_DIRECTED_DNA_POLYMERASE_ACTIVITY	0.0210647	0.106671	0.971953
S1PR5	33.075	2.8733e-05	0.000127443			GOBP_PYRIMIDINE_NUCLEOSIDE_DIPHOSPHATE_METABOLIC_PROCESS	0.0210647	0.106671	0.971953
ZNF184	33.075	0.00145404	0.00446552			GOBP_POSITIVE_REGULATION_OF_SISTER_CHROMATID_COHESION	0.0210647	0.106671	0.971953
STARD9	33.0743	0.00149354	0.00452611			GOBP_NEGATIVE_REGULATION_OF_UBIQUITIN_PROTEIN_LIGASE_ACTIVITY	0.0210647	0.106671	0.971953
ANKS6	33.072	0.0170967	0.0455383			GOBP_FRUCTOSE_1_6_BISPHOSPHATE_METABOLIC_PROCESS	0.0210647	0.106671	0.971953
YWHAQ	33.0713	0.00525521	0.0145247			GOBP_DNA_TOPOLOGICAL_CHANGE	0.0210647	0.106671	0.971953
B9D1	33.0702	0.00210875	0.00603834			GOBP_COBALAMIN_TRANSPORT	0.0210647	0.106671	0.971953
REXO1	33.0668	0.00107688	0.00372752			GOBP_ORGANIC_HYDROXY_COMPOUND_BIOSYNTHETIC_PROCESS	0.0209361	0.106671	0.971953
ENTPD7	33.0635	0.00167269	0.00489459			GOBP_MEIOTIC_CHROMOSOME_SEGREGATION	0.0203795	0.106671	0.971953
RP11-282O18.3	33.0613	0.00161134	0.00475114			GOBP_REGULATION_OF_ATTACHMENT_OF_MITOTIC_SPINDLE_MICROTUBULES_TO_KINETOCHORE	0.0210647	0.106671	0.971953
HYAL3	33.0523	0.00159666	0.00472403			GOBP_NEGATIVE_REGULATION_OF_MITOTIC_CELL_CYCLE	0.0213771	0.10789	0.96702
PIGW	33.0519	0.00139894	0.00438558			GOMF_UBIQUITIN_LIKE_MODIFIER_ACTIVATING_ENZYME_ACTIVITY	0.0233783	0.112335	0.949484
STAP2	33.0502	3.66028e-05	0.000157568			GOMF_RAGE_RECEPTOR_BINDING	0.0233783	0.112335	0.949484
FCER2	33.0502	6.86715e-05	0.000279657			GOMF_COBALAMIN_BINDING	0.0233783	0.112335	0.949484
NCAPD3	33.0482	0.00108429	0.00374724			GOBP_VITAMIN_D_BIOSYNTHETIC_PROCESS	0.0233783	0.112335	0.949484
CALR	33.046	0.00814971	0.0221746			GOBP_PURINE_NUCLEOBASE_BIOSYNTHETIC_PROCESS	0.0233783	0.112335	0.949484
TMEM201	33.0376	0.00157815	0.00469047			GOBP_NEGATIVE_REGULATION_OF_MEIOTIC_NUCLEAR_DIVISION	0.0233783	0.112335	0.949484
RAB2B	33.0348	0.000127962	0.000502487			GOBP_MEIOTIC_CHROMOSOME_SEPARATION	0.0233783	0.112335	0.949484
TRAM2	33.0338	0.00207468	0.00594651			GOBP_MEIOTIC_CELL_CYCLE_CHECKPOINT_SIGNALING	0.0233783	0.112335	0.949484
DFNB31	33.0323	0.0176689	0.0470126			GOBP_IRON_IMPORT_INTO_CELL	0.0233783	0.112335	0.949484
DMC1	33.0322	0.0015821	0.00469334			GOBP_INTERLEUKIN_23_PRODUCTION	0.0233783	0.112335	0.949484
CENPP	33.0273	0.00140838	0.00439666			GOBP_FOLIC_ACID_CONTAINING_COMPOUND_BIOSYNTHETIC_PROCESS	0.0233783	0.112335	0.949484
ZAP70	33.0269	0.000654434	0.00237658			GOBP_ESTABLISHMENT_OF_CENTROSOME_LOCALIZATION	0.0233783	0.112335	0.949484
SLIRP	33.0264	0.0134175	0.0359403			GOBP_CD4_POSITIVE_CD25_POSITIVE_ALPHA_BETA_REGULATORY_T_CELL_DIFFERENTIATION	0.0233783	0.112335	0.949484
STIL	33.0187	0.00157159	0.00467734			GOBP_REGULATION_OF_ORGANELLE_ORGANIZATION	0.0230087	0.112335	0.949484
RP11-538P18.2	33.0172	0.00300067	0.00845476			GOBP_SPINAL_CORD_DEVELOPMENT	0.0229041	0.112335	0.949484
CDCA3	33.0132	0.00162749	0.00478671			GOCC_CHROMOSOME_CENTROMERIC_REGION	0.0238938	0.114447	0.941396
KIAA0125	33.0063	2.58702e-05	0.00011637			GOBP_PURINE_NUCLEOTIDE_SALVAGE	0.0256865	0.115666	0.936794
UQCC2	33.0062	0.00900614	0.0244318			GOBP_PYRIMIDINE_DEOXYRIBONUCLEOSIDE_MONOPHOSPHATE_METABOLIC_PROCESS	0.0256865	0.115666	0.936794
VEGFB	33.0056	0.0022575	0.00643948			GOBP_REGULATION_OF_RESPONSE_TO_REACTIVE_OXYGEN_SPECIES	0.0256865	0.115666	0.936794
CCNE1	32.9995	0.00157028	0.00467387			GOMF_GTPASE_ACTIVATING_PROTEIN_BINDING	0.0256865	0.115666	0.936794
NEFH	32.9971	0.00160465	0.0047374			GOCC_NUCLEAR_ENVELOPE_LUMEN	0.0256865	0.115666	0.936794
SNX16	32.9939	1.41797e-05	7.18154e-05			GOMF_MISMATCH_REPAIR_COMPLEX_BINDING	0.0256865	0.115666	0.936794
SNX5	32.9925	0.0123288	0.0330918			GOBP_PURINE_NUCLEOSIDE_MONOPHOSPHATE_CATABOLIC_PROCESS	0.0256865	0.115666	0.936794
RLN2	32.9908	0.00146382	0.00447876			GOBP_RESPONSE_TO_FOLIC_ACID	0.0256865	0.115666	0.936794
P2RX5	32.9903	6.06016e-05	0.000249274			GOBP_PURINE_NUCLEOSIDE_BIOSYNTHETIC_PROCESS	0.0256865	0.115666	0.936794
A2M	32.9896	0.0185223	0.0491994			GOMF_FERRIC_IRON_BINDING	0.0256865	0.115666	0.936794
CCNF	32.9863	0.00239258	0.00680879			GOBP_POSITIVE_REGULATION_OF_ATTACHMENT_OF_SPINDLE_MICROTUBULES_TO_KINETOCHORE	0.0256865	0.115666	0.936794
RBM48	32.9857	1.4274e-05	7.21925e-05			GOBP_NUCLEOSIDE_MONOPHOSPHATE_PHOSPHORYLATION	0.0256865	0.115666	0.936794
CYC1	32.9853	0.0110861	0.0298616			GOBP_NEGATIVE_REGULATION_OF_AMYLOID_BETA_CLEARANCE	0.0256865	0.115666	0.936794
KCNK12	32.9777	0.0019594	0.00564076			GOBP_NATURAL_KILLER_CELL_MEDIATED_IMMUNE_RESPONSE_TO_TUMOR_CELL	0.0256865	0.115666	0.936794
CD99	32.9773	0.0154972	0.0413688			GOBP_IMP_BIOSYNTHETIC_PROCESS	0.0256865	0.115666	0.936794
DNAJC2	32.9706	0.00914779	0.0248037			GOBP_NUCLEOSIDE_TRIPHOSPHATE_METABOLIC_PROCESS	0.025576	0.115666	0.936794
USP40	32.9699	0.00108989	0.00376299			GOMF_UBIQUITIN_BINDING	0.0251014	0.115666	0.936794
ZNF583	32.9673	0.00371784	0.0103772			GOMF_MODIFIED_AMINO_ACID_BINDING	0.0251014	0.115666	0.936794
RP4-583P15.15	32.9643	0.00154431	0.00462473			GOBP_LEUKOCYTE_MEDIATED_IMMUNITY	0.0244489	0.115666	0.936794
TGFBR3L	32.9588	0.00148109	0.00451009			GOBP_POSITIVE_REGULATION_OF_MEGAKARYOCYTE_DIFFERENTIATION	0.0256865	0.115666	0.936794
CD72	32.9573	4.49653e-05	0.000189383			GOBP_POSITIVE_REGULATION_OF_MYELOID_CELL_DIFFERENTIATION	0.0260036	0.116745	0.932763
FBXL14	32.9531	0.00181681	0.00526455			GOBP_IMMUNE_EFFECTOR_PROCESS	0.0264941	0.118592	0.925943
RP11-755F10.1	32.9495	0.0043494	0.0120834			GOMF_PROTEIN_HOMODIMERIZATION_ACTIVITY	0.0266333	0.118862	0.924957
C10orf12	32.9481	0.00362671	0.0101315			GOBP_REGULATION_OF_MEIOTIC_CELL_CYCLE_PHASE_TRANSITION	0.0279893	0.119591	0.922302
BFSP2	32.9372	0.00145893	0.00447129			GOBP_RESPONSE_TO_TYPE_III_INTERFERON	0.0279893	0.119591	0.922302
RP11-474G23.3	32.9364	0.00140366	0.00438692			GOMF_HISTONE_CHAPERONE_ACTIVITY	0.0279893	0.119591	0.922302
TTC38	32.9349	3.47926e-05	0.000150766			GOCC_NUCLEAR_PORE_NUCLEAR_BASKET	0.0279893	0.119591	0.922302
CTSW	32.9349	0.0113977	0.0306731			GOBP_POSITIVE_REGULATION_OF_SYSTEMIC_ARTERIAL_BLOOD_PRESSURE	0.0279893	0.119591	0.922302
TCL1A	32.9337	0.000323314	0.00121273			GOBP_UV_PROTECTION	0.0279893	0.119591	0.922302
HOPX	32.9332	0.000543236	0.00199043			GOBP_POSITIVE_REGULATION_OF_PROTEIN_SUMOYLATION	0.0279893	0.119591	0.922302
SKAP1	32.933	0.00356524	0.00996574			GOCC_NUCLEAR_LAMINA	0.0279893	0.119591	0.922302
RP11-539L10.2	32.9305	0.00154431	0.00462473			GOBP_NATURAL_KILLER_CELL_DEGRANULATION	0.0279893	0.119591	0.922302
ANAPC5	32.927	0.000834788	0.00299204			GOBP_MITOTIC_SPINDLE_ELONGATION	0.0279893	0.119591	0.922302
APOBEC3D	32.919	1.12295e-05	6.28e-05			GOBP_HEPATOCYTE_GROWTH_FACTOR_RECEPTOR_SIGNALING_PATHWAY	0.0279893	0.119591	0.922302
PGAM1	32.9168	0.00434276	0.012067			GOMF_TRANSLATION_REGULATOR_ACTIVITY_NUCLEIC_ACID_BINDING	0.0278472	0.119591	0.922302
TPM4	32.9131	0.0129334	0.034686			GOBP_FIBROBLAST_PROLIFERATION	0.0278472	0.119591	0.922302
CIPC	32.9116	0.00149354	0.00452611			GOBP_POSITIVE_REGULATION_OF_BINDING	0.0269189	0.119591	0.922302
NUP188	32.9054	0.00111825	0.00383705			GOBP_NUCLEOSIDE_SALVAGE	0.0279893	0.119591	0.922302
RP11-91G21.1	32.9046	0.00166163	0.00486875			GOBP_NEGATIVE_REGULATION_OF_CELLULAR_COMPONENT_ORGANIZATION	0.0284869	0.121372	0.915881
RP11-324I22.4	32.8995	8.01231e-06	5.92078e-05			GOBP_MACROPHAGE_ACTIVATION	0.0287883	0.121965	0.913765
KLRF1	32.8957	1.35661e-05	6.97982e-05			GOMF_STRUCTURAL_CONSTITUENT_OF_CYTOSKELETON	0.0287883	0.121965	0.913765
SETD8	32.8956	0.00159932	0.00472891			GOBP_NEGATIVE_REGULATION_OF_MOLECULAR_FUNCTION	0.0289261	0.122205	0.912912
FBXO43	32.8952	0.00160065	0.00473241			GOCC_ENZYME_ACTIVATOR_COMPLEX	0.0302869	0.124458	0.904979
BAIAP3	32.8942	0.00147861	0.00450338			GOBP_THROMBIN_ACTIVATED_RECEPTOR_SIGNALING_PATHWAY	0.0302869	0.124458	0.904979
FGGY	32.894	0.00348837	0.00976089			GOBP_POSITIVE_REGULATION_OF_MITOTIC_CYTOKINESIS	0.0302869	0.124458	0.904979
PRMT6	32.8932	0.00149354	0.00452611			GOBP_POSITIVE_REGULATION_OF_CELLULAR_RESPIRATION	0.0302869	0.124458	0.904979
NOD1	32.8881	0.00140366	0.00438692			GOBP_NUCLEOSIDE_DIPHOSPHATE_BIOSYNTHETIC_PROCESS	0.0302869	0.124458	0.904979
ICA1	32.8846	0.00541501	0.0149512			GOBP_NEGATIVE_REGULATION_OF_MICROTUBULE_POLYMERIZATION	0.0302869	0.124458	0.904979
HIST1H2AM	32.8842	0.00485949	0.0134583			GOBP_L_SERINE_METABOLIC_PROCESS	0.0302869	0.124458	0.904979
STRA13	32.8824	0.013993	0.037439			GOBP_FAT_SOLUBLE_VITAMIN_BIOSYNTHETIC_PROCESS	0.0302869	0.124458	0.904979
RPS10P7	32.8684	0.00153403	0.00460237			GOBP_AMP_BIOSYNTHETIC_PROCESS	0.0302869	0.124458	0.904979
HIST1H2AH	32.8659	0.00019419	0.000744252			GOBP_NERVOUS_SYSTEM_PROCESS_INVOLVED_IN_REGULATION_OF_SYSTEMIC_ARTERIAL_BLOOD_PRESSURE	0.0302869	0.124458	0.904979
FAM179B	32.8656	9.5129e-06	5.92078e-05			GOBP_MEIOTIC_CELL_CYCLE	0.0309976	0.127031	0.89609
TLDC1	32.8634	0.00151873	0.00457407			GOBP_BLASTOCYST_DEVELOPMENT	0.0311962	0.127498	0.894498
RP11-611L7.1	32.8623	0.00123867	0.00412026			GOBP_SPINDLE_MIDZONE_ASSEMBLY	0.0325791	0.128324	0.891694
WDHD1	32.8543	0.00172332	0.0050194			GOBP_POSITIVE_REGULATION_OF_CELL_CYCLE_PHASE_TRANSITION	0.0326781	0.128324	0.891694
APLF	32.8416	0.00157815	0.00469047			GOBP_CYTOSKELETON_DEPENDENT_CYTOKINESIS	0.0326781	0.128324	0.891694
C10orf10	32.8404	0.00157947	0.00469334			GOMF_MISMATCHED_DNA_BINDING	0.0325791	0.128324	0.891694
HSPA2	32.8394	0.00146874	0.0044875			GOMF_ENDODEOXYRIBONUCLEASE_ACTIVITY_PRODUCING_5_PHOSPHOMONOESTERS	0.0325791	0.128324	0.891694
CDK5R1	32.8374	0.00148606	0.00451556			GOMF_DNA_N_GLYCOSYLASE_ACTIVITY	0.0325791	0.128324	0.891694
RRAS2	32.8342	3.57623e-05	0.000154457			GOBP_SPINDLE_ELONGATION	0.0325791	0.128324	0.891694
FAM72D	32.8325	0.00157684	0.00468869			GOBP_REGULATION_OF_NMDA_RECEPTOR_ACTIVITY	0.0325791	0.128324	0.891694
SLC43A1	32.8323	0.00139424	0.00438134			GOBP_REGULATION_OF_METAPHASE_PLATE_CONGRESSION	0.0325791	0.128324	0.891694
SNRPE	32.832	0.00132325	0.0042828			GOBP_POSITIVE_REGULATION_OF_NITRIC_OXIDE_SYNTHASE_ACTIVITY	0.0325791	0.128324	0.891694
SLC1A4	32.8295	0.00109738	0.00378409			GOBP_POSITIVE_REGULATION_OF_MHC_CLASS_II_BIOSYNTHETIC_PROCESS	0.0325791	0.128324	0.891694
SIVA1	32.8228	0.00716642	0.0195756			GOBP_NEGATIVE_REGULATION_OF_MITOCHONDRIAL_OUTER_MEMBRANE_PERMEABILIZATION_INVOLVED_IN_APOPTOTIC_SIGNALING_PATHWAY	0.0325791	0.128324	0.891694
ZNF598	32.8195	0.00108429	0.00374724			GOBP_MITOCHONDRIAL_DNA_REPLICATION	0.0325791	0.128324	0.891694
RAD21	32.8194	0.0107822	0.0290931			GOBP_GMP_BIOSYNTHETIC_PROCESS	0.0325791	0.128324	0.891694
KCNMA1	32.8163	0.00153531	0.00460579			GOBP_GLYCINE_METABOLIC_PROCESS	0.0325791	0.128324	0.891694
FAM149B1	32.8138	0.00141075	0.0043986			GOMF_3_5_DNA_HELICASE_ACTIVITY	0.034866	0.131755	0.880233
AC005076.5	32.8085	0.00145404	0.00446552			GOBP_RIBONUCLEOSIDE_MONOPHOSPHATE_CATABOLIC_PROCESS	0.034866	0.131755	0.880233
LZTS2	32.8074	0.00144432	0.00445446			GOBP_RESPONSE_TO_VITAMIN_A	0.034866	0.131755	0.880233
ZNF142	32.8029	0.00141313	0.00440223			GOBP_PYRIMIDINE_NUCLEOSIDE_MONOPHOSPHATE_BIOSYNTHETIC_PROCESS	0.034866	0.131755	0.880233
RHOU	32.8013	0.00145404	0.00446552			GOBP_PURINE_CONTAINING_COMPOUND_SALVAGE	0.034866	0.131755	0.880233
TBX21	32.7933	3.12906e-05	0.000137263			GOBP_PTERIDINE_CONTAINING_COMPOUND_BIOSYNTHETIC_PROCESS	0.034866	0.131755	0.880233
CD79A	32.7932	0.000964436	0.00341042			GOBP_POSITIVE_REGULATION_OF_EXOSOMAL_SECRETION	0.034866	0.131755	0.880233
TMSB15B	32.783	8.71214e-06	5.92078e-05			GOBP_MEIOTIC_CELL_CYCLE_PHASE_TRANSITION	0.034866	0.131755	0.880233
BUB3	32.7817	0.00629096	0.0172664			GOBP_FOLIC_ACID_METABOLIC_PROCESS	0.034866	0.131755	0.880233
TBC1D19	32.7793	1.00627e-05	6.00495e-05			GOBP_COLUMNAR_CUBOIDAL_EPITHELIAL_CELL_MATURATION	0.034866	0.131755	0.880233
TMEM9B-AS1	32.7779	0.00159135	0.00471173			GOBP_NUCLEOSIDE_TRIPHOSPHATE_BIOSYNTHETIC_PROCESS	0.0346965	0.131755	0.880233
BCR	32.7743	0.00106768	0.00370271			GOMF_UBIQUITIN_LIKE_PROTEIN_BINDING	0.0341874	0.131755	0.880233
VAMP1	32.7722	1.76276e-05	8.45433e-05			GOCC_OXIDOREDUCTASE_COMPLEX	0.0341874	0.131755	0.880233
SH2D1A	32.772	0.000568232	0.00207759			GOBP_CD4_POSITIVE_ALPHA_BETA_T_CELL_ACTIVATION	0.0336813	0.131755	0.880233
C11orf80	32.7716	0.00795304	0.0216701			GOBP_NEGATIVE_REGULATION_OF_UBIQUITIN_PROTEIN_TRANSFERASE_ACTIVITY	0.034866	0.131755	0.880233
CD19	32.7702	3.55363e-05	0.000153664			GOBP_COLUMNAR_CUBOIDAL_EPITHELIAL_CELL_DIFFERENTIATION	0.0352085	0.132716	0.877077
STRN3	32.7622	0.00138956	0.00437944			GOBP_RESPONSE_TO_L_GLUTAMATE	0.0371477	0.137273	0.862415
RP11-496I9.1	32.7603	0.00440955	0.0122432			GOMF_DNA_REPLICATION_ORIGIN_BINDING	0.0371477	0.137273	0.862415
KCNMB3	32.7566	0.00144674	0.00445732			GOCC_CYTOPLASMIC_EXOSOME_RNASE_COMPLEX	0.0371477	0.137273	0.862415
RP5-1074L1.4	32.7524	0.00154689	0.00462906			GOBP_REGULATION_OF_MITOTIC_CYTOKINESIS	0.0371477	0.137273	0.862415
UGGT2	32.7424	0.00165613	0.00485435			GOBP_ODONTOBLAST_DIFFERENTIATION	0.0371477	0.137273	0.862415
CEP250	32.7408	0.0010531	0.00366459			GOBP_POSITIVE_REGULATION_OF_MEMBRANE_PROTEIN_ECTODOMAIN_PROTEOLYSIS	0.0371477	0.137273	0.862415
GPR137C	32.7384	0.00161671	0.00476354			GOBP_ESTROUS_CYCLE	0.0371477	0.137273	0.862415
ANXA6	32.7358	0.0140689	0.0376296			GOBP_POSITIVE_REGULATION_OF_NITRIC_OXIDE_SYNTHASE_BIOSYNTHETIC_PROCESS	0.0371477	0.137273	0.862415
RDH10	32.7349	0.00154689	0.00462906			GOBP_MRNA_TRANSPORT	0.0383424	0.141341	0.849733
PARPBP	32.7322	0.00156245	0.00466029			GOMF_NADPH_BINDING	0.039424	0.142191	0.847127
ZMYM3	32.7312	0.00106951	0.00370829			GOBP_SERINE_FAMILY_AMINO_ACID_BIOSYNTHETIC_PROCESS	0.039424	0.142191	0.847127
GPR56	32.731	2.4306e-05	0.000110151			GOBP_NEGATIVE_REGULATION_OF_NEUROINFLAMMATORY_RESPONSE	0.039424	0.142191	0.847127
BMP8B	32.7285	0.0016479	0.00483326			GOBP_NEGATIVE_REGULATION_OF_MACROPHAGE_ACTIVATION	0.039424	0.142191	0.847127
TMEM19	32.7271	2.94158e-05	0.000130014			GOBP_REGULATION_OF_SISTER_CHROMATID_COHESION	0.039424	0.142191	0.847127
CEP44	32.7246	1.17681e-05	6.43826e-05			GOMF_PROTEIN_FOLDING_CHAPERONE_BINDING	0.0394101	0.142191	0.847127
APOA1BP	32.7202	0.0136378	0.0365093			GOBP_POSITIVE_REGULATION_OF_MITOTIC_CELL_CYCLE	0.0394101	0.142191	0.847127
PSME4	32.7192	1.10059e-05	6.22408e-05			GOBP_NEGATIVE_REGULATION_OF_CELL_CYCLE_PROCESS	0.039096	0.142191	0.847127
MATK	32.7162	8.14602e-05	0.000328429			GOBP_MODULATION_OF_PROCESS_OF_ANOTHER_ORGANISM	0.039424	0.142191	0.847127
SEC61A2	32.712	0.00155984	0.00465677			GOBP_REGULATION_OF_CATECHOLAMINE_METABOLIC_PROCESS	0.0416951	0.144212	0.840998
CTLA4	32.7077	0.00152891	0.00459081			GOCC_POLYMERIC_CYTOSKELETAL_FIBER	0.0417103	0.144212	0.840998
ZNF37A	32.6979	2.08473e-05	9.69871e-05			GOMF_OXIDOREDUCTASE_ACTIVITY_ACTING_ON_THE_CH_NH_GROUP_OF_DONORS_NAD_OR_NADP_AS_ACCEPTOR	0.0416951	0.144212	0.840998
RP11-297B17.3	32.6978	0.00183184	0.00530339			GOMF_NUCLEOSIDE_DIPHOSPHATE_KINASE_ACTIVITY	0.0416951	0.144212	0.840998
RNFT2	32.6958	0.00155206	0.0046403			GOMF_FOUR_WAY_JUNCTION_DNA_BINDING	0.0416951	0.144212	0.840998
GGACT	32.688	0.00141313	0.00440223			GOMF_DNA_BINDING_BENDING	0.0416951	0.144212	0.840998
BANF1	32.6858	0.00830302	0.0225824			GOMF_5_3_EXONUCLEASE_ACTIVITY	0.0416951	0.144212	0.840998
AHCTF1	32.6704	0.00108429	0.00374724			GOBP_REGULATION_OF_UBIQUITIN_PROTEIN_LIGASE_ACTIVITY	0.0416951	0.144212	0.840998
CHST12	32.6696	0.000861449	0.00308018			GOBP_POSITIVE_REGULATION_OF_MYELINATION	0.0416951	0.144212	0.840998
IGLL5	32.6518	3.24419e-05	0.000141649			GOBP_NEGATIVE_REGULATION_OF_MEIOTIC_CELL_CYCLE	0.0416951	0.144212	0.840998
FMO5	32.6517	0.00138489	0.00437378			GOBP_NUCLEOTIDE_SALVAGE	0.0416951	0.144212	0.840998
YPEL1	32.6485	1.46896e-05	7.35894e-05			GOBP_NUCLEOBASE_BIOSYNTHETIC_PROCESS	0.0416951	0.144212	0.840998
RP11-421M1.8	32.647	0.00154173	0.00462082			GOBP_POSITIVE_REGULATION_OF_MITOTIC_SISTER_CHROMATID_SEPARATION	0.0416951	0.144212	0.840998
KIAA1279	32.6454	0.00138024	0.00436708			GOBP_INTESTINAL_EPITHELIAL_CELL_DEVELOPMENT	0.0416951	0.144212	0.840998
IL2RB	32.6426	7.27069e-05	0.00029521			GOBP_IMP_METABOLIC_PROCESS	0.0416951	0.144212	0.840998
RNF167	32.6392	0.00227583	0.00648613			GOMF_SIGNALING_RECEPTOR_REGULATOR_ACTIVITY	0.0413039	0.144212	0.840998
TTC22	32.6375	0.00190555	0.00549928			GOBP_GLIAL_CELL_DEVELOPMENT	0.040489	0.144212	0.840998
EIF3C	32.6319	0.00210875	0.00603834			GOBP_REGULATION_OF_MOLECULAR_FUNCTION	0.0401043	0.144212	0.840998
ACSM3	32.6263	0.00109363	0.00377393			GOBP_V_D_J_RECOMBINATION	0.043961	0.148913	0.827068
RP11-111M22.3	32.6245	1.27494e-05	6.7245e-05			GOBP_REGULATION_OF_EXOSOMAL_SECRETION	0.043961	0.148913	0.827068
STAP1	32.623	1.50502e-05	7.49032e-05			GOBP_REGULATION_OF_AMYLOID_BETA_CLEARANCE	0.043961	0.148913	0.827068
ZNF776	32.6208	0.00149354	0.00452611			GOBP_NUCLEOSIDE_MONOPHOSPHATE_CATABOLIC_PROCESS	0.043961	0.148913	0.827068
PRKAB2	32.6193	1.20601e-05	6.51199e-05			GOBP_MACROPHAGE_ACTIVATION_INVOLVED_IN_IMMUNE_RESPONSE	0.043961	0.148913	0.827068
VPREB3	32.6173	0.000114537	0.000452645			GOBP_GROOMING_BEHAVIOR	0.043961	0.148913	0.827068
MS4A1	32.6161	0.00115911	0.00393804			GOBP_G1_TO_G0_TRANSITION	0.043961	0.148913	0.827068
FAM53A	32.6152	0.00150357	0.00454598			GOMF_PROTEIN_DIMERIZATION_ACTIVITY	0.0437928	0.148913	0.827068
CCDC102B	32.6122	0.00895511	0.0242994			GOBP_MHC_CLASS_II_BIOSYNTHETIC_PROCESS	0.043961	0.148913	0.827068
GAB1	32.611	0.0014516	0.00446348			GOBP_ORGANIC_HYDROXY_COMPOUND_METABOLIC_PROCESS	0.0441083	0.149076	0.826592
TPST2	32.6099	0.00140839	0.00439666			GOBP_ALCOHOL_BIOSYNTHETIC_PROCESS	0.0443527	0.149232	0.826139
NDUFC2	32.6077	0.00995603	0.0269194			GOMF_KINASE_ACTIVATOR_ACTIVITY	0.0443527	0.149232	0.826139
RALGDS	32.6051	0.000845064	0.00302523			GOCC_DNA_POLYMERASE_COMPLEX	0.0462216	0.15245	0.816872
FSCN1	32.6036	0.00156505	0.00466552			GOMF_C_ACYLTRANSFERASE_ACTIVITY	0.0462216	0.15245	0.816872
HEATR2	32.5997	0.00150861	0.0045549			GOCC_OUTER_KINETOCHORE	0.0462216	0.15245	0.816872
MEX3B	32.5964	0.00155335	0.00464375			GOBP_REGULATION_OF_MICROGLIAL_CELL_ACTIVATION	0.0462216	0.15245	0.816872
IFNLR1	32.592	0.00161	0.00474762			GOBP_NITRIC_OXIDE_SYNTHASE_BIOSYNTHETIC_PROCESS	0.0462216	0.15245	0.816872
ENTPD5	32.5917	0.00770485	0.0210096			GOBP_POSITIVE_REGULATION_OF_TRANSCRIPTION_REGULATORY_REGION_DNA_BINDING	0.0462216	0.15245	0.816872
APPBP2	32.5863	0.00352662	0.00986199			GOBP_POSITIVE_REGULATION_OF_SMOOTH_MUSCLE_CELL_APOPTOTIC_PROCESS	0.0462216	0.15245	0.816872
ZNF337-AS1	32.5862	0.00143465	0.00444097			GOBP_POSITIVE_REGULATION_OF_AMYLOID_BETA_FORMATION	0.0462216	0.15245	0.816872
MT-ATP8	32.5846	1.12798e-05	6.29628e-05			GOBP_PURINE_NUCLEOBASE_METABOLIC_PROCESS	0.0462216	0.15245	0.816872
RP11-727F15.12	32.5786	0.00148357	0.00451094			GOBP_RESPONSE_TO_STEROID_HORMONE	0.0464797	0.152966	0.815405
TOP3A	32.573	0.00105491	0.00367011			GOBP_HEPATICOBILIARY_SYSTEM_DEVELOPMENT	0.0471935	0.154976	0.809736
RP11-111M22.2	32.5688	0.000178725	0.000688528			GOMF_NUCLEOSIDE_MONOPHOSPHATE_KINASE_ACTIVITY	0.048477	0.157132	0.803735
TJP3	32.5672	0.0014516	0.00446348			GOMF_DNA_POLYMERASE_BINDING	0.048477	0.157132	0.803735
KIF21A	32.5671	0.000158454	0.000615286			GOBP_VITAMIN_D_METABOLIC_PROCESS	0.048477	0.157132	0.803735
FBXO10	32.5667	0.00156505	0.00466552			GOBP_PYRIMIDINE_NUCLEOSIDE_MONOPHOSPHATE_METABOLIC_PROCESS	0.048477	0.157132	0.803735
ATAD3C	32.5619	0.00152891	0.00459081			GOBP_POSITIVE_REGULATION_OF_NUCLEOTIDE_CATABOLIC_PROCESS	0.048477	0.157132	0.803735
XCL2	32.5571	4.376e-05	0.00018483			GOBP_PURINE_NUCLEOSIDE_MONOPHOSPHATE_BIOSYNTHETIC_PROCESS	0.048477	0.157132	0.803735
AD000090.2	32.5555	0.00144674	0.00445732			GOCC_CATALYTIC_COMPLEX	0.0490051	0.158503	0.799964
NID1	32.5477	0.00161536	0.00476044			GOBP_REGULATION_OF_ATTACHMENT_OF_SPINDLE_MICROTUBULES_TO_KINETOCHORE	0.0507271	0.160957	0.79329
RP11-159D12.2	32.5415	0.00145648	0.00446966			GOBP_STRIATUM_DEVELOPMENT	0.0507271	0.160957	0.79329
ITPA	32.5407	0.000521149	0.00191464			GOBP_REGULATION_OF_MITOCHONDRIAL_OUTER_MEMBRANE_PERMEABILIZATION_INVOLVED_IN_APOPTOTIC_SIGNALING_PATHWAY	0.0507271	0.160957	0.79329
ZNF639	32.536	0.000121795	0.000479478			GOBP_PURINE_RIBONUCLEOSIDE_METABOLIC_PROCESS	0.0507271	0.160957	0.79329
SPAG9	32.5337	1.56242e-05	7.68833e-05			GOBP_NEGATIVE_REGULATION_OF_OXIDOREDUCTASE_ACTIVITY	0.0507271	0.160957	0.79329
CTNND1	32.5329	0.00145404	0.00446552			GOBP_MITOCHONDRIAL_DNA_METABOLIC_PROCESS	0.0507271	0.160957	0.79329
RP4-612B15.3	32.528	1.40549e-05	7.14153e-05			GOBP_IRON_ION_TRANSMEMBRANE_TRANSPORT	0.0507271	0.160957	0.79329
CDCA7L	32.5244	7.79088e-05	0.000314809			GOBP_DIOL_BIOSYNTHETIC_PROCESS	0.0507271	0.160957	0.79329
KCTD9	32.5199	0.00159666	0.00472403			GOBP_PURINE_CONTAINING_COMPOUND_CATABOLIC_PROCESS	0.0506884	0.160957	0.79329
METTL5	32.5193	0.0178555	0.0474899			GOBP_CELLULAR_RESPONSE_TO_REACTIVE_OXYGEN_SPECIES	0.0512799	0.162027	0.790412
TRAF3IP1	32.5189	0.00618973	0.0169943			GOBP_POSITIVE_REGULATION_OF_INFLAMMATORY_RESPONSE	0.0512799	0.162027	0.790412
CABLES2	32.518	0.00153403	0.00460237			GOBP_REGULATION_OF_RESPONSE_TO_STRESS	0.0519185	0.163701	0.785949
ZNF786	32.5148	1.4951e-05	7.45456e-05			GOCC_VACUOLE	0.0520353	0.163726	0.785882
CCL4	32.5125	0.000407494	0.00151408			GOCC_MICROTUBULE_ASSOCIATED_COMPLEX	0.0530691	0.16423	0.784547
MTR	32.5111	2.97947e-05	0.00013144			GOCC_AZUROPHIL_GRANULE	0.0530691	0.16423	0.784547
CTA-211A9.5	32.5085	1.83749e-05	8.73721e-05			GOBP_SERINE_PHOSPHORYLATION_OF_STAT_PROTEIN	0.0529721	0.16423	0.784547
ZBED4	32.5074	0.00145404	0.00446552			GOBP_NEGATIVE_REGULATION_OF_RHO_PROTEIN_SIGNAL_TRANSDUCTION	0.0529721	0.16423	0.784547
GBF1	32.5009	1.2304e-05	6.59154e-05			GOBP_NEGATIVE_REGULATION_OF_MEMBRANE_PERMEABILITY	0.0529721	0.16423	0.784547
LDOC1L	32.5002	0.00227951	0.00649606			GOBP_NEGATIVE_REGULATION_OF_INTERLEUKIN_17_PRODUCTION	0.0529721	0.16423	0.784547
VKORC1L1	32.4994	0.00148606	0.00451556			GOBP_AMP_METABOLIC_PROCESS	0.0529721	0.16423	0.784547
SEL1L3	32.4914	3.08937e-05	0.000135703			GOBP_RESPONSE_TO_UV	0.0524702	0.16423	0.784547
RTTN	32.4861	0.00145892	0.00447129			GOBP_RESPONSE_TO_CORTICOSTEROID	0.0536705	0.16575	0.780546
IL12RB2	32.4854	0.0131824	0.0353279			GOMF_HISTONE_ACETYLTRANSFERASE_BINDING	0.0552118	0.16641	0.778821
TTC12	32.4835	0.00197873	0.00569142			GOMF_C_C_CHEMOKINE_BINDING	0.0552118	0.16641	0.778821
SPON2	32.4812	0.000170937	0.000661324			GOBP_REGULATION_OF_PROTEIN_SUMOYLATION	0.0552118	0.16641	0.778821
F13A1	32.4726	3.11578e-05	0.000136753			GOBP_REGULATION_OF_CELLULAR_RESPONSE_TO_OXIDATIVE_STRESS	0.0552118	0.16641	0.778821
TST	32.4625	0.00155465	0.00464508			GOBP_POSITIVE_REGULATION_OF_SIGNALING_RECEPTOR_ACTIVITY	0.0552118	0.16641	0.778821
EOMES	32.4594	1.54873e-05	7.64163e-05			GOBP_POSITIVE_REGULATION_OF_REGULATORY_T_CELL_DIFFERENTIATION	0.0552118	0.16641	0.778821
TRIP10	32.4549	0.00152636	0.00458693			GOBP_DENDRITIC_CELL_CHEMOTAXIS	0.0552118	0.16641	0.778821
HIST1H1D	32.4534	0.00150357	0.00454598			GOBP_CELLULAR_RESPONSE_TO_OXYGEN_RADICAL	0.0552118	0.16641	0.778821
TMEM64	32.4528	0.00565451	0.0155823			GOBP_POSITIVE_REGULATION_OF_MOLECULAR_FUNCTION	0.0549757	0.16641	0.778821
GSK3A	32.4467	0.00112017	0.00384161			GOBP_BIOLOGICAL_PROCESS_INVOLVED_IN_INTERSPECIES_INTERACTION_BETWEEN_ORGANISMS	0.0549091	0.16641	0.778821
KLRD1	32.4446	5.67359e-05	0.000234493			GOBP_TELOMERE_MAINTENANCE	0.0542743	0.16641	0.778821
MICALL1	32.4446	0.00141313	0.00440223			GOBP_HISTONE_MRNA_METABOLIC_PROCESS	0.0552118	0.16641	0.778821
KANK1	32.4443	0.00165613	0.00485435			GOMF_GROWTH_FACTOR_ACTIVITY	0.0561003	0.168634	0.773056
ZNF444	32.4436	8.53363e-05	0.000343085			GOCC_PROTEIN_DNA_COMPLEX	0.0561738	0.168634	0.773056
DEPDC5	32.4431	0.00152381	0.00458306			GOBP_EXTRACELLULAR_VESICLE_BIOGENESIS	0.0574464	0.169743	0.770207
CD247	32.4402	0.0109636	0.0295535			GOBP_ESTABLISHMENT_OF_RNA_LOCALIZATION	0.0567138	0.169743	0.770207
RHOH	32.4389	0.0085806	0.023318			GOBP_ATTACHMENT_OF_MITOTIC_SPINDLE_MICROTUBULES_TO_KINETOCHORE	0.0574464	0.169743	0.770207
UTP20	32.4361	0.00268947	0.0076166			GOBP_POSITIVE_REGULATION_OF_AMYLOID_PRECURSOR_PROTEIN_CATABOLIC_PROCESS	0.0574464	0.169743	0.770207
MIAT	32.4337	3.79388e-05	0.000162465			GOBP_REGULATION_OF_NITRIC_OXIDE_SYNTHASE_ACTIVITY	0.0574464	0.169743	0.770207
N6AMT1	32.4332	0.00141551	0.00440586			GOBP_VITAMIN_BIOSYNTHETIC_PROCESS	0.0574464	0.169743	0.770207
PRKD3	32.4331	1.46572e-05	7.34835e-05			GOCC_EXORIBONUCLEASE_COMPLEX	0.0574464	0.169743	0.770207
RP11-344P13.6	32.4319	0.0019755	0.00568312			GOMF_ACYL_COA_HYDROLASE_ACTIVITY	0.0574464	0.169743	0.770207
METTL4	32.4299	0.000127459	0.000500569			GOBP_NEGATIVE_REGULATION_OF_PROTEIN_METABOLIC_PROCESS	0.0586252	0.172887	0.762238
PRDM5	32.4273	0.0016479	0.00483326			GOBP_TYPE_II_INTERFERON_MEDIATED_SIGNALING_PATHWAY	0.0596758	0.173267	0.761284
RP11-707P17.2	32.4273	0.0016479	0.00483326			GOMF_G_PROTEIN_COUPLED_CHEMOATTRACTANT_RECEPTOR_ACTIVITY	0.0596758	0.173267	0.761284
CDC27	32.4268	0.00012252	0.000482216			GOBP_TRANSLESION_SYNTHESIS	0.0596758	0.173267	0.761284
ITGA2B	32.4226	1.08592e-05	6.18386e-05			GOMF_DNA_EXONUCLEASE_ACTIVITY	0.0596758	0.173267	0.761284
COG8	32.4221	0.00608997	0.0167288			GOBP_ORGANISM_EMERGENCE_FROM_PROTECTIVE_STRUCTURE	0.0596758	0.173267	0.761284
ZNF416	32.4216	0.00143706	0.00444381			GOBP_CEREBRAL_CORTEX_NEURON_DIFFERENTIATION	0.0596758	0.173267	0.761284
RCCD1	32.4207	5.3657e-05	0.000222837			GOBP_POSITIVE_REGULATION_OF_PHOSPHATASE_ACTIVITY	0.0596758	0.173267	0.761284
RSBN1L-AS1	32.4191	0.00145404	0.00446552			GOBP_ASTROCYTE_ACTIVATION	0.0596758	0.173267	0.761284
PIAS3	32.4153	0.00141788	0.0044095			GOBP_SPERMATID_NUCLEUS_DIFFERENTIATION	0.0619001	0.176656	0.752872
BRCA2	32.4153	0.00154689	0.00462906			GOBP_REGULATION_OF_MEMBRANE_PROTEIN_ECTODOMAIN_PROTEOLYSIS	0.0619001	0.176656	0.752872
BCL7A	32.4146	1.73977e-05	8.36612e-05			GOBP_PURINE_NUCLEOSIDE_METABOLIC_PROCESS	0.0619001	0.176656	0.752872
AC010883.5	32.4115	0.00227215	0.00647847			GOBP_POSITIVE_REGULATION_OF_STEROID_METABOLIC_PROCESS	0.0619001	0.176656	0.752872
STARD4	32.3975	0.00150105	0.00454342			GOCC_POLE_PLASM	0.0619001	0.176656	0.752872
FAM72B	32.3903	0.00153659	0.00460837			GOBP_EPITHELIAL_CELL_MATURATION	0.0619001	0.176656	0.752872
STXBP5	32.39	0.00152381	0.00458306			GOBP_CELL_PROLIFERATION_IN_FOREBRAIN	0.0619001	0.176656	0.752872
NAALADL1	32.3888	2.37878e-05	0.000108087			GOMF_SIGNALING_RECEPTOR_BINDING	0.0617087	0.176656	0.752872
ARHGAP33	32.3863	0.00175785	0.00510861			GOBP_POSITIVE_REGULATION_OF_CHROMOSOME_SEGREGATION	0.0619001	0.176656	0.752872
ZFAT	32.3807	0.00162614	0.00478402			GOMF_TUBULIN_BINDING	0.063159	0.179907	0.744951
HVCN1	32.3803	0.000430542	0.00159663			GOMF_OXIDOREDUCTASE_ACTIVITY_ACTING_ON_THE_CH_NH_GROUP_OF_DONORS	0.0641192	0.180929	0.742492
MTBP	32.3798	0.00152636	0.00458693			GOBP_RESPONSE_TO_OXYGEN_RADICAL	0.0641192	0.180929	0.742492
RP1-43E13.2	32.378	0.00145648	0.00446966			GOBP_SUBPALLIUM_DEVELOPMENT	0.0641192	0.180929	0.742492
CCDC82	32.3777	9.55151e-05	0.000381524			GOBP_GMP_METABOLIC_PROCESS	0.0641192	0.180929	0.742492
CCDC127	32.3766	0.00909605	0.0246696			GOBP_INTESTINAL_EPITHELIAL_CELL_DIFFERENTIATION	0.0641192	0.180929	0.742492
ATAD3B	32.3741	0.00138489	0.00437378			GOBP_MALE_SEX_DIFFERENTIATION	0.0642573	0.180979	0.742371
PDE4D	32.3728	0.0010531	0.00366459			GOMF_GLYCOLIPID_BINDING	0.0663331	0.18272	0.738214
MFSD2B	32.371	0.00154431	0.00462473			GOCC_U12_TYPE_SPLICEOSOMAL_COMPLEX	0.0663331	0.18272	0.738214
FAM50B	32.3683	0.00421193	0.0117134			GOBP_REGULATION_OF_SUPEROXIDE_METABOLIC_PROCESS	0.0663331	0.18272	0.738214
CD8B	32.3676	0.000542258	0.00198707			GOBP_REGULATION_OF_PROTEIN_DEACETYLATION	0.0663331	0.18272	0.738214
PKIG	32.3668	4.46844e-05	0.000188321			GOBP_POSITIVE_REGULATION_OF_OSTEOCLAST_DIFFERENTIATION	0.0663331	0.18272	0.738214
USP13	32.3646	0.0014712	0.00449084			GOBP_POSITIVE_REGULATION_OF_CHROMOSOME_SEPARATION	0.0663331	0.18272	0.738214
DROSHA	32.3601	0.00153147	0.00459595			GOBP_GLUTAMINE_METABOLIC_PROCESS	0.0663331	0.18272	0.738214
ZNF839	32.3546	0.00143706	0.00444381			GOMF_ENZYME_INHIBITOR_ACTIVITY	0.0663108	0.18272	0.738214
NEU3	32.3515	0.00150106	0.00454342			GOMF_ENDOPEPTIDASE_ACTIVITY	0.0663108	0.18272	0.738214
LIN9	32.3447	0.00144674	0.00445732			GOCC_VACUOLAR_LUMEN	0.0661939	0.18272	0.738214
CDYL	32.3397	1.52841e-05	7.57218e-05			GOBP_CYTOSKELETON_ORGANIZATION	0.0651519	0.18272	0.738214
PYHIN1	32.3332	5.74424e-05	0.000237263			GOBP_IMMUNE_RESPONSE_TO_TUMOR_CELL	0.0663331	0.18272	0.738214
TNFRSF13C	32.3316	1.24416e-05	6.62296e-05			GOBP_NUCLEOSIDE_PHOSPHATE_CATABOLIC_PROCESS	0.0668438	0.18379	0.735678
FAM131A	32.3285	0.00168382	0.00492056			GOMF_PROTEIN_DOMAIN_SPECIFIC_BINDING	0.0678983	0.186349	0.729674
ZNF726	32.3278	0.00170912	0.00498336			GOBP_MITOCHONDRIAL_GENOME_MAINTENANCE	0.068542	0.186752	0.728735
DIAPH3	32.3264	0.00160465	0.0047374			GOBP_NEGATIVE_REGULATION_OF_DNA_BINDING	0.068542	0.186752	0.728735
RP11-49C24.1	32.3264	0.00160465	0.0047374			GOBP_NEGATIVE_REGULATION_OF_PROTEIN_MATURATION	0.068542	0.186752	0.728735
GLB1L2	32.3264	0.00160465	0.0047374			GOBP_POSITIVE_REGULATION_OF_AMIDE_METABOLIC_PROCESS	0.068542	0.186752	0.728735
RP11-73K9.3	32.3264	0.00160465	0.0047374			GOBP_EPITHELIUM_DEVELOPMENT	0.0692776	0.188415	0.724885
RDM1	32.3264	0.00160465	0.0047374			GOBP_REPRODUCTIVE_PROCESS	0.0696691	0.189104	0.7233
PHKA1	32.3264	0.00160465	0.0047374			GOBP_DENDRITIC_CELL_MIGRATION	0.0707457	0.189104	0.7233
RP11-171I2.5	32.3264	0.00160465	0.0047374			GOBP_DIOL_METABOLIC_PROCESS	0.0707457	0.189104	0.7233
AP000295.10	32.3264	0.00160465	0.0047374			GOBP_MITOCHONDRIAL_OUTER_MEMBRANE_PERMEABILIZATION	0.0707457	0.189104	0.7233
IGSF3	32.3264	0.00160465	0.0047374			GOBP_NEGATIVE_REGULATION_OF_EXTRINSIC_APOPTOTIC_SIGNALING_PATHWAY_VIA_DEATH_DOMAIN_RECEPTORS	0.0707457	0.189104	0.7233
MND1	32.3264	0.00160465	0.0047374			GOBP_POSITIVE_REGULATION_OF_CELL_CYCLE_G2_M_PHASE_TRANSITION	0.0707457	0.189104	0.7233
TAF1C	32.3264	0.00227215	0.00647847			GOBP_REGULATION_OF_AMINE_METABOLIC_PROCESS	0.0707457	0.189104	0.7233
GNB5	32.3262	3.79388e-05	0.000162465			GOBP_RESPONSE_TO_PROTOZOAN	0.0707457	0.189104	0.7233
PLA2G16	32.3245	0.00997002	0.026955			GOMF_RNA_ENDONUCLEASE_ACTIVITY_PRODUCING_5_PHOSPHOMONOESTERS	0.0707457	0.189104	0.7233
PSAT1	32.3242	0.00145892	0.00447129			GOBP_ALPHA_BETA_T_CELL_ACTIVATION	0.0707881	0.189104	0.7233
MTPAP	32.3186	0.00137559	0.00435871			GOCC_CULLIN_RING_UBIQUITIN_LIGASE_COMPLEX	0.0714529	0.190204	0.720781
LINC00926	32.3173	0.000186847	0.000718127			GOBP_STEROID_BIOSYNTHETIC_PROCESS	0.0714529	0.190204	0.720781
PAK4	32.309	0.00147861	0.00450338			GOBP_NEGATIVE_REGULATION_OF_CELL_CYCLE	0.0715855	0.19022	0.720743
MBNL3	32.3044	0.00155465	0.00464508			GOBP_MICROTUBULE_ORGANIZING_CENTER_LOCALIZATION	0.0729443	0.191899	0.716927
ATRN	32.2986	0.00172903	0.0050338			GOBP_POSITIVE_REGULATION_OF_ATP_METABOLIC_PROCESS	0.0729443	0.191899	0.716927
CMC4	32.2958	0.00172617	0.00502726			GOBP_POSITIVE_REGULATION_OF_BLOOD_PRESSURE	0.0729443	0.191899	0.716927
SNIP1	32.2935	0.00144674	0.00445732			GOBP_POSITIVE_REGULATION_OF_NERVOUS_SYSTEM_PROCESS	0.0729443	0.191899	0.716927
HIP1R	32.2917	1.79386e-05	8.56961e-05			GOMF_DISORDERED_DOMAIN_SPECIFIC_BINDING	0.0729443	0.191899	0.716927
PLEKHA7	32.2916	0.00219973	0.00628238			GOBP_REGULATION_OF_PROGRAMMED_CELL_DEATH	0.0729828	0.191899	0.716927
POLG	32.2872	0.00107319	0.0037175			GOBP_CYTOKINESIS	0.0734595	0.192815	0.714859
MANEA	32.2853	0.00139424	0.00438134			GOBP_TELOMERE_ORGANIZATION	0.0741324	0.194242	0.711656
RP11-146F11.1	32.2838	0.00169502	0.00494799			GOMF_CHEMOKINE_BINDING	0.0751379	0.195853	0.708069
MAD2L1BP	32.2792	1.80566e-05	8.60839e-05			GOBP_SERINE_FAMILY_AMINO_ACID_METABOLIC_PROCESS	0.0751379	0.195853	0.708069
QSER1	32.2789	0.00151619	0.00456853			GOBP_CELLULAR_METABOLIC_COMPOUND_SALVAGE	0.0751379	0.195853	0.708069
ST6GALNAC6	32.2779	9.88253e-05	0.000393642			GOBP_CELLULAR_MODIFIED_AMINO_ACID_METABOLIC_PROCESS	0.0754844	0.196416	0.706823
POLA1	32.2764	0.00166992	0.00488823			GOBP_ESTABLISHMENT_OF_SKIN_BARRIER	0.0773263	0.199826	0.699348
DHRS13	32.2756	0.00236956	0.00674505			GOBP_POSITIVE_REGULATION_OF_ERYTHROCYTE_DIFFERENTIATION	0.0773263	0.199826	0.699348
WDR75	32.2743	0.00133222	0.00429823			GOBP_POSITIVE_REGULATION_OF_ESTABLISHMENT_OF_PROTEIN_LOCALIZATION_TO_MITOCHONDRION	0.0773263	0.199826	0.699348
NQO1	32.2729	0.0106181	0.0286599			GOBP_REGULATION_OF_TRANSCRIPTION_REGULATORY_REGION_DNA_BINDING	0.0773263	0.199826	0.699348
WHSC1	32.2667	1.22222e-05	6.56812e-05			GOBP_CELLULAR_RESPONSE_TO_XENOBIOTIC_STIMULUS	0.0775272	0.200002	0.698967
PPP6R1	32.2657	2.08472e-05	9.69871e-05			GOBP_RIBONUCLEOSIDE_MONOPHOSPHATE_BIOSYNTHETIC_PROCESS	0.0795097	0.202682	0.693184
SLC35F2	32.2653	0.00146137	0.00447544			GOBP_REGULATION_OF_MEIOTIC_NUCLEAR_DIVISION	0.0795097	0.202682	0.693184
RPS6KL1	32.2653	0.00175495	0.00510244			GOBP_REGULATION_OF_CHROMATIN_ORGANIZATION	0.0795097	0.202682	0.693184
FAM213B	32.2644	0.00135261	0.00432776			GOMF_PROTEIN_CARRIER_CHAPERONE	0.0795097	0.202682	0.693184
BZRAP1-AS1	32.2573	0.00612608	0.0168237			GOBP_MISMATCH_REPAIR	0.0795097	0.202682	0.693184
LAG3	32.2573	2.86716e-05	0.000127206			GOBP_NEGATIVE_REGULATION_OF_HYDROLASE_ACTIVITY	0.0788988	0.202682	0.693184
C5orf24	32.2519	0.000164105	0.000635945			GOBP_NATURAL_KILLER_CELL_ACTIVATION_INVOLVED_IN_IMMUNE_RESPONSE	0.0795097	0.202682	0.693184
SEC24A	32.2496	0.00274575	0.00776388			GOBP_PROTEIN_HOMOOLIGOMERIZATION	0.0802782	0.204295	0.689742
ZNF367	32.2488	0.00161536	0.00476044			GOBP_REGULATION_OF_INFLAMMATORY_RESPONSE	0.0813686	0.205794	0.686568
SQLE	32.2481	0.0013919	0.00437944			GOBP_RNA_LOCALIZATION	0.0816652	0.205794	0.686568
XRCC3	32.2473	0.00145893	0.00447129			GOBP_NEGATIVE_REGULATION_OF_ACTIN_FILAMENT_BUNDLE_ASSEMBLY	0.081688	0.205794	0.686568
TKTL1	32.2471	0.00144917	0.0044606			GOBP_POSITIVE_REGULATION_OF_MUSCLE_CELL_APOPTOTIC_PROCESS	0.081688	0.205794	0.686568
RP11-223C24.1	32.2439	0.00205449	0.00589431			GOBP_REGULATION_OF_RESPONSE_TO_OXIDATIVE_STRESS	0.081688	0.205794	0.686568
DDX31	32.2394	0.00141075	0.0043986			GOBP_RESPONSE_TO_AMPHETAMINE	0.081688	0.205794	0.686568
ZNF611	32.2366	0.00149104	0.00452315			GOBP_INNATE_IMMUNE_RESPONSE	0.0820054	0.206248	0.685611
RAD54B	32.2361	0.00145648	0.00446966			GOBP_RESPONSE_TO_RADIATION	0.0822459	0.206507	0.685065
GINS4	32.2355	0.00152891	0.00459081			GOMF_PHOSPHOTRANSFERASE_ACTIVITY_PHOSPHATE_GROUP_AS_ACCEPTOR	0.0838613	0.20882	0.680227
CNOT6	32.2328	0.00105855	0.00367962			GOBP_RIBONUCLEOSIDE_METABOLIC_PROCESS	0.0838613	0.20882	0.680227
C12orf61	32.2281	0.00318075	0.00893756			GOBP_POSTREPLICATION_REPAIR	0.0838613	0.20882	0.680227
HOXB2	32.2207	7.58796e-05	0.000306988			GOBP_POSITIVE_REGULATION_OF_DNA_BINDING	0.0838613	0.20882	0.680227
BRD1	32.2197	0.00154431	0.00462473			GOBP_PYROPTOSIS	0.0838613	0.20882	0.680227
URB1	32.2189	0.0050235	0.0138984			GOBP_RESPONSE_TO_REACTIVE_OXYGEN_SPECIES	0.0844616	0.209967	0.677848
HILPDA	32.2175	1.57276e-05	7.71487e-05			GOMF_ORGANIC_ACID_BINDING	0.0858709	0.211765	0.674145
FAM188A	32.2137	0.00106768	0.00370271			GOBP_AMYLOID_BETA_CLEARANCE	0.0860296	0.211765	0.674145
INPPL1	32.2114	0.00132325	0.0042828			GOBP_POSITIVE_REGULATION_OF_CD4_POSITIVE_ALPHA_BETA_T_CELL_DIFFERENTIATION	0.0860296	0.211765	0.674145
FAM160B2	32.2011	0.00142027	0.00441481			GOBP_POSITIVE_REGULATION_OF_NUCLEOTIDE_METABOLIC_PROCESS	0.0860296	0.211765	0.674145
FAM102B	32.1946	0.00152127	0.00457877			GOBP_REGULATION_OF_MEGAKARYOCYTE_DIFFERENTIATION	0.0860296	0.211765	0.674145
ZNF670	32.1865	0.00151619	0.00456853			GOBP_REGULATION_OF_UBIQUITIN_PROTEIN_TRANSFERASE_ACTIVITY	0.0860296	0.211765	0.674145
MDS2	32.1812	0.000361453	0.00135006			GOBP_SMOOTH_MUSCLE_CELL_APOPTOTIC_PROCESS	0.0881928	0.213939	0.66971
TECPR2	32.1812	0.00146137	0.00447544			GOMF_NUCLEAR_ESTROGEN_RECEPTOR_BINDING	0.0881928	0.213939	0.66971
CCDC93	32.1783	4.50593e-05	0.000189657			GOMF_DNA_SECONDARY_STRUCTURE_BINDING	0.0881928	0.213939	0.66971
TOMM40L	32.1752	0.000109854	0.000435136			GOBP_POSITIVE_REGULATION_OF_ATP_DEPENDENT_ACTIVITY	0.0881928	0.213939	0.66971
HIVEP3	32.1745	0.00123238	0.004106			GOBP_ESTABLISHMENT_OF_LOCALIZATION_IN_CELL	0.0874393	0.213939	0.66971
SCMH1	32.1699	0.00144917	0.0044606			GOBP_MRNA_3_END_PROCESSING	0.0881928	0.213939	0.66971
NDUFAF7	32.1697	0.00133898	0.00430732			GOBP_NEGATIVE_REGULATION_OF_TRANSLATION	0.0872873	0.213939	0.66971
CHI3L2	32.1632	0.000121314	0.000477699			GOBP_NEGATIVE_REGULATION_OF_MICROTUBULE_POLYMERIZATION_OR_DEPOLYMERIZATION	0.0881928	0.213939	0.66971
C3orf58	32.1609	0.00136636	0.00434289			GOBP_NEGATIVE_REGULATION_OF_TRANSFERASE_ACTIVITY	0.0879982	0.213939	0.66971
PEAK1	32.1608	0.00190555	0.00549928			GOBP_APOPTOTIC_PROCESS	0.0886487	0.214698	0.668171
TTC33	32.1577	0.00137559	0.00435871			GOMF_HYDROLASE_ACTIVITY_HYDROLYZING_N_GLYCOSYL_COMPOUNDS	0.0903511	0.215695	0.666159
ZNF701	32.155	0.00136866	0.00434768			GOBP_POSITIVE_REGULATION_OF_PROTEIN_IMPORT_INTO_NUCLEUS	0.0903511	0.215695	0.666159
BCORL1	32.1483	0.00152636	0.00458693			GOBP_POSITIVE_REGULATION_OF_INTERFERON_BETA_PRODUCTION	0.0903511	0.215695	0.666159
C2orf42	32.1424	0.00136176	0.00433923			GOMF_ENDONUCLEASE_ACTIVITY_ACTIVE_WITH_EITHER_RIBO_OR_DEOXYRIBONUCLEIC_ACIDS_AND_PRODUCING_5_PHOSPHOMONOESTERS	0.0903511	0.215695	0.666159
LSM2	32.1408	0.00559584	0.0154323			GOBP_ESTABLISHMENT_OF_MITOTIC_SPINDLE_LOCALIZATION	0.0903511	0.215695	0.666159
FAM73A	32.1396	0.00114143	0.00389293			GOBP_REGULATION_OF_CELL_CYCLE_G1_S_PHASE_TRANSITION	0.0901415	0.215695	0.666159
ZC3HAV1	32.1389	0.000368204	0.00137386			GOBP_RESPONSE_TO_XENOBIOTIC_STIMULUS	0.0894123	0.215695	0.666159
AKR1C3	32.1324	2.60933e-05	0.000117245			GOBP_G0_TO_G1_TRANSITION	0.0903511	0.215695	0.666159
CHD8	32.1286	0.00273702	0.00774389			GOBP_POSITIVE_REGULATION_OF_NITRIC_OXIDE_METABOLIC_PROCESS	0.0903511	0.215695	0.666159
XYLT2	32.1194	0.00155465	0.00464508			GOBP_POSITIVE_REGULATION_OF_HYDROLASE_ACTIVITY	0.092629	0.218703	0.660145
CHST14	32.1171	0.0021503	0.00614926			GOBP_DOPAMINE_METABOLIC_PROCESS	0.0925043	0.218703	0.660145
ZNF420	32.1159	0.00103514	0.00361246			GOBP_REGULATION_OF_NEUROINFLAMMATORY_RESPONSE	0.0925043	0.218703	0.660145
TMEM180	32.1113	0.00211218	0.00604606			GOBP_REGULATION_OF_NEUROTRANSMITTER_RECEPTOR_ACTIVITY	0.0925043	0.218703	0.660145
GPR68	32.1099	0.00650746	0.0178427			GOBP_REGULATORY_T_CELL_DIFFERENTIATION	0.0925043	0.218703	0.660145
ZC3H4	32.1062	0.00144432	0.00445446			GOMF_CHEMOATTRACTANT_ACTIVITY	0.0925043	0.218703	0.660145
LMO7	32.1057	0.00148606	0.00451556			GOMF_LIGASE_ACTIVITY_FORMING_CARBON_SULFUR_BONDS	0.0925043	0.218703	0.660145
CTAGE5	32.105	1.47871e-05	7.39874e-05			GOBP_REGULATION_OF_MYELOID_CELL_DIFFERENTIATION	0.0930235	0.218947	0.65966
QRSL1	32.1046	0.000578527	0.00211311			GOBP_ORGANIC_CYCLIC_COMPOUND_CATABOLIC_PROCESS	0.0928904	0.218947	0.65966
PSTK	32.1036	0.000367524	0.00137148			GOMF_OXIDOREDUCTASE_ACTIVITY	0.0936013	0.219687	0.658195
TLE1	32.1002	1.67985e-05	8.12453e-05			GOBP_LYMPHOCYTE_ACTIVATION_INVOLVED_IN_IMMUNE_RESPONSE	0.0937482	0.219687	0.658195
XXbac-BPG252P9.9	32.0984	0.00267664	0.00758288			GOBP_REGULATION_OF_NERVOUS_SYSTEM_DEVELOPMENT	0.0940224	0.219687	0.658195
RCL1	32.0979	8.84906e-05	0.000354678			GOBP_ESTABLISHMENT_OF_SPINDLE_ORIENTATION	0.0946526	0.219687	0.658195
SLC9A7	32.0938	0.00145648	0.00446966			GOBP_NEUROEPITHELIAL_CELL_DIFFERENTIATION	0.0946526	0.219687	0.658195
ZMYM5	32.0927	0.00103336	0.00360817			GOBP_POSITIVE_REGULATION_OF_MITOCHONDRIAL_MEMBRANE_PERMEABILITY	0.0946526	0.219687	0.658195
ABHD17A	32.0927	0.00115516	0.00392829			GOBP_PROTEIN_DEACETYLATION	0.0946526	0.219687	0.658195
CSRP2BP	32.0911	0.00136406	0.0043419			GOCC_PROTEIN_FOLDING_CHAPERONE_COMPLEX	0.0946526	0.219687	0.658195
BCL2L1	32.0846	0.00237339	0.00675534			GOMF_DNA_ENDONUCLEASE_ACTIVITY	0.0946526	0.219687	0.658195
GKAP1	32.0841	1.26086e-05	6.68037e-05			GOBP_RESPONSE_TO_KETONE	0.0952027	0.220624	0.656347
HNRNPH1	32.0819	0.0168279	0.0448515			GOMF_THIOLESTER_HYDROLASE_ACTIVITY	0.0967958	0.222601	0.652473
GZMM	32.0811	0.0129864	0.0348196			GOBP_PURINE_NUCLEOSIDE_MONOPHOSPHATE_METABOLIC_PROCESS	0.0967958	0.222601	0.652473
CD70	32.0784	0.00150357	0.00454598			GOBP_CENTRAL_NERVOUS_SYSTEM_DEVELOPMENT	0.0963935	0.222601	0.652473
GTDC1	32.0782	0.00107319	0.0037175			GOBP_POSITIVE_REGULATION_OF_DNA_REPLICATION	0.0967958	0.222601	0.652473
AC009948.5	32.0777	0.00301968	0.00850539			GOBP_POSITIVE_REGULATION_OF_INTERLEUKIN_12_PRODUCTION	0.0967958	0.222601	0.652473
KLRC4	32.0723	0.00146137	0.00447544			GOBP_ASTROCYTE_DEVELOPMENT	0.0989342	0.226479	0.644971
RP11-83A24.2	32.0712	3.67577e-05	0.000158151			GOBP_CYTOPLASMIC_TRANSLATIONAL_INITIATION	0.0989342	0.226479	0.644971
SCYL3	32.0708	0.00102981	0.00360153			GOBP_RESPONSE_TO_PROGESTERONE	0.0989342	0.226479	0.644971
NOC3L	32.069	0.00182281	0.00528052			GOBP_RESPONSE_TO_TUMOR_CELL	0.101068	0.229269	0.639654
MTL5	32.0684	0.00146137	0.00447544			GOCC_IMMUNOLOGICAL_SYNAPSE	0.101068	0.229269	0.639654
RAD51B	32.0665	0.00138024	0.00436708			GOBP_RESPONSE_TO_DEXAMETHASONE	0.101068	0.229269	0.639654
P2RY8	32.0655	0.0043229	0.0120128			GOBP_ASPARTATE_FAMILY_AMINO_ACID_METABOLIC_PROCESS	0.101068	0.229269	0.639654
GPKOW	32.0625	0.00430313	0.0119609			GOBP_POSITIVE_REGULATION_OF_B_CELL_PROLIFERATION	0.101068	0.229269	0.639654
C15orf41	32.0609	0.00149855	0.00453792			GOBP_REGULATION_OF_MITOCHONDRIAL_MEMBRANE_PERMEABILITY_INVOLVED_IN_APOPTOTIC_PROCESS	0.101068	0.229269	0.639654
ZFP82	32.0585	0.000131803	0.000516762			GOBP_EPITHELIAL_CELL_DIFFERENTIATION	0.101225	0.229282	0.63963
CC2D1A	32.0582	0.00115911	0.00393804			GOMF_MAGNESIUM_ION_BINDING	0.101828	0.230301	0.637705
C1orf21	32.0518	3.37762e-05	0.00014679			GOBP_EXTRINSIC_APOPTOTIC_SIGNALING_PATHWAY	0.102573	0.231635	0.635195
XYLT1	32.0517	0.00157028	0.00467387			GOBP_CELLULAR_MODIFIED_AMINO_ACID_BIOSYNTHETIC_PROCESS	0.103196	0.231998	0.634516
LSS	32.0503	0.000377854	0.00140843			GOBP_REGULATION_OF_MYELINATION	0.103196	0.231998	0.634516
AC016629.8	32.0503	0.00161805	0.0047645			GOBP_VENTRAL_SPINAL_CORD_DEVELOPMENT	0.103196	0.231998	0.634516
LRRC61	32.0455	0.00138256	0.00437106			GOBP_REGULATION_OF_ESTABLISHMENT_OF_PROTEIN_LOCALIZATION_TO_MITOCHONDRION	0.105319	0.23432	0.63019
NCR3	32.044	0.000407494	0.00151408			GOBP_REGULATION_OF_ERYTHROCYTE_DIFFERENTIATION	0.105319	0.23432	0.63019
FAM160B1	32.0439	0.0147084	0.0392921			GOBP_POSITIVE_REGULATION_OF_MEMBRANE_PERMEABILITY	0.105319	0.23432	0.63019
MTMR1	32.0416	0.00149104	0.00452315			GOBP_MICROTUBULE_DEPOLYMERIZATION	0.105319	0.23432	0.63019
STAM2	32.039	0.00198197	0.00569974			GOBP_FAT_SOLUBLE_VITAMIN_METABOLIC_PROCESS	0.105319	0.23432	0.63019
EIF4E3	32.0332	0.00880359	0.0239021			GOCC_SUPRAMOLECULAR_POLYMER	0.105304	0.23432	0.63019
PIK3R6	32.0301	0.00145893	0.00447129			GOBP_NUCLEOBASE_CONTAINING_COMPOUND_TRANSPORT	0.104814	0.23432	0.63019
TYW5	32.0291	0.00134578	0.00431773			GOBP_POSITIVE_REGULATION_OF_CD4_POSITIVE_ALPHA_BETA_T_CELL_ACTIVATION	0.107438	0.237628	0.624103
NUP88	32.0242	0.00123238	0.004106			GOBP_REGULATION_OF_CELLULAR_RESPIRATION	0.107438	0.237628	0.624103
CTD-2325M2.1	32.0218	0.00159666	0.00472403			GOBP_REGULATION_OF_EXTRINSIC_APOPTOTIC_SIGNALING_PATHWAY_VIA_DEATH_DOMAIN_RECEPTORS	0.107438	0.237628	0.624103
SMIM8	32.0169	0.00379928	0.0105937			GOCC_KINESIN_COMPLEX	0.107438	0.237628	0.624103
MTFR1	32.0165	0.0057907	0.0159468			GOBP_ORGANOPHOSPHATE_CATABOLIC_PROCESS	0.107824	0.238131	0.623185
SNHG9	32.0109	0.000177347	0.000683702			GOBP_INTERLEUKIN_17_PRODUCTION	0.109552	0.241238	0.617554
RP11-473M20.7	32.0106	0.00102627	0.00359145			GOBP_LYMPHOCYTE_COSTIMULATION	0.109552	0.241238	0.617554
MYO7B	32.0105	1.08108e-05	6.17864e-05			GOBP_DEVELOPMENT_OF_PRIMARY_SEXUAL_CHARACTERISTICS	0.110096	0.242083	0.616035
BLK	32.0058	5.2885e-05	0.000219854			GOBP_MEMBRANE_PROTEIN_ECTODOMAIN_PROTEOLYSIS	0.11166	0.245164	0.610544
NDUFAF6	32.0043	2.70622e-05	0.000121066			GOCC_MITOCHONDRIAL_MATRIX	0.112915	0.247557	0.606324
HPSE	32.0026	0.00158606	0.00469861			GOBP_NEGATIVE_REGULATION_OF_APOPTOTIC_SIGNALING_PATHWAY	0.113147	0.247704	0.606067
TNFAIP1	32.0021	0.00151113	0.00455958			GOBP_NEUROGENESIS	0.113615	0.248297	0.605029
TTN-AS1	31.999	0.0057821	0.0159245			GOBP_POSITIVE_REGULATION_OF_CYTOKINESIS	0.113764	0.248297	0.605029
RP11-85F14.5	31.9984	0.0013919	0.00437944			GOBP_REGULATION_OF_POST_TRANSLATIONAL_PROTEIN_MODIFICATION	0.113913	0.248297	0.605029
CCHCR1	31.9966	0.00142266	0.00442056			GOCC_NUCLEAR_ENVELOPE	0.114426	0.249054	0.603706
RAD51D	31.9955	0.0014419	0.00445076			GOBP_MYELOID_LEUKOCYTE_ACTIVATION	0.11468	0.249247	0.60337
CASK	31.9944	0.00143225	0.00443688			GOBP_SEXUAL_REPRODUCTION	0.115935	0.249809	0.602392
ZNF785	31.9884	0.00184697	0.0053439			GOCC_MALE_GERM_CELL_NUCLEUS	0.115863	0.249809	0.602392
ZNF671	31.9817	0.00142505	0.00442505			GOBP_VITAMIN_TRANSPORT	0.115863	0.249809	0.602392
ARMC7	31.9782	0.00100874	0.00354031			GOBP_RESPONSE_TO_AMINE	0.115863	0.249809	0.602392
CDK14	31.9761	0.0021329	0.00610162			GOBP_REGULATION_OF_NUCLEOTIDE_CATABOLIC_PROCESS	0.115863	0.249809	0.602392
TIAM1	31.9753	0.00106584	0.00369949			GOBP_POSITIVE_REGULATION_OF_DEPHOSPHORYLATION	0.115863	0.249809	0.602392
TRMT44	31.9725	0.00154431	0.00462473			GOBP_ATTACHMENT_OF_SPINDLE_MICROTUBULES_TO_KINETOCHORE	0.117957	0.253803	0.595504
UPF1	31.9705	0.00139894	0.00438558			GOBP_COLUMNAR_CUBOIDAL_EPITHELIAL_CELL_DEVELOPMENT	0.120047	0.257194	0.589739
FAM216A	31.9659	0.00140366	0.00438692			GOMF_NADP_BINDING	0.120047	0.257194	0.589739
FBXL20	31.9649	0.00139424	0.00438134			GOMF_PENTOSYLTRANSFERASE_ACTIVITY	0.120047	0.257194	0.589739
PHLDA1	31.9642	0.00686983	0.0187937			GOBP_CELLULAR_RESPONSE_TO_OXIDATIVE_STRESS	0.120868	0.258219	0.588013
METTL18	31.964	5.39911e-05	0.000224054			GOMF_AMIDE_BINDING	0.120868	0.258219	0.588013
PRPSAP2	31.9635	0.000302841	0.0011392			GOBP_REGULATION_OF_AMYLOID_PRECURSOR_PROTEIN_CATABOLIC_PROCESS	0.122131	0.259077	0.586572
RNGTT	31.9625	0.00470034	0.0130285			GOBP_REGULATION_OF_PHOSPHATASE_ACTIVITY	0.122131	0.259077	0.586572
MYO6	31.9615	0.00236956	0.00674505			GOBP_LYMPHOCYTE_ACTIVATION	0.122117	0.259077	0.586572
SLC16A5	31.9612	0.00145892	0.00447129			GOBP_RESPONSE_TO_INORGANIC_SUBSTANCE	0.121579	0.259077	0.586572
FOXK1	31.9532	0.00139659	0.00438493			GOBP_NEGATIVE_REGULATION_OF_EPITHELIAL_CELL_DIFFERENTIATION	0.122131	0.259077	0.586572
PPAPDC1B	31.9502	0.000159694	0.000619732			GOMF_MOLECULAR_FUNCTION_INHIBITOR_ACTIVITY	0.122614	0.259735	0.585469
TUBB1	31.9473	4.56273e-05	0.000191801			GOBP_MRNA_PROCESSING	0.124174	0.260912	0.583506
MYLK-AS1	31.9411	0.00146628	0.00448334			GOBP_POSITIVE_REGULATION_OF_DEFENSE_RESPONSE	0.124174	0.260912	0.583506
MTM1	31.9378	0.00139425	0.00438134			GOBP_CATECHOL_CONTAINING_COMPOUND_METABOLIC_PROCESS	0.124211	0.260912	0.583506
KB-1208A12.3	31.9373	0.00137097	0.00434953			GOBP_POSITIVE_REGULATION_OF_ALPHA_BETA_T_CELL_DIFFERENTIATION	0.124211	0.260912	0.583506
METTL22	31.9337	0.00301016	0.00848004			GOCC_AXONEMAL_MICROTUBULE	0.124211	0.260912	0.583506
TCHP	31.9317	0.00111825	0.00383705			GOMF_NAD_BINDING	0.124211	0.260912	0.583506
SCAP	31.9267	0.000241496	0.000916649			GOBP_CELL_ACTIVATION	0.125012	0.262228	0.581321
VGLL4	31.9261	0.0014013	0.00438692			GOBP_REGULATION_OF_MITOCHONDRIAL_MEMBRANE_PERMEABILITY	0.126286	0.264531	0.577523
ACBD5	31.9259	7.52654e-05	0.000304729			GOBP_REGULATION_OF_CELLULAR_RESPONSE_TO_STRESS	0.127315	0.265905	0.575274
FAM103A1	31.9243	0.00145404	0.00446552			GOBP_IRON_ION_TRANSPORT	0.128356	0.265905	0.575274
RP11-25K19.1	31.9209	1.36867e-05	7.01983e-05			GOBP_MACROMOLECULE_DEACYLATION	0.128356	0.265905	0.575274
C16orf93	31.9207	0.00145892	0.00447129			GOBP_NEGATIVE_REGULATION_OF_SMALL_GTPASE_MEDIATED_SIGNAL_TRANSDUCTION	0.128356	0.265905	0.575274
SLC25A51	31.9207	1.66884e-05	8.0832e-05			GOBP_REGULATION_OF_CD4_POSITIVE_ALPHA_BETA_T_CELL_DIFFERENTIATION	0.128356	0.265905	0.575274
DENND4C	31.9206	0.00121367	0.00407101			GOBP_REGULATION_OF_PROTEIN_IMPORT_INTO_NUCLEUS	0.128356	0.265905	0.575274
PPP2R5D	31.9159	0.00106219	0.00369033			GOMF_PRE_MRNA_BINDING	0.128356	0.265905	0.575274
IL18RAP	31.9152	1.26086e-05	6.68037e-05			GOBP_GLIAL_CELL_DIFFERENTIATION	0.127139	0.265905	0.575274
SREBF1	31.915	0.00150609	0.00455023			GOBP_SISTER_CHROMATID_COHESION	0.130421	0.267968	0.571917
AP1AR	31.9113	0.00999806	0.0270286			GOBP_INTERFERON_BETA_PRODUCTION	0.130421	0.267968	0.571917
PTPN7	31.9101	0.0032008	0.00899003			GOBP_DNA_TEMPLATED_DNA_REPLICATION_MAINTENANCE_OF_FIDELITY	0.130421	0.267968	0.571917
FSTL1	31.9094	8.73185e-06	5.92078e-05			GOBP_RESPONSE_TO_TOXIC_SUBSTANCE	0.130303	0.267968	0.571917
MCM3AP-AS1	31.9045	0.00168104	0.00491417			GOBP_ORGANONITROGEN_COMPOUND_BIOSYNTHETIC_PROCESS	0.129816	0.267968	0.571917
RPRD1B	31.9042	0.00141789	0.0044095			GOBP_CELL_CYCLE_G1_S_PHASE_TRANSITION	0.130303	0.267968	0.571917
CUL7	31.8924	0.00152127	0.00457877			GOCC_NUCLEOLUS	0.130838	0.268459	0.571122
DHX33	31.8893	0.0014712	0.00449084			GOBP_L_AMINO_ACID_BIOSYNTHETIC_PROCESS	0.132481	0.270722	0.567476
LPAR2	31.8883	0.00357079	0.00997955			GOBP_POLYOL_BIOSYNTHETIC_PROCESS	0.132481	0.270722	0.567476
ETV2	31.8845	0.00142505	0.00442505			GOBP_RIBONUCLEOSIDE_MONOPHOSPHATE_METABOLIC_PROCESS	0.132481	0.270722	0.567476
C9orf64	31.8844	0.00668155	0.0183046			GOBP_NEURON_PROJECTION_REGENERATION	0.134537	0.273807	0.562556
CXXC5	31.8764	9.90233e-05	0.000394287			GOBP_REGULATION_OF_MICROTUBULE_POLYMERIZATION	0.134537	0.273807	0.562556
ZHX2	31.8744	0.00184091	0.00532823			GOBP_T_CELL_MEDIATED_CYTOTOXICITY	0.134537	0.273807	0.562556
FBXO44	31.8682	6.92347e-05	0.000281811			GOMF_EXONUCLEASE_ACTIVITY_ACTIVE_WITH_EITHER_RIBO_OR_DEOXYRIBONUCLEIC_ACIDS_AND_PRODUCING_5_PHOSPHOMONOESTERS	0.136588	0.274269	0.561823
FOXO3	31.867	0.00339707	0.00952088			GOBP_SPINDLE_LOCALIZATION	0.136588	0.274269	0.561823
ATP11B	31.8659	3.63718e-05	0.000156697			GOBP_REGULATION_OF_MACROPHAGE_ACTIVATION	0.136588	0.274269	0.561823
RP11-421L21.3	31.8652	0.00142745	0.00442787			GOBP_POSITIVE_REGULATION_OF_PROTEIN_LOCALIZATION_TO_PLASMA_MEMBRANE	0.136588	0.274269	0.561823
YEATS2	31.8624	2.24892e-05	0.000103319			GOBP_POSITIVE_REGULATION_OF_MYELOID_LEUKOCYTE_DIFFERENTIATION	0.136588	0.274269	0.561823
STAG1	31.8619	0.000988061	0.00348231			GOBP_NEURON_DEVELOPMENT	0.136551	0.274269	0.561823
TOX	31.8603	1.50171e-05	7.47952e-05			GOBP_NEGATIVE_REGULATION_OF_CYSTEINE_TYPE_ENDOPEPTIDASE_ACTIVITY	0.136588	0.274269	0.561823
HIVEP2	31.8586	0.00103336	0.00360817			GOBP_MEMBRANE_PROTEIN_PROTEOLYSIS	0.136588	0.274269	0.561823
CNFN	31.8509	0.0064031	0.0175683			GOCC_RIBONUCLEOPROTEIN_GRANULE	0.135085	0.274269	0.561823
ZNF287	31.8478	0.00378754	0.0105646			GOBP_POSITIVE_REGULATION_OF_INTERLEUKIN_1_BETA_PRODUCTION	0.136588	0.274269	0.561823
SOCS4	31.8476	0.00166439	0.00487509			GOBP_REGULATION_OF_CARBOHYDRATE_CATABOLIC_PROCESS	0.138634	0.276532	0.558255
MEST	31.8464	0.00141789	0.0044095			GOBP_REGULATION_OF_ATP_DEPENDENT_ACTIVITY	0.138634	0.276532	0.558255
BANK1	31.8449	0.000284656	0.0010735			GOBP_POSITIVE_REGULATION_OF_NUCLEOCYTOPLASMIC_TRANSPORT	0.138634	0.276532	0.558255
MSANTD3	31.8434	0.00146137	0.00447544			GOBP_REGULATION_OF_GTPASE_ACTIVITY	0.138295	0.276532	0.558255
ITPR3	31.8394	0.000514594	0.00189226			GOBP_POSITIVE_REGULATION_OF_CATALYTIC_ACTIVITY	0.138291	0.276532	0.558255
ABCB10	31.8393	0.0020612	0.00591148			GOBP_CARBOHYDRATE_DERIVATIVE_CATABOLIC_PROCESS	0.1391	0.277095	0.557372
FAM84B	31.8363	0.0014516	0.00446348			GOMF_KINASE_REGULATOR_ACTIVITY	0.139906	0.278332	0.555436
AC010761.8	31.835	0.00152381	0.00458306			GOBP_INTERLEUKIN_12_PRODUCTION	0.140675	0.278755	0.554777
C22orf46	31.8321	0.0132183	0.0354213			GOBP_WATER_SOLUBLE_VITAMIN_METABOLIC_PROCESS	0.140675	0.278755	0.554777
TTTY15	31.8292	1.9961e-05	9.34079e-05			GOCC_MICROBODY_MEMBRANE	0.140675	0.278755	0.554777
MCPH1	31.8282	0.00185306	0.00535725			GOMF_MANGANESE_ION_BINDING	0.142712	0.279842	0.553088
TUBGCP5	31.8228	6.60548e-05	0.000269706			GOMF_DNA_NUCLEASE_ACTIVITY	0.142712	0.279842	0.553088
PDLIM1	31.8181	0.000101836	0.000404845			GOBP_REGULATION_OF_B_CELL_PROLIFERATION	0.142712	0.279842	0.553088
HIATL2	31.8171	0.00297706	0.00839185			GOBP_REGULATION_OF_NITRIC_OXIDE_METABOLIC_PROCESS	0.142712	0.279842	0.553088
MAPK13	31.81	0.000473398	0.00174863			GOBP_AMYLOID_BETA_METABOLIC_PROCESS	0.142712	0.279842	0.553088
ENDOD1	31.8042	0.0013919	0.00437944			GOMF_MICROTUBULE_BINDING	0.142332	0.279842	0.553088
CD160	31.7968	2.38391e-05	0.000108245			GOBP_REGULATION_OF_DEFENSE_RESPONSE	0.142145	0.279842	0.553088
FCRL1	31.7949	4.92827e-05	0.000205951			GOBP_MACROPHAGE_DIFFERENTIATION	0.142712	0.279842	0.553088
ZSWIM8	31.7847	0.00466484	0.0129356			GOCC_NUCLEAR_BODY	0.143872	0.28175	0.550137
RFX3	31.7837	0.00137791	0.00436353			GOBP_NEGATIVE_REGULATION_OF_G_PROTEIN_COUPLED_RECEPTOR_SIGNALING_PATHWAY	0.144744	0.28272	0.548643
NAA25	31.7834	0.00135717	0.00433179			GOBP_POSITIVE_REGULATION_OF_TYROSINE_PHOSPHORYLATION_OF_STAT_PROTEIN	0.144744	0.28272	0.548643
TMEM99	31.7806	0.00154173	0.00462082			GOBP_MRNA_METABOLIC_PROCESS	0.146043	0.284519	0.545889
ZNF684	31.7787	0.00143706	0.00444381			GOCC_TRANSFERASE_COMPLEX	0.146043	0.284519	0.545889
hsa-mir-8072	31.7782	0.0116204	0.0312519			GOBP_CELLULAR_RESPONSE_TO_HYDROGEN_PEROXIDE	0.146771	0.28483	0.545414
EXO5	31.7753	0.00152381	0.00458306			GOBP_MEGAKARYOCYTE_DIFFERENTIATION	0.146771	0.28483	0.545414
WDYHV1	31.7715	0.00139659	0.00438493			GOBP_POSITIVE_REGULATION_OF_NEURON_APOPTOTIC_PROCESS	0.146771	0.28483	0.545414
CDC23	31.7688	0.00137328	0.00435433			GOCC_GERM_CELL_NUCLEUS	0.148793	0.286537	0.54282
GFM2	31.7662	0.00148606	0.00451556			GOCC_MULTIVESICULAR_BODY	0.148793	0.286537	0.54282
TMEM51	31.7657	0.00162885	0.00478983			GOBP_STEROL_BIOSYNTHETIC_PROCESS	0.148793	0.286537	0.54282
IL2RA	31.7654	0.00353761	0.00989021			GOBP_AMYLOID_PRECURSOR_PROTEIN_CATABOLIC_PROCESS	0.148793	0.286537	0.54282
CCNJ	31.7569	0.00150106	0.00454342			GOBP_PROTEIN_SUMOYLATION	0.148793	0.286537	0.54282
KLRB1	31.7537	7.00877e-05	0.000285106			GOBP_REGULATION_OF_MEIOTIC_CELL_CYCLE	0.148793	0.286537	0.54282
SP4	31.749	0.00371208	0.0103629			GOBP_SEX_DIFFERENTIATION	0.149662	0.28784	0.540848
SCGB3A2	31.7485	0.00194979	0.00561459			GOBP_POSITIVE_REGULATION_OF_DNA_BIOSYNTHETIC_PROCESS	0.150811	0.288943	0.539188
HMGXB3	31.7466	0.00157028	0.00467387			GOBP_REGULATION_OF_PROTEIN_MATURATION	0.150811	0.288943	0.539188
BMP2K	31.7436	0.00158606	0.00469861			GOMF_MICROTUBULE_MOTOR_ACTIVITY	0.150811	0.288943	0.539188
CRKL	31.7423	0.00102627	0.00359145			GOCC_MEMBRANE_MICRODOMAIN	0.151301	0.289513	0.538332
FANCD2	31.739	0.00153659	0.00460837			GOBP_NEGATIVE_REGULATION_OF_SMOOTH_MUSCLE_CELL_PROLIFERATION	0.152824	0.291685	0.535086
EPS8L2	31.7358	0.000159694	0.000619732			GOBP_POSITIVE_CHEMOTAXIS	0.152824	0.291685	0.535086
TIMM21	31.7266	0.00138722	0.00437608			GOBP_POSITIVE_REGULATION_OF_PROGRAMMED_CELL_DEATH	0.154004	0.293565	0.532296
GATC	31.7243	0.00201135	0.00577965			GOMF_RNA_ENDONUCLEASE_ACTIVITY	0.154833	0.294026	0.531615
ZNF880	31.7225	4.96941e-05	0.000207432			GOBP_REGULATION_OF_OSTEOCLAST_DIFFERENTIATION	0.154833	0.294026	0.531615
SPECC1	31.7202	0.00113948	0.00388952			GOBP_RESPONSE_TO_ESTROGEN	0.154833	0.294026	0.531615
LINC00863	31.7197	0.00169783	0.00495487			GOBP_MRNA_EXPORT_FROM_NUCLEUS	0.156837	0.296334	0.528218
KIAA0020	31.7197	0.00121573	0.00407585			GOBP_POSITIVE_REGULATION_OF_CHEMOKINE_PRODUCTION	0.156837	0.296334	0.528218
NFXL1	31.7155	0.00157028	0.00467387			GOBP_REGULATION_OF_ATP_METABOLIC_PROCESS	0.156837	0.296334	0.528218
LRSAM1	31.7155	0.00150357	0.00454598			GOBP_REGULATION_OF_MEMBRANE_PERMEABILITY	0.156837	0.296334	0.528218
DHCR24	31.7143	0.0014419	0.00445076			GOBP_POSITIVE_REGULATION_OF_PHAGOCYTOSIS	0.158836	0.296756	0.5276
PARP16	31.7133	0.0119289	0.0320393			GOMF_CARGO_RECEPTOR_ACTIVITY	0.158836	0.296756	0.5276
CCDC51	31.7041	0.00140366	0.00438692			GOBP_SUPEROXIDE_METABOLIC_PROCESS	0.158836	0.296756	0.5276
LRRIQ3	31.7026	0.00143948	0.00444833			GOBP_POSITIVE_REGULATION_OF_INTERLEUKIN_1_PRODUCTION	0.158836	0.296756	0.5276
OSER1-AS1	31.7014	0.00270236	0.00765245			GOBP_INTRACELLULAR_IRON_ION_HOMEOSTASIS	0.158836	0.296756	0.5276
WRNIP1	31.7011	0.00204446	0.0058681			GOBP_DOUBLE_STRAND_BREAK_REPAIR_VIA_NONHOMOLOGOUS_END_JOINING	0.158836	0.296756	0.5276
GIN1	31.6997	0.0014155	0.00440586			GOBP_RHYTHMIC_PROCESS	0.157896	0.296756	0.5276
NKRF	31.6968	0.0039124	0.0108989			GOBP_RESPONSE_TO_HORMONE	0.157541	0.296756	0.5276
GOLGA1	31.6966	1.33278e-05	6.91372e-05			GOBP_OVULATION_CYCLE	0.158836	0.296756	0.5276
SLC8B1	31.6951	0.0010018	0.0035205			GOBP_NON_PROTEINOGENIC_AMINO_ACID_METABOLIC_PROCESS	0.16083	0.299367	0.523796
RP11-73E17.2	31.6896	0.00205114	0.00588573			GOBP_POSITIVE_REGULATION_OF_PROTEIN_LOCALIZATION_TO_CELL_PERIPHERY	0.16083	0.299367	0.523796
AIFM2	31.6855	0.00152891	0.00459081			GOMF_DOUBLE_STRANDED_RNA_BINDING	0.16083	0.299367	0.523796
VPS18	31.6845	0.00172047	0.00501199			GOBP_POSITIVE_REGULATION_OF_TYPE_I_INTERFERON_PRODUCTION	0.16282	0.301103	0.521286
KIAA0586	31.677	0.00142266	0.00442056			GOCC_SECRETORY_GRANULE	0.162964	0.301103	0.521286
PET112	31.6712	0.00224656	0.00640996			GOBP_POSITIVE_REGULATION_OF_ALPHA_BETA_T_CELL_ACTIVATION	0.16282	0.301103	0.521286
CCDC102A	31.6702	0.00138489	0.00437378			GOBP_FATTY_ACID_BETA_OXIDATION	0.16282	0.301103	0.521286
FAXDC2	31.6682	9.15557e-06	5.92078e-05			GOBP_REGULATION_OF_SMALL_GTPASE_MEDIATED_SIGNAL_TRANSDUCTION	0.162046	0.301103	0.521286
CLIC3	31.6625	8.90269e-05	0.000356565			GOBP_NEGATIVE_REGULATION_OF_REPRODUCTIVE_PROCESS	0.16282	0.301103	0.521286
RETSAT	31.6618	0.00144432	0.00445446			GOBP_INFLAMMATORY_RESPONSE	0.163419	0.301573	0.520608
ZNF468	31.6569	0.00151873	0.00457407			GOBP_AMINO_ACID_BIOSYNTHETIC_PROCESS	0.164805	0.303016	0.518534
ACAD8	31.6564	0.00100874	0.00354031			GOBP_GLUTAMINE_FAMILY_AMINO_ACID_METABOLIC_PROCESS	0.164805	0.303016	0.518534
TTC8	31.6531	0.00149354	0.00452611			GOBP_REGULATION_OF_ALPHA_BETA_T_CELL_DIFFERENTIATION	0.164805	0.303016	0.518534
CHMP6	31.6513	0.00136636	0.00434289			GOBP_RESPONSE_TO_ORGANIC_CYCLIC_COMPOUND	0.165244	0.303451	0.517911
RP11-222K16.2	31.6507	1.78995e-05	8.55465e-05			GOBP_POSITIVE_REGULATION_OF_EXOCYTOSIS	0.166786	0.305166	0.515464
PTPLAD1	31.6505	0.00128575	0.00421602			GOBP_POSITIVE_REGULATION_OF_CELL_KILLING	0.166786	0.305166	0.515464
IL6	31.6489	0.000145403	0.000566556			GOCC_SARCOPLASMIC_RETICULUM	0.166786	0.305166	0.515464
ADARB1	31.6476	0.00153147	0.00459595			GOBP_REPRODUCTIVE_SYSTEM_DEVELOPMENT	0.167053	0.305283	0.515297
CD3EAP	31.6455	0.00144674	0.00445732			GOBP_CELL_ACTIVATION_INVOLVED_IN_IMMUNE_RESPONSE	0.167891	0.306441	0.513653
CASP10	31.6423	0.00120134	0.00404459			GOBP_NEGATIVE_REGULATION_OF_PROTEIN_UBIQUITINATION	0.168762	0.307658	0.511931
SAMD3	31.6398	0.000675707	0.00245111			GOCC_UBIQUITIN_LIGASE_COMPLEX	0.169567	0.308752	0.51039
GUF1	31.6393	0.00141313	0.00440223			GOBP_NEGATIVE_REGULATION_OF_PROTEIN_POLYMERIZATION	0.170734	0.309005	0.510034
ENGASE	31.6373	0.00139894	0.00438558			GOBP_POSITIVE_REGULATION_OF_CARBOHYDRATE_METABOLIC_PROCESS	0.170734	0.309005	0.510034
BSCL2	31.6367	0.00141313	0.00440223			GOBP_REGULATION_OF_PROTEIN_TARGETING	0.170734	0.309005	0.510034
DGAT2	31.6366	0.00266811	0.00756068			GOBP_SOMATIC_DIVERSIFICATION_OF_IMMUNE_RECEPTORS	0.170734	0.309005	0.510034
RP11-318E3.9	31.6344	0.00151366	0.00456384			GOMF_ATP_DEPENDENT_ACTIVITY_ACTING_ON_RNA	0.170734	0.309005	0.510034
AC079767.4	31.6325	1.67617e-05	8.11153e-05			GOCC_INTRACELLULAR_PROTEIN_CONTAINING_COMPLEX	0.17262	0.311441	0.506625
SNX29P2	31.6279	3.0114e-05	0.000132795			GOBP_REGULATION_OF_CD4_POSITIVE_ALPHA_BETA_T_CELL_ACTIVATION	0.1727	0.311441	0.506625
METTL25	31.6246	0.00179597	0.00520923			GOBP_TYROSINE_PHOSPHORYLATION_OF_STAT_PROTEIN	0.1727	0.311441	0.506625
MTERFD1	31.6214	0.00133447	0.00430168			GOBP_REGULATION_OF_AMIDE_METABOLIC_PROCESS	0.174663	0.313851	0.503277
LIX1L	31.6115	5.58066e-05	0.000230885			GOBP_CELLULAR_RESPONSE_TO_CHEMICAL_STRESS	0.174616	0.313851	0.503277
NMB	31.6055	0.00668155	0.0183046			GOBP_LEUKOCYTE_DEGRANULATION	0.174663	0.313851	0.503277
KIAA0226L	31.6052	0.00139659	0.00438493			GOBP_RESPONSE_TO_LIGHT_STIMULUS	0.175459	0.314906	0.50182
FAM193A	31.6014	0.00163699	0.00480945			GOBP_REGULATION_OF_STEROID_BIOSYNTHETIC_PROCESS	0.176621	0.316235	0.49999
IL15RA	31.5998	0.0014419	0.00445076			GOMF_RECEPTOR_TYROSINE_KINASE_BINDING	0.176621	0.316235	0.49999
DOLK	31.5982	0.00198522	0.00570856			GOMF_PEPTIDASE_ACTIVITY	0.177601	0.317562	0.498172
KIAA1958	31.5968	0.00202123	0.00580652			GOBP_DEFENSE_RESPONSE_TO_OTHER_ORGANISM	0.177904	0.317562	0.498172
ITGA6	31.5933	0.00138956	0.00437944			GOBP_CELL_CHEMOTAXIS	0.177995	0.317562	0.498172
CENPJ	31.5841	0.00495581	0.0137157			GOBP_INFLAMMATORY_RESPONSE_TO_ANTIGENIC_STIMULUS	0.178574	0.31784	0.497791
DHX58	31.58	0.00127275	0.00419778			GOCC_CAVEOLA	0.178574	0.31784	0.497791
CEP78	31.5773	5.1586e-05	0.000214808			GOBP_REGULATION_OF_RESPONSE_TO_ENDOPLASMIC_RETICULUM_STRESS	0.180523	0.319154	0.495999
ULK1	31.5728	1.28631e-05	6.76052e-05			GOBP_NEGATIVE_REGULATION_OF_PROGRAMMED_CELL_DEATH	0.180585	0.319154	0.495999
PAXIP1-AS1	31.5603	4.20534e-05	0.000178289			GOBP_EXTRINSIC_APOPTOTIC_SIGNALING_PATHWAY_VIA_DEATH_DOMAIN_RECEPTORS	0.180523	0.319154	0.495999
ACSL6	31.5591	0.00170912	0.00498336			GOBP_POSITIVE_REGULATION_OF_ESTABLISHMENT_OF_PROTEIN_LOCALIZATION	0.179689	0.319154	0.495999
ZBTB45	31.559	0.00157815	0.00469047			GOBP_APOPTOTIC_SIGNALING_PATHWAY	0.179958	0.319154	0.495999
LRRC58	31.5536	0.001007	0.00353573			GOBP_PROTEIN_DNA_COMPLEX_ORGANIZATION	0.180113	0.319154	0.495999
CTBP1-AS2	31.5525	0.00140839	0.00439666			GOCC_VESICLE_LUMEN	0.181385	0.320192	0.49459
KCNG1	31.5469	1.12044e-05	6.27349e-05			GOBP_NEUTROPHIL_CHEMOTAXIS	0.182467	0.321305	0.493082
PERP	31.5469	0.00141076	0.0043986			GOBP_POSITIVE_REGULATION_OF_B_CELL_ACTIVATION	0.182467	0.321305	0.493082
EYA3	31.5359	1.12798e-05	6.29628e-05			GOBP_ORGANIC_ACID_METABOLIC_PROCESS	0.182953	0.321305	0.493082
KLHL15	31.5318	0.00150861	0.0045549			GOBP_STEROID_METABOLIC_PROCESS	0.183084	0.321305	0.493082
ZBTB11	31.5292	0.00131879	0.00427512			GOMF_TRANSLATION_REPRESSOR_ACTIVITY	0.183084	0.321305	0.493082
LRRC57	31.5258	1.82549e-05	8.68521e-05			GOBP_REACTIVE_NITROGEN_SPECIES_METABOLIC_PROCESS	0.184406	0.322122	0.491979
KIFC2	31.524	0.00143948	0.00444833			GOBP_RESPONSE_TO_AXON_INJURY	0.184406	0.322122	0.491979
PHF13	31.5185	0.00916076	0.0248348			GOBP_CENTRAL_NERVOUS_SYSTEM_NEURON_DEVELOPMENT	0.184406	0.322122	0.491979
ABCA5	31.5173	0.0014712	0.00449084			GOBP_POSITIVE_REGULATION_OF_TRANSPORTER_ACTIVITY	0.184406	0.322122	0.491979
ANKRD46	31.5131	0.00135033	0.00432554			GOBP_REGULATION_OF_TRANSFERASE_ACTIVITY	0.184697	0.322256	0.491799
ERCC8	31.5125	0.00142744	0.00442787			GOBP_NUCLEAR_TRANSPORT	0.185637	0.322773	0.491103
ATP13A3	31.509	0.00167825	0.00490646			GOBP_REGULATION_OF_SMALL_MOLECULE_METABOLIC_PROCESS	0.185637	0.322773	0.491103
ZNF512B	31.5075	0.00161	0.00474762			GOMF_GTPASE_ACTIVITY	0.185637	0.322773	0.491103
ATG2B	31.5073	0.00162074	0.00477157			GOBP_T_CELL_DIFFERENTIATION_INVOLVED_IN_IMMUNE_RESPONSE	0.186342	0.323623	0.48996
DNAJC11	31.5057	0.00143225	0.00443688			GOBP_ASTROCYTE_DIFFERENTIATION	0.188272	0.325473	0.487485
DUSP16	31.5006	0.00144674	0.00445732			GOBP_CELLULAR_RESPONSE_TO_VIRUS	0.188272	0.325473	0.487485
RAB40B	31.495	2.48349e-05	0.000112222			GOBP_POSITIVE_REGULATION_OF_PEPTIDYL_SERINE_PHOSPHORYLATION	0.188272	0.325473	0.487485
NUP35	31.4895	0.00553772	0.0152759			GOBP_VASOCONSTRICTION	0.188272	0.325473	0.487485
ZNF846	31.488	0.0013919	0.00437944			GOBP_RNA_SPLICING_VIA_TRANSESTERIFICATION_REACTIONS	0.18905	0.326442	0.486194
FAM126A	31.4804	0.00137559	0.00435871			GOBP_POSITIVE_REGULATION_OF_LIPID_BIOSYNTHETIC_PROCESS	0.190199	0.328049	0.484062
ZFP90	31.4796	0.000808894	0.00290496			GOBP_REGULATION_OF_CELL_ACTIVATION	0.19067	0.328485	0.483485
TMSB4Y	31.4787	0.00156505	0.00466552			GOBP_MONOCARBOXYLIC_ACID_METABOLIC_PROCESS	0.19127	0.329142	0.482617
B3GNTL1	31.477	0.00149604	0.00453243			GOBP_REGULATION_OF_RHO_PROTEIN_SIGNAL_TRANSDUCTION	0.19212	0.329474	0.482179
NCAPG2	31.4713	0.00152636	0.00458693			GOBP_RNA_3_END_PROCESSING	0.19212	0.329474	0.482179
INPP5F	31.4708	0.00140602	0.00439136			GOMF_EXONUCLEASE_ACTIVITY	0.19212	0.329474	0.482179
RDX	31.4689	0.00128357	0.00421184			GOBP_RESPONSE_TO_CYTOKINE	0.192528	0.329797	0.481753
PNOC	31.4682	3.02426e-05	0.000133291			GOBP_CELLULAR_RESPONSE_TO_UV	0.194038	0.332005	0.478855
FAF1	31.4668	0.0012178	0.00408112			GOBP_REGULATION_OF_NUCLEOTIDE_METABOLIC_PROCESS	0.19595	0.334138	0.476075
DAAM1	31.4637	0.00181682	0.00526455			GOBP_RESPONSE_TO_VITAMIN	0.19595	0.334138	0.476075
N4BP2	31.4612	0.00185306	0.00535725			GOCC_ORGANELLE_ENVELOPE_LUMEN	0.19595	0.334138	0.476075
DHRS9	31.4611	0.00151619	0.00456853			GOBP_RESPONSE_TO_METAL_ION	0.196761	0.33514	0.474774
PRSS23	31.4592	3.76204e-05	0.000161333			GOBP_RNA_EXPORT_FROM_NUCLEUS	0.197859	0.336248	0.47334
ALOX5AP	31.4579	0.0142985	0.0382314			GOBP_POSITIVE_REGULATION_OF_PROTEIN_LOCALIZATION_TO_NUCLEUS	0.197859	0.336248	0.47334
MFN2	31.4563	0.00129667	0.00423658			GOBP_GLIOGENESIS	0.19848	0.336924	0.472469
USP6NL	31.451	0.00142984	0.00443237			GOBP_NEGATIVE_REGULATION_OF_GENE_EXPRESSION	0.198934	0.337312	0.471968
TSPAN13	31.4494	5.04219e-05	0.000210309			GOBP_NEGATIVE_REGULATION_OF_POST_TRANSLATIONAL_PROTEIN_MODIFICATION	0.199763	0.337668	0.47151
CLK4	31.4487	0.00015091	0.000587174			GOBP_REGULATION_OF_SYSTEMIC_ARTERIAL_BLOOD_PRESSURE	0.199763	0.337668	0.47151
R3HCC1	31.4446	0.00105855	0.00367962			GOBP_MULTICELLULAR_ORGANISMAL_REPRODUCTIVE_PROCESS	0.199817	0.337668	0.47151
TTF2	31.4433	0.00248271	0.00705058			GOBP_POSITIVE_REGULATION_OF_RESPONSE_TO_EXTERNAL_STIMULUS	0.200331	0.338157	0.470881
BLNK	31.438	4.17898e-05	0.00017724			GOBP_MICROTUBULE_POLYMERIZATION	0.203557	0.339413	0.469272
TRERF1	31.4358	0.00142984	0.00443237			GOBP_REGULATION_OF_STEM_CELL_PROLIFERATION	0.203557	0.339413	0.469272
ORAI2	31.433	0.000123006	0.000483836			GOBP_REGULATION_OF_MICROTUBULE_POLYMERIZATION_OR_DEPOLYMERIZATION	0.203557	0.339413	0.469272
LONP1	31.4304	0.00143706	0.00444381			GOMF_MOLECULAR_CARRIER_ACTIVITY	0.203557	0.339413	0.469272
CAPN15	31.4268	0.00139659	0.00438493			GOBP_DICARBOXYLIC_ACID_METABOLIC_PROCESS	0.203557	0.339413	0.469272
TCTN1	31.4231	6.06016e-05	0.000249274			GOBP_MALE_GAMETE_GENERATION	0.202766	0.339413	0.469272
UBL7-AS1	31.4213	0.0015887	0.00470517			GOBP_CD4_POSITIVE_ALPHA_BETA_T_CELL_DIFFERENTIATION	0.203557	0.339413	0.469272
CBX4	31.4187	0.0107972	0.0291312			GOBP_AMYLOID_PRECURSOR_PROTEIN_METABOLIC_PROCESS	0.203557	0.339413	0.469272
C1orf109	31.4139	0.000457298	0.00169068			GOBP_REGULATION_OF_CYTOKINESIS	0.201662	0.339413	0.469272
STAMBPL1	31.4138	0.0027545	0.00778662			GOBP_POSITIVE_REGULATION_OF_INTRACELLULAR_PROTEIN_TRANSPORT	0.201662	0.339413	0.469272
CXorf24	31.4132	0.00187451	0.005414			GOBP_CELLULAR_RESPONSE_TO_TYPE_II_INTERFERON	0.203557	0.339413	0.469272
GPR75-ASB3	31.4097	0.00312621	0.00879185			GOMF_CYTOKINE_RECEPTOR_ACTIVITY	0.205448	0.339927	0.468614
ACOT13	31.4058	0.00178711	0.00518673			GOCC_SARCOPLASM	0.205448	0.339927	0.468614
ATAD2	31.4056	0.00141075	0.0043986			GOCC_NUCLEAR_PORE	0.205448	0.339927	0.468614
RP11-145M9.4	31.4049	0.00167547	0.00490009			GOBP_REGULATION_OF_SIGNALING_RECEPTOR_ACTIVITY	0.205448	0.339927	0.468614
FAM117A	31.404	0.00174051	0.0050636			GOBP_EXOCYTOSIS	0.205377	0.339927	0.468614
METRN	31.3966	0.0014013	0.00438692			GOCC_MITOCHONDRION	0.205286	0.339927	0.468614
TACR2	31.3964	8.21455e-06	5.92078e-05			GOBP_LEUKOCYTE_PROLIFERATION	0.204513	0.339927	0.468614
GPAT2	31.3951	0.00222123	0.00634102			GOBP_CELLULAR_OXIDANT_DETOXIFICATION	0.207334	0.341172	0.467027
GPALPP1	31.3945	1.92779e-05	9.08085e-05			GOBP_NATURAL_KILLER_CELL_ACTIVATION	0.207334	0.341172	0.467027
FAM210B	31.3923	0.000998349	0.00351289			GOBP_POSITIVE_REGULATION_OF_CELL_DIVISION	0.207334	0.341172	0.467027
EED	31.391	3.82598e-05	0.00016354			GOBP_RESPONSE_TO_HYDROGEN_PEROXIDE	0.207334	0.341172	0.467027
SCAF1	31.3857	0.00131879	0.00427512			GOMF_ACETYLTRANSFERASE_ACTIVITY	0.207334	0.341172	0.467027
TUBB2A	31.3835	0.00140366	0.00438692			GOBP_MUSCLE_CELL_APOPTOTIC_PROCESS	0.209216	0.342768	0.464999
PROK2	31.3818	9.44888e-06	5.92078e-05			GOBP_MYELOID_CELL_ACTIVATION_INVOLVED_IN_IMMUNE_RESPONSE	0.209216	0.342768	0.464999
CEP41	31.3816	0.00154947	0.00463468			GOBP_BIOGENIC_AMINE_METABOLIC_PROCESS	0.209216	0.342768	0.464999
THRA	31.3795	0.00425731	0.0118366			GOBP_DEFENSE_RESPONSE_TO_GRAM_NEGATIVE_BACTERIUM	0.209216	0.342768	0.464999
SPARC	31.3793	1.39929e-05	7.12661e-05			GOBP_POSITIVE_REGULATION_OF_CELL_POPULATION_PROLIFERATION	0.20967	0.343137	0.464532
IBA57	31.3709	0.00217489	0.00621414			GOBP_REGULATION_OF_PROTEIN_CATABOLIC_PROCESS	0.210568	0.343227	0.464418
AC002310.12	31.3641	0.00141075	0.0043986			GOBP_NEGATIVE_REGULATION_OF_EXTRINSIC_APOPTOTIC_SIGNALING_PATHWAY	0.211094	0.343227	0.464418
DGCR8	31.3531	0.00185306	0.00535725			GOBP_PYRIDINE_CONTAINING_COMPOUND_CATABOLIC_PROCESS	0.211094	0.343227	0.464418
ZRANB3	31.3508	0.00162344	0.00477737			GOBP_RESPONSE_TO_CHEMOKINE	0.211094	0.343227	0.464418
VPS13A	31.3471	0.000993193	0.00349776			GOBP_TRANSITION_METAL_ION_TRANSPORT	0.211094	0.343227	0.464418
ADAM28	31.3386	0.000245192	0.000930356			GOCC_P_BODY	0.211094	0.343227	0.464418
PPP1R37	31.3385	0.00137328	0.00435433			GOBP_POSITIVE_REGULATION_OF_INTERLEUKIN_6_PRODUCTION	0.212967	0.345899	0.461051
TBC1D9B	31.3352	0.00100007	0.00351669			GOBP_POSITIVE_REGULATION_OF_TRANSFERASE_ACTIVITY	0.214037	0.347261	0.459344
LINC00094	31.3319	0.00145893	0.00447129			GOBP_REGULATION_OF_PHAGOCYTOSIS	0.214836	0.347808	0.458661
CD200	31.3318	1.55214e-05	7.65616e-05			GOBP_REGULATION_OF_DEPHOSPHORYLATION	0.214836	0.347808	0.458661
TMEM63B	31.3288	0.00239643	0.00681916			GOBP_EMBRYO_DEVELOPMENT_ENDING_IN_BIRTH_OR_EGG_HATCHING	0.217523	0.351779	0.45373
NAPA-AS1	31.3286	0.00140366	0.00438692			GOBP_B_CELL_PROLIFERATION	0.218561	0.352106	0.453327
SYTL4	31.3275	9.75117e-06	5.93813e-05			GOBP_NUCLEOSIDE_DIPHOSPHATE_CATABOLIC_PROCESS	0.218561	0.352106	0.453327
XCL1	31.3271	3.73045e-05	0.000160209			GOBP_REGULATION_OF_STEROID_METABOLIC_PROCESS	0.218561	0.352106	0.453327
CTC-338M12.4	31.3259	0.00167547	0.00490009			GOBP_DEVELOPMENTAL_PROCESS_INVOLVED_IN_REPRODUCTION	0.218662	0.352106	0.453327
AC145212.1	31.325	0.00160732	0.00474315			GOBP_ALCOHOL_METABOLIC_PROCESS	0.219251	0.352677	0.452623
CNEP1R1	31.3193	0.00307252	0.00864829			GOBP_CHEMOKINE_PRODUCTION	0.220416	0.353042	0.452174
CMIP	31.3184	0.00107503	0.0037227			GOBP_POSITIVE_REGULATION_OF_PROTEIN_LOCALIZATION_TO_MEMBRANE	0.220416	0.353042	0.452174
FAM222B	31.3172	0.00140838	0.00439666			GOBP_REGULATION_OF_ACTOMYOSIN_STRUCTURE_ORGANIZATION	0.220416	0.353042	0.452174
GPR180	31.3146	0.00758338	0.0206853			GOBP_RESPONSE_TO_LEUKEMIA_INHIBITORY_FACTOR	0.220416	0.353042	0.452174
RP11-395A13.2	31.3108	0.00139894	0.00438558			GOBP_CHROMATIN_REMODELING	0.22125	0.354	0.450997
PAN3	31.3069	0.00718729	0.019631			GOBP_PROTEIN_TARGETING_TO_MITOCHONDRION	0.222268	0.355251	0.449465
SENP5	31.3034	0.00561255	0.0154744			GOBP_APOPTOTIC_MITOCHONDRIAL_CHANGES	0.224115	0.35631	0.448172
SIAE	31.3005	0.00205114	0.00588573			GOBP_FATTY_ACID_CATABOLIC_PROCESS	0.224115	0.35631	0.448172
RNF6	31.2975	5.96124e-05	0.000245483			GOBP_NEUTROPHIL_MIGRATION	0.224115	0.35631	0.448172
F12	31.2959	0.00153147	0.00459595			GOBP_POLYOL_METABOLIC_PROCESS	0.224115	0.35631	0.448172
NUCB2	31.2958	0.01753	0.046647			GOBP_REGULATION_OF_ACTIN_FILAMENT_BUNDLE_ASSEMBLY	0.224115	0.35631	0.448172
PSMD10	31.2942	0.00106768	0.00370271			GOBP_INTERFERON_MEDIATED_SIGNALING_PATHWAY	0.225958	0.358861	0.445074
TPK1	31.2925	0.00167269	0.00489459			GOBP_REGULATION_OF_NEUROGENESIS	0.226222	0.3589	0.445026
RP11-66N24.3	31.2893	0.00381104	0.0106247			GOBP_POSITIVE_REGULATION_OF_CHROMOSOME_ORGANIZATION	0.227797	0.359881	0.443841
STAG3	31.2866	0.00626321	0.0171917			GOBP_REGULATION_OF_PROTEIN_LOCALIZATION_TO_PLASMA_MEMBRANE	0.227797	0.359881	0.443841
NEIL2	31.2864	0.00470034	0.0130285			GOBP_NEGATIVE_REGULATION_OF_BINDING	0.227797	0.359881	0.443841
BRMS1L	31.2861	0.00183788	0.00531993			GOBP_OSTEOCLAST_DIFFERENTIATION	0.227797	0.359881	0.443841
PAN2	31.2844	0.00143706	0.00444381			GOBP_POSITIVE_REGULATION_OF_ENDOTHELIAL_CELL_PROLIFERATION	0.229631	0.362283	0.440952
RAD18	31.2834	0.00140366	0.00438692			GOBP_ORGANELLE_ASSEMBLY	0.229799	0.362283	0.440952
FAM98A	31.2823	0.00138722	0.00437608			GOBP_POSITIVE_REGULATION_OF_CELL_ACTIVATION	0.230588	0.363146	0.439919
TGFBR3	31.2822	0.00381104	0.0106247			GOBP_LIPID_OXIDATION	0.235109	0.368337	0.433754
IPCEF1	31.2821	0.00121988	0.00408346			GOBP_MYOBLAST_DIFFERENTIATION	0.235109	0.368337	0.433754
POLE	31.2808	0.00167825	0.00490646			GOBP_REGULATION_OF_NUCLEOCYTOPLASMIC_TRANSPORT	0.235109	0.368337	0.433754
HP	31.2763	8.67287e-06	5.92078e-05			GOBP_STRESS_FIBER_ASSEMBLY	0.235109	0.368337	0.433754
KDM7A	31.27	0.00131434	0.00426745			GOMF_CYTOSKELETAL_MOTOR_ACTIVITY	0.235109	0.368337	0.433754
FLYWCH1	31.2695	0.00137097	0.00434953			GOBP_REGULATION_OF_CELL_KILLING	0.236926	0.370028	0.431765
GCLM	31.268	0.00101397	0.003556			GOBP_POSITIVE_REGULATION_OF_TUMOR_NECROSIS_FACTOR_SUPERFAMILY_CYTOKINE_PRODUCTION	0.236926	0.370028	0.431765
FAM104B	31.2632	0.00100007	0.00351669			GOCC_PLASMA_MEMBRANE_RAFT	0.236926	0.370028	0.431765
NAT1	31.2618	0.00141313	0.00440223			GOBP_PHENOL_CONTAINING_COMPOUND_METABOLIC_PROCESS	0.23874	0.372473	0.428905
FCRL5	31.2616	0.00145893	0.00447129			GOBP_REGULATION_OF_APOPTOTIC_SIGNALING_PATHWAY	0.240215	0.374387	0.426679
MIOS	31.2615	0.0014712	0.00449084			GOBP_NEGATIVE_REGULATION_OF_PROTEIN_CATABOLIC_PROCESS	0.242353	0.37616	0.424627
KMT2B	31.2594	0.0014013	0.00438692			GOBP_REGULATION_OF_ALPHA_BETA_T_CELL_ACTIVATION	0.242353	0.37616	0.424627
ANKRD37	31.2534	0.00135261	0.00432776			GOCC_RNA_POLYMERASE_COMPLEX	0.242353	0.37616	0.424627
SH2B1	31.2511	0.00135717	0.00433179			GOMF_ELECTRON_TRANSFER_ACTIVITY	0.242353	0.37616	0.424627
COX15	31.2461	0.00145404	0.00446552			GOBP_PROTEIN_DEPOLYMERIZATION	0.244154	0.377397	0.423201
CDK7	31.245	0.00217489	0.00621414			GOBP_REGULATION_OF_CELL_CYCLE_G2_M_PHASE_TRANSITION	0.244154	0.377397	0.423201
TUBGCP6	31.2449	0.00132773	0.00429051			GOBP_REGULATION_OF_DNA_BIOSYNTHETIC_PROCESS	0.244154	0.377397	0.423201
ZNF496	31.2425	0.00159135	0.00471173			GOBP_RESPONSE_TO_ESTRADIOL	0.244154	0.377397	0.423201
TOPORS	31.2425	0.000989769	0.00348757			GOMF_GUANYL_RIBONUCLEOTIDE_BINDING	0.246354	0.378079	0.422418
PER3	31.2372	0.00208825	0.00598382			GOMF_CATALYTIC_ACTIVITY_ACTING_ON_RNA	0.246354	0.378079	0.422418
TMEM39A	31.2363	0.00143948	0.00444833			GOCC_CYTOPLASMIC_MICROTUBULE	0.24595	0.378079	0.422418
RWDD2B	31.2338	0.00150609	0.00455023			GOBP_MITOCHONDRIAL_MEMBRANE_ORGANIZATION	0.24595	0.378079	0.422418
AC009505.2	31.2328	9.5558e-06	5.9214e-05			GOBP_AMINE_METABOLIC_PROCESS	0.24595	0.378079	0.422418
RP13-1032I1.7	31.2315	0.00128357	0.00421184			GOBP_IN_UTERO_EMBRYONIC_DEVELOPMENT	0.245477	0.378079	0.422418
TMEM260	31.23	0.00194979	0.00561459			GOBP_RESPONSE_TO_TYPE_II_INTERFERON	0.24595	0.378079	0.422418
CHKB-AS1	31.2275	0.00182281	0.00528052			GOBP_RESPONSE_TO_OXIDATIVE_STRESS	0.247232	0.379039	0.421316
2025-09-10	31.2273	0.00161805	0.0047645			GOBP_PYRUVATE_METABOLIC_PROCESS	0.247742	0.379048	0.421305
ZNF526	31.2272	0.00138722	0.00437608			GOBP_REGULATION_OF_NERVOUS_SYSTEM_PROCESS	0.247742	0.379048	0.421305
MPZL3	31.2257	0.00164243	0.00482372			GOBP_RNA_CATABOLIC_PROCESS	0.24811	0.379225	0.421103
SETMAR	31.2227	0.00154947	0.00463468			GOBP_REGULATION_OF_PEPTIDYL_SERINE_PHOSPHORYLATION	0.24953	0.380623	0.419505
OSBPL10	31.2224	0.00990023	0.026773			GOBP_REGULATION_OF_RECEPTOR_SIGNALING_PATHWAY_VIA_STAT	0.24953	0.380623	0.419505
PDE6G	31.2179	0.00139424	0.00438134			GOMF_UNFOLDED_PROTEIN_BINDING	0.251314	0.381409	0.418609
RP11-820I16.4	31.2126	0.0014516	0.00446348			GOMF_SH3_DOMAIN_BINDING	0.251314	0.381409	0.418609
SESN3	31.2111	0.00130327	0.0042488			GOCC_SECRETORY_VESICLE	0.250946	0.381409	0.418609
RC3H2	31.211	0.00130107	0.00424585			GOBP_CELLULAR_RESPONSE_TO_LIGHT_STIMULUS	0.251314	0.381409	0.418609
SPSB1	31.1977	0.00152891	0.00459081			GOBP_DEFENSE_RESPONSE_TO_GRAM_POSITIVE_BACTERIUM	0.251314	0.381409	0.418609
RP11-164H13.1	31.1975	1.09323e-05	6.20283e-05			GOCC_CENTROSOME	0.252157	0.382302	0.417594
ZNF718	31.1964	1.32982e-05	6.90388e-05			GOBP_FOREBRAIN_DEVELOPMENT	0.25338	0.383769	0.41593
EFHC1	31.1963	7.93436e-05	0.00032029			GOCC_PERINUCLEAR_REGION_OF_CYTOPLASM	0.254072	0.384432	0.415181
RNF185	31.1913	0.00136406	0.0043419			GOBP_POSITIVE_REGULATION_OF_LIPID_METABOLIC_PROCESS	0.25487	0.384863	0.414693
TMCO4	31.1895	0.00138489	0.00437378			GOBP_TRANSLATIONAL_INITIATION	0.25487	0.384863	0.414693
GP9	31.1893	1.09568e-05	6.20381e-05			GOMF_ENDONUCLEASE_ACTIVITY	0.256641	0.385988	0.413426
PDZK1IP1	31.1876	1.94465e-05	9.14845e-05			GOMF_PROTEIN_TYROSINE_KINASE_BINDING	0.256641	0.385988	0.413426
GPATCH11	31.1842	0.00137097	0.00434953			GOBP_MEMORY	0.256641	0.385988	0.413426
PLOD3	31.1816	0.00133447	0.00430168			GOBP_POSITIVE_REGULATION_OF_PROTEIN_SERINE_THREONINE_KINASE_ACTIVITY	0.256641	0.385988	0.413426
EPG5	31.1767	0.00162614	0.00478402			GOBP_RESPONSE_TO_VIRUS	0.257774	0.387305	0.411947
PYCRL	31.1745	0.0014712	0.00449084			GOBP_TYPE_I_INTERFERON_PRODUCTION	0.260172	0.387424	0.411813
CNR2	31.1741	1.10552e-05	6.23688e-05			GOBP_INORGANIC_ION_IMPORT_ACROSS_PLASMA_MEMBRANE	0.258408	0.387424	0.411813
NSUN4	31.1719	0.0102823	0.0277742			GOBP_STEM_CELL_PROLIFERATION	0.258408	0.387424	0.411813
AP001189.4	31.167	9.19693e-06	5.92078e-05			GOBP_NEGATIVE_REGULATION_OF_PROTEIN_MODIFICATION_PROCESS	0.259533	0.387424	0.411813
SHPRH	31.1661	2.10746e-05	9.7864e-05			GOBP_ALPHA_BETA_T_CELL_DIFFERENTIATION	0.260172	0.387424	0.411813
GFPT1	31.1629	0.00154431	0.00462473			GOBP_GRANULOCYTE_CHEMOTAXIS	0.260172	0.387424	0.411813
SPIB	31.1606	0.00126415	0.00417868			GOBP_REGULATION_OF_MYELOID_LEUKOCYTE_DIFFERENTIATION	0.260172	0.387424	0.411813
HIRA	31.1605	0.0014419	0.00445076			GOBP_RESPONSE_TO_ETHANOL	0.260172	0.387424	0.411813
SEC16A	31.1574	0.00109927	0.00378859			GOBP_T_CELL_ACTIVATION_INVOLVED_IN_IMMUNE_RESPONSE	0.260172	0.387424	0.411813
SLC16A1	31.1513	0.00140366	0.00438692			GOMF_RNA_NUCLEASE_ACTIVITY	0.261931	0.389273	0.409746
PTCH2	31.1494	0.00170065	0.00496219			GOBP_PROTEIN_LOCALIZATION_TO_MITOCHONDRION	0.261931	0.389273	0.409746
DLEU1	31.1427	1.80961e-05	8.62219e-05			GOBP_TRANSLATION	0.263044	0.390541	0.408334
RBM45	31.1405	0.00136636	0.00434289			GOBP_POSITIVE_REGULATION_OF_POST_TRANSLATIONAL_PROTEIN_MODIFICATION	0.263686	0.390889	0.407946
ZNF232	31.1386	0.00168662	0.00492609			GOBP_REGULATION_OF_PROTEIN_CONTAINING_COMPLEX_ASSEMBLY	0.26393	0.390889	0.407946
CEP85	31.1379	0.00157552	0.00468521			GOBP_RESPONSE_TO_NITROGEN_COMPOUND	0.264058	0.390889	0.407946
HPGD	31.1359	0.0117332	0.0315372			GOBP_INTERLEUKIN_1_PRODUCTION	0.265437	0.391389	0.407391
TMED8	31.1326	0.00142745	0.00442787			GOBP_NEGATIVE_REGULATION_OF_PEPTIDASE_ACTIVITY	0.265437	0.391389	0.407391
HGD	31.1302	9.23847e-06	5.92078e-05			GOBP_RESPONSE_TO_ORGANOPHOSPHORUS	0.265437	0.391389	0.407391
RP11-345J4.5	31.13	0.00140366	0.00438692			GOMF_HEAT_SHOCK_PROTEIN_BINDING	0.265437	0.391389	0.407391
PCDH9	31.1238	1.15086e-05	6.36006e-05			GOBP_SKIN_EPIDERMIS_DEVELOPMENT	0.267184	0.39281	0.405818
DCUN1D4	31.1223	0.00148855	0.00452061			GOBP_REGULATION_OF_B_CELL_ACTIVATION	0.267184	0.39281	0.405818
C17orf72	31.1215	0.00184697	0.0053439			GOBP_RECEPTOR_INTERNALIZATION	0.267184	0.39281	0.405818
C19orf40	31.1129	0.00150609	0.00455023			GOBP_REGULATION_OF_HEMOPOIESIS	0.268328	0.394107	0.404386
WDR7	31.11	0.00302445	0.00851809			GOBP_MONOCARBOXYLIC_ACID_CATABOLIC_PROCESS	0.268927	0.3946	0.403842
SLC25A25	31.1083	0.00132325	0.0042828			GOBP_T_CELL_MEDIATED_IMMUNITY	0.270665	0.396765	0.401467
PIBF1	31.1028	0.001245	0.00413625			GOBP_CELLULAR_RESPONSE_TO_TOXIC_SUBSTANCE	0.2724	0.39869	0.399365
CD79B	31.097	0.0109028	0.0294066			GOBP_MACROMOLECULE_CATABOLIC_PROCESS	0.272509	0.39869	0.399365
DBR1	31.0966	0.00159932	0.00472891			GOBP_POSITIVE_REGULATION_OF_DNA_REPAIR	0.274131	0.400284	0.397632
GORAB	31.0956	0.00244708	0.00695784			GOMF_OXIDOREDUCTASE_ACTIVITY_ACTING_ON_CH_OH_GROUP_OF_DONORS	0.274131	0.400284	0.397632
BRF2	31.0947	0.00130769	0.00425769			GOMF_TRANSLATION_REGULATOR_ACTIVITY	0.275367	0.401699	0.396099
PDGFA	31.0934	7.45069e-06	5.92078e-05			GOMF_NUCLEAR_RECEPTOR_BINDING	0.275857	0.402025	0.395747
DHX57	31.091	0.00138024	0.00436708			GOMF_HYDROLASE_ACTIVITY_ACTING_ON_GLYCOSYL_BONDS	0.27758	0.402973	0.394724
RBM19	31.09	0.00138024	0.00436708			GOBP_POSITIVE_REGULATION_OF_LYMPHOCYTE_DIFFERENTIATION	0.27758	0.402973	0.394724
ABI2	31.0845	2.35326e-05	0.00010724			GOBP_MICROTUBULE_POLYMERIZATION_OR_DEPOLYMERIZATION	0.27758	0.402973	0.394724
CCDC152	31.0802	0.010471	0.0282697			GOBP_REGULATION_OF_RESPONSE_TO_EXTERNAL_STIMULUS	0.276778	0.402973	0.394724
BTBD10	31.0801	0.00102804	0.00359649			GOBP_REGULATION_OF_PROTEIN_LOCALIZATION_TO_CELL_PERIPHERY	0.279299	0.405077	0.392462
MAPK9	31.0799	0.00149354	0.00452611			GOBP_MYELOID_CELL_DIFFERENTIATION	0.282404	0.408862	0.388423
MTHFSD	31.0786	0.00167825	0.00490646			GOBP_POSITIVE_REGULATION_OF_INTRACELLULAR_TRANSPORT	0.282724	0.408862	0.388423
RP13-270P17.3	31.0749	0.00369486	0.0103175			GOBP_REGULATION_OF_GENERATION_OF_PRECURSOR_METABOLITES_AND_ENERGY	0.282724	0.408862	0.388423
HYI	31.0714	0.00152381	0.00458306			GOBP_HEAD_DEVELOPMENT	0.28306	0.408954	0.388325
LARGE	31.0653	1.10059e-05	6.22408e-05			GOBP_GENERATION_OF_NEURONS	0.28363	0.409385	0.387868
CCDC61	31.0637	0.00136406	0.0043419			GOBP_RESPONSE_TO_IONIZING_RADIATION	0.284431	0.410147	0.38706
PRICKLE3	31.0584	0.00149855	0.00453792			GOBP_REGULATION_OF_PROTEIN_LOCALIZATION_TO_NUCLEUS	0.286133	0.412207	0.384884
TFAP4	31.056	0.00130769	0.00425769			GOBP_GLAND_DEVELOPMENT	0.286801	0.412563	0.38451
TEP1	31.0559	0.00319076	0.00896414			GOBP_RESPONSE_TO_ABIOTIC_STIMULUS	0.286929	0.412563	0.38451
SLC5A6	31.0548	0.00131879	0.00427512			GOBP_RESPONSE_TO_ACID_CHEMICAL	0.287832	0.413072	0.383975
GALC	31.0493	0.00148606	0.00451556			GOBP_DENDRITE_MORPHOGENESIS	0.287832	0.413072	0.383975
KIAA0040	31.0415	0.00035945	0.00134319			GOMF_KINASE_BINDING	0.288902	0.414213	0.382777
ZNF236	31.0381	0.0054638	0.0150808			GOBP_POSITIVE_REGULATION_OF_SMALL_MOLECULE_METABOLIC_PROCESS	0.289527	0.414712	0.382253
S100P	31.037	9.01219e-06	5.92078e-05			GOBP_REGULATION_OF_TRANSLATION	0.290317	0.415449	0.381482
RP4-781K5.2	31.0363	1.05715e-05	6.1114e-05			GOBP_DEFENSE_RESPONSE	0.291016	0.415551	0.381375
TDP1	31.0357	0.00127275	0.00419778			GOBP_DIGESTIVE_SYSTEM_DEVELOPMENT	0.291217	0.415551	0.381375
AFF1	31.0331	1.78604e-05	8.53971e-05			GOBP_NEGATIVE_REGULATION_OF_DNA_METABOLIC_PROCESS	0.291217	0.415551	0.381375
SYT11	31.0309	0.00151619	0.00456853			GOBP_NEGATIVE_REGULATION_OF_NUCLEOBASE_CONTAINING_COMPOUND_METABOLIC_PROCESS	0.291567	0.415656	0.381266
SS18	31.0302	0.00140602	0.00439136			GOCC_MICROBODY	0.292904	0.416842	0.380029
SUN1	31.0237	0.00129229	0.00422775			GOBP_ESTABLISHMENT_OF_PROTEIN_LOCALIZATION_TO_ORGANELLE	0.292953	0.416842	0.380029
NSDHL	31.0186	0.00133672	0.00430429			GOMF_CYTOKINE_BINDING	0.294587	0.417587	0.379254
APMAP	31.0165	0.000711335	0.00257323			GOBP_RHO_PROTEIN_SIGNAL_TRANSDUCTION	0.294587	0.417587	0.379254
AC074138.3	31.0119	9.79509e-06	5.95049e-05			GOBP_NUCLEIC_ACID_CATABOLIC_PROCESS	0.294106	0.417587	0.379254
EIF5A2	31.011	0.0013919	0.00437944			GOBP_ERYTHROCYTE_HOMEOSTASIS	0.294587	0.417587	0.379254
MYL9	31.0099	1.18207e-05	6.453e-05			GOBP_REGULATION_OF_INTRACELLULAR_PROTEIN_TRANSPORT	0.296266	0.419176	0.377603
CA5B	31.0096	0.000657936	0.00238824			GOBP_REGULATION_OF_REACTIVE_OXYGEN_SPECIES_METABOLIC_PROCESS	0.296266	0.419176	0.377603
CCDC163P	31.0054	8.79121e-06	5.92078e-05			GOBP_AMIDE_METABOLIC_PROCESS	0.297345	0.419966	0.376786
MPI	31.0047	0.000981257	0.00346019			GOBP_NEGATIVE_REGULATION_OF_PROTEIN_CONTAINING_COMPLEX_ASSEMBLY	0.297941	0.419966	0.376786
PSMD5-AS1	31.0015	0.00042118	0.0015628			GOBP_PEPTIDYL_LYSINE_MODIFICATION	0.297941	0.419966	0.376786
DCLRE1C	30.9949	0.00235813	0.00671426			GOBP_REGULATION_OF_MITOCHONDRION_ORGANIZATION	0.297941	0.419966	0.376786
UBE2W	30.9919	0.00183184	0.00530339			GOCC_NUCLEAR_PERIPHERY	0.299613	0.421138	0.375576
RYK	30.9909	0.00994205	0.0268839			GOBP_POSITIVE_REGULATION_OF_MONOATOMIC_ION_TRANSMEMBRANE_TRANSPORT	0.299613	0.421138	0.375576
PDCD1	30.9881	1.0835e-05	6.17864e-05			GOBP_NUCLEUS_ORGANIZATION	0.299613	0.421138	0.375576
RGS6	30.9879	9.88353e-06	5.97648e-05			GOMF_IMMUNE_RECEPTOR_ACTIVITY	0.302943	0.425025	0.371585
AC012499.1	30.9879	9.88353e-06	5.97648e-05			GOMF_TETRAPYRROLE_BINDING	0.302943	0.425025	0.371585
RP11-88H9.2	30.9879	9.88353e-06	5.97648e-05			GOBP_TAXIS	0.304364	0.426161	0.370426
CHST8	30.9879	9.88353e-06	5.97648e-05			GOBP_GRANULOCYTE_MIGRATION	0.304603	0.426161	0.370426
RP11-879F14.1	30.9879	9.88353e-06	5.97648e-05			GOMF_IRON_ION_BINDING	0.304603	0.426161	0.370426
ARHGAP5	30.9835	0.00155724	0.00465071			GOBP_REGULATION_OF_TUBE_SIZE	0.306259	0.427682	0.368879
FBXW8	30.9829	0.00141075	0.0043986			GOBP_RESPONSE_TO_TOPOLOGICALLY_INCORRECT_PROTEIN	0.306259	0.427682	0.368879
EFTUD1	30.9798	0.00176367	0.00512324			GOBP_GAMETE_GENERATION	0.307146	0.428523	0.368026
SLAMF1	30.9789	0.00142266	0.00442056			GOBP_CELL_CYCLE_G2_M_PHASE_TRANSITION	0.307911	0.428794	0.367751
EID3	30.9767	0.00129667	0.00423658			GOBP_REGULATION_OF_G_PROTEIN_COUPLED_RECEPTOR_SIGNALING_PATHWAY	0.307911	0.428794	0.367751
STAT4	30.9762	0.000120596	0.000474985			GOBP_ESTABLISHMENT_OF_CELL_POLARITY	0.309559	0.43069	0.365835
ZNF445	30.9714	0.00140366	0.00438692			GOBP_POSITIVE_REGULATION_OF_ENDOCYTOSIS	0.311203	0.431779	0.364738
RLTPR	30.9701	0.00138489	0.00437378			GOBP_REGULATION_OF_EXTRINSIC_APOPTOTIC_SIGNALING_PATHWAY	0.311203	0.431779	0.364738
CTC-301O7.4	30.9688	0.00162344	0.00477737			GOBP_STEROL_METABOLIC_PROCESS	0.311203	0.431779	0.364738
ENTPD6	30.9681	0.00129229	0.00422775			GOBP_RNA_SPLICING	0.312248	0.432062	0.364453
TMEM161B	30.9669	0.00163971	0.00481701			GOMF_DNA_BINDING_TRANSCRIPTION_FACTOR_BINDING	0.312248	0.432062	0.364453
GCKR	30.9651	1.53515e-05	7.59525e-05			GOBP_ENSHEATHMENT_OF_NEURONS	0.312843	0.432062	0.364453
TREML1	30.959	1.06666e-05	6.13604e-05			GOBP_NEURAL_TUBE_DEVELOPMENT	0.312843	0.432062	0.364453
PPAP2A	30.9577	0.00138956	0.00437944			GOBP_POSITIVE_REGULATION_OF_PEPTIDYL_TYROSINE_PHOSPHORYLATION	0.312843	0.432062	0.364453
RBFOX3	30.9566	9.05294e-06	5.92078e-05			GOBP_POSITIVE_REGULATION_OF_AUTOPHAGY	0.31448	0.433924	0.362586
INTS5	30.9524	3.89096e-05	0.0001661			GOBP_POSITIVE_REGULATION_OF_PROTEIN_LOCALIZATION	0.315748	0.435275	0.361237
RRAGD	30.9515	0.00152127	0.00457877			GOBP_RIBOSE_PHOSPHATE_METABOLIC_PROCESS	0.316622	0.43608	0.360434
RIPK1	30.9499	0.00181084	0.00524955			GOBP_RETINA_DEVELOPMENT_IN_CAMERA_TYPE_EYE	0.317741	0.436822	0.359696
RP11-156E8.1	30.9449	0.00146874	0.0044875			GOBP_REGULATION_OF_MICROTUBULE_CYTOSKELETON_ORGANIZATION	0.317741	0.436822	0.359696
ABL1	30.943	0.00139659	0.00438493			GOBP_CYTOPLASMIC_TRANSLATION	0.320988	0.440479	0.356074
CPNE2	30.9414	0.00368342	0.0102864			GOBP_DETOXIFICATION	0.320988	0.440479	0.356074
PCDH9-AS1	30.936	1.59715e-05	7.80178e-05			GOBP_NEGATIVE_REGULATION_OF_CYTOSKELETON_ORGANIZATION	0.322605	0.442295	0.354288
FADS3	30.9356	0.00150357	0.00454598			GOBP_POSITIVE_REGULATION_OF_LEUKOCYTE_PROLIFERATION	0.324219	0.444103	0.352516
WDSUB1	30.928	0.00129011	0.00422524			GOBP_IMPORT_INTO_NUCLEUS	0.329038	0.448661	0.348082
OTUD6B	30.926	0.00201464	0.0057886			GOBP_NEGATIVE_REGULATION_OF_SUPRAMOLECULAR_FIBER_ORGANIZATION	0.329038	0.448661	0.348082
MTA2	30.9254	0.00136636	0.00434289			GOBP_POSITIVE_REGULATION_OF_CYTOSOLIC_CALCIUM_ION_CONCENTRATION	0.329038	0.448661	0.348082
HBA1	30.9235	1.17681e-05	6.43826e-05			GOBP_REGULATION_OF_INSULIN_SECRETION	0.329038	0.448661	0.348082
NOP9	30.9171	0.00138722	0.00437608			GOBP_RESPONSE_TO_NUTRIENT	0.329038	0.448661	0.348082
MYBL1	30.9148	0.00341836	0.00957479			GOMF_LIGASE_ACTIVITY	0.330636	0.449618	0.347157
RP11-359I18.5	30.9117	1.18471e-05	6.45663e-05			GOBP_NEURAL_PRECURSOR_CELL_PROLIFERATION	0.330636	0.449618	0.347157
GZF1	30.9114	0.00139424	0.00438134			GOBP_NUCLEAR_EXPORT	0.330636	0.449618	0.347157
CTD-3185P2.1	30.909	0.00168382	0.00492056			GOBP_ACTIN_FILAMENT_BUNDLE_ORGANIZATION	0.332231	0.451379	0.345459
EHBP1	30.9083	0.00143225	0.00443688			GOBP_SMALL_GTPASE_MEDIATED_SIGNAL_TRANSDUCTION	0.333188	0.45227	0.344602
SULT1C2	30.9082	7.45069e-06	5.92078e-05			GOBP_REGULATION_OF_EPITHELIAL_CELL_DIFFERENTIATION	0.333823	0.452723	0.344168
METTL16	30.907	0.00134124	0.00431079			GOBP_POSITIVE_REGULATION_OF_CYTOKINE_PRODUCTION	0.334926	0.45381	0.343126
NISCH	30.9049	0.00196904	0.00566654			GOBP_CARBOHYDRATE_CATABOLIC_PROCESS	0.33541	0.454057	0.34289
PBLD	30.9046	1.28346e-05	6.75095e-05			GOBP_PYRIDINE_CONTAINING_COMPOUND_METABOLIC_PROCESS	0.338575	0.457928	0.339203
FAM220A	30.9045	0.00309682	0.00871219			GOBP_CELLULAR_RESPONSE_TO_OXYGEN_LEVELS	0.340151	0.459234	0.337965
FAIM3	30.9043	0.0123288	0.0330918			GOBP_REGULATION_OF_EXOCYTOSIS	0.340151	0.459234	0.337965
KIR2DL3	30.8976	1.17681e-05	6.43826e-05			GOBP_REGULATION_OF_LYMPHOCYTE_ACTIVATION	0.341001	0.459557	0.337661
MADD	30.896	0.00134351	0.00431298			GOBP_PROTEOLYSIS	0.340969	0.459557	0.337661
BYSL	30.8956	0.00166439	0.00487509			GOBP_INTERLEUKIN_6_PRODUCTION	0.341724	0.460119	0.33713
PDE6H	30.8943	1.39929e-05	7.12661e-05			GOBP_SMOOTH_MUSCLE_CELL_PROLIFERATION	0.343293	0.461818	0.335529
RP11-124N14.3	30.8925	0.00139659	0.00438493			GOCC_MICROTUBULE_ORGANIZING_CENTER	0.343788	0.462071	0.335291
MTERFD3	30.8873	0.00156245	0.00466029			GOBP_CENTRAL_NERVOUS_SYSTEM_NEURON_DIFFERENTIATION	0.344859	0.462683	0.334717
S100PBP	30.8862	0.00247476	0.00703103			GOBP_NEGATIVE_REGULATION_OF_KINASE_ACTIVITY	0.344859	0.462683	0.334717
FCRLA	30.8853	4.52479e-05	0.000190353			GOBP_MYELOID_CELL_HOMEOSTASIS	0.346421	0.463951	0.333528
CDR2	30.8835	0.0027545	0.00778662			GOBP_POSITIVE_REGULATION_OF_EPITHELIAL_CELL_MIGRATION	0.346421	0.463951	0.333528
SYNPO	30.8827	8.53673e-06	5.92078e-05			GOBP_CELL_PROJECTION_ORGANIZATION	0.347219	0.464606	0.332915
ZMIZ2	30.8821	0.00804506	0.0219008			GOCC_SPINDLE_POLE	0.347979	0.464796	0.332738
NUPR1	30.8803	9.2802e-06	5.92078e-05			GOBP_L_AMINO_ACID_METABOLIC_PROCESS	0.347979	0.464796	0.332738
CTD-2639E6.9	30.8803	9.2802e-06	5.92078e-05			GOBP_AXON_DEVELOPMENT	0.348788	0.465463	0.332115
ZNF682	30.8747	1.15601e-05	6.37129e-05			GOBP_MITOCHONDRION_ORGANIZATION	0.349652	0.466202	0.331426
ZNF83	30.8746	0.00175205	0.00509538			GOBP_CELLULAR_RESPONSE_TO_RADIATION	0.351084	0.467698	0.330035
BTLA	30.8745	1.8415e-05	8.74741e-05			GOBP_MITOCHONDRIAL_TRANSPORT	0.352632	0.468928	0.328893
PAX5	30.8736	1.23589e-05	6.60579e-05			GOBP_REGULATION_OF_PROTEIN_LOCALIZATION_TO_MEMBRANE	0.352632	0.468928	0.328893
CRNDE	30.8727	0.00158342	0.00469334			GOBP_REGULATION_OF_CARBOHYDRATE_METABOLIC_PROCESS	0.354175	0.470565	0.32738
RP11-173D3.1	30.8727	0.00158342	0.00469334			GOBP_SENSORY_PERCEPTION_OF_MECHANICAL_STIMULUS	0.357252	0.473816	0.32439
ITGB8	30.8727	0.00158342	0.00469334			GOCC_CILIARY_PLASM	0.357252	0.473816	0.32439
RP11-27K13.3	30.8727	0.00158342	0.00469334			GOBP_CYTOKINE_MEDIATED_SIGNALING_PATHWAY	0.358267	0.474744	0.323541
RP11-452K12.7	30.8727	0.00158342	0.00469334			GOBP_REGULATION_OF_BLOOD_PRESSURE	0.358785	0.475011	0.323296
SAMD14	30.8697	9.88352e-06	5.97648e-05			GOBP_NEGATIVE_REGULATION_OF_RNA_BIOSYNTHETIC_PROCESS	0.359254	0.475214	0.32311
RP11-488C13.5	30.867	0.00150357	0.00454598			GOBP_REGULATION_OF_ESTABLISHMENT_OF_PROTEIN_LOCALIZATION	0.359986	0.475764	0.322609
RIF1	30.8655	0.00138722	0.00437608			GOMF_PHOSPHATASE_BINDING	0.36184	0.476957	0.321521
DPY19L3	30.856	0.00154947	0.00463468			GOBP_REGULATION_OF_CELL_DIVISION	0.36184	0.476957	0.321521
RALGPS2	30.8555	2.95416e-05	0.0001305			GOBP_REGULATION_OF_LIPID_BIOSYNTHETIC_PROCESS	0.36184	0.476957	0.321521
CC2D1B	30.85	0.00142505	0.00442505			GOBP_CELL_SURFACE_RECEPTOR_SIGNALING_PATHWAY_VIA_STAT	0.363363	0.478125	0.320458
ASB7	30.8455	0.00148606	0.00451556			GOBP_REGULATION_OF_CYSTEINE_TYPE_ENDOPEPTIDASE_ACTIVITY	0.363363	0.478125	0.320458
THUMPD2	30.8426	0.00186223	0.0053809			GOCC_ORGANELLE_ENVELOPE	0.365286	0.480236	0.318545
NRN1L	30.8417	8.19597e-06	5.92078e-05			GOBP_PROTEIN_CONTAINING_COMPLEX_LOCALIZATION	0.369416	0.485242	0.314042
SCIN	30.8409	7.69161e-06	5.92078e-05			GOBP_LIPID_MODIFICATION	0.370921	0.486369	0.313034
KATNB1	30.84	0.00142984	0.00443237			GOBP_POSITIVE_REGULATION_OF_HEMOPOIESIS	0.370921	0.486369	0.313034
COQ10A	30.8393	5.85179e-05	0.000241371			GOBP_REGULATION_OF_PROTEIN_UBIQUITINATION	0.372422	0.487487	0.312037
ZNF227	30.837	0.00146382	0.00447876			GOBP_TUMOR_NECROSIS_FACTOR_SUPERFAMILY_CYTOKINE_PRODUCTION	0.372422	0.487487	0.312037
RP11-77H9.2	30.8357	7.60472e-06	5.92078e-05			GOBP_NEGATIVE_REGULATION_OF_TRANSCRIPTION_BY_RNA_POLYMERASE_II	0.373198	0.488078	0.311511
C17orf85	30.8348	0.00100353	0.00352544			GOBP_POSITIVE_REGULATION_OF_PROTEIN_CONTAINING_COMPLEX_ASSEMBLY	0.376904	0.492497	0.307597
HSDL1	30.8326	0.00146137	0.00447544			GOBP_IMMUNE_SYSTEM_DEVELOPMENT	0.378391	0.494011	0.306264
ALG14	30.8326	0.00156245	0.00466029			GOBP_PROTEIN_MATURATION	0.378786	0.494027	0.306249
RP11-420A6.2	30.8299	8.17742e-06	5.92078e-05			GOBP_RESPONSE_TO_LIPID	0.379061	0.494027	0.306249
BACE2	30.8293	1.3387e-05	6.92467e-05			GOBP_INSULIN_SECRETION	0.379875	0.494232	0.306069
AGPAT1	30.8287	0.00101397	0.003556			GOBP_REGULATION_OF_PEPTIDE_TRANSPORT	0.379875	0.494232	0.306069
IPO5	30.8183	0.00135033	0.00432554			GOCC_CELL_BODY	0.381333	0.4953	0.305131
FLJ00104	30.8171	1.05007e-05	6.09847e-05			GOBP_NEGATIVE_REGULATION_OF_INFLAMMATORY_RESPONSE	0.381355	0.4953	0.305131
RP11-203B7.2	30.8159	8.6533e-06	5.92078e-05			GOBP_REGULATION_OF_PROTEIN_POLYMERIZATION	0.382832	0.496789	0.303828
MYNN	30.8156	0.00745282	0.0203342			GOBP_POSITIVE_REGULATION_OF_PROTEIN_CATABOLIC_PROCESS	0.384305	0.497842	0.302908
GNG7	30.8152	6.4056e-05	0.000262428			GOBP_LOCOMOTORY_BEHAVIOR	0.384305	0.497842	0.302908
UBXN2B	30.8136	0.00150861	0.0045549			GOBP_CYTOSKELETON_DEPENDENT_INTRACELLULAR_TRANSPORT	0.385775	0.498887	0.301998
RFWD3	30.8134	0.00198847	0.00571691			GOBP_IMPORT_ACROSS_PLASMA_MEMBRANE	0.385775	0.498887	0.301998
D2HGDH	30.8134	0.00136866	0.00434768			GOCC_MIDBODY	0.387241	0.500353	0.300724
TDRP	30.8127	1.41797e-05	7.18154e-05			GOBP_CIRCADIAN_RHYTHM	0.388704	0.500952	0.300204
FEZ1	30.8103	1.08835e-05	6.19124e-05			GOBP_POSITIVE_REGULATION_OF_MONOATOMIC_ION_TRANSPORT	0.388704	0.500952	0.300204
CTD-2506J14.1	30.8088	1.20601e-05	6.51199e-05			GOCC_SPLICEOSOMAL_COMPLEX	0.388704	0.500952	0.300204
RP11-159H10.3	30.8028	8.87096e-06	5.92078e-05			GOBP_REGULATION_OF_REPRODUCTIVE_PROCESS	0.390164	0.501115	0.300062
FLVCR1-AS1	30.8028	0.00149855	0.00453792			GOBP_CARTILAGE_DEVELOPMENT	0.390164	0.501115	0.300062
FCRL6	30.7984	3.5838e-05	0.000154764			GOBP_CELL_MATURATION	0.390164	0.501115	0.300062
RP11-932O9.7	30.7978	9.01219e-06	5.92078e-05			GOBP_ENDOTHELIAL_CELL_PROLIFERATION	0.390164	0.501115	0.300062
RP4-555D20.2	30.7968	1.45927e-05	7.33283e-05			GOBP_POSITIVE_REGULATION_OF_GTPASE_ACTIVITY	0.39162	0.5017	0.299556
CCDC122	30.7963	1.01991e-05	6.03247e-05			GOBP_POSITIVE_REGULATION_OF_TRANSMEMBRANE_TRANSPORT	0.39162	0.5017	0.299556
MBOAT1	30.796	0.00371208	0.0103629			GOBP_PURINE_CONTAINING_COMPOUND_METABOLIC_PROCESS	0.391481	0.5017	0.299556
RP11-119F19.2	30.7957	0.00149104	0.00452315			GOBP_T_CELL_ACTIVATION	0.399047	0.510611	0.29191
RP11-65N13.8	30.7903	8.53673e-06	5.92078e-05			GOBP_LOCOMOTION	0.399254	0.510611	0.29191
RP11-35G9.3	30.7899	0.00334439	0.00937884			GOBP_ACTOMYOSIN_STRUCTURE_ORGANIZATION	0.401718	0.51289	0.289976
SEC24B	30.7856	0.000996628	0.00350759			GOBP_ALPHA_AMINO_ACID_METABOLIC_PROCESS	0.401718	0.51289	0.289976
RP11-390B4.5	30.7825	1.24416e-05	6.62296e-05			GOBP_NEGATIVE_REGULATION_OF_CELL_ACTIVATION	0.403147	0.513842	0.289171
CENPQ	30.7805	0.00207131	0.00593943			GOBP_REGULATION_OF_PEPTIDYL_TYROSINE_PHOSPHORYLATION	0.403147	0.513842	0.289171
SPIRE2	30.7802	8.57541e-06	5.92078e-05			GOBP_REGULATION_OF_LYMPHOCYTE_DIFFERENTIATION	0.404573	0.515207	0.288018
CREB3L1	30.7795	7.53589e-06	5.92078e-05			GOBP_CELL_MORPHOGENESIS_INVOLVED_IN_NEURON_DIFFERENTIATION	0.404903	0.515207	0.288018
RP11-885N19.6	30.7795	7.53589e-06	5.92078e-05			GOBP_VESICLE_LOCALIZATION	0.405995	0.515724	0.287583
RTN2	30.7795	7.53589e-06	5.92078e-05			GOMF_NUCLEASE_ACTIVITY	0.405995	0.515724	0.287583
RP11-152L20.3	30.7795	7.53589e-06	5.92078e-05			GOBP_POSITIVE_REGULATION_OF_EPITHELIAL_CELL_PROLIFERATION	0.407415	0.51709	0.286434
PRSS27	30.7795	7.53589e-06	5.92078e-05			GOMF_TRANSFERASE_ACTIVITY_TRANSFERRING_ONE_CARBON_GROUPS	0.40883	0.518449	0.285294
CTA-331P3.1	30.7725	8.57542e-06	5.92078e-05			GOBP_ATP_METABOLIC_PROCESS	0.410243	0.519365	0.284528
SLC4A1AP	30.7703	0.00142745	0.00442787			GOBP_EPITHELIAL_CELL_DEVELOPMENT	0.410243	0.519365	0.284528
RP11-216P16.2	30.7683	8.6533e-06	5.92078e-05			GOBP_POSITIVE_REGULATION_OF_CELLULAR_CATABOLIC_PROCESS	0.413058	0.522489	0.281923
RP1-59D14.1	30.7683	8.6533e-06	5.92078e-05			GOBP_METHYLATION	0.414461	0.523383	0.281181
PVALB	30.7655	9.03254e-06	5.92078e-05			GOBP_REGULATION_OF_DNA_REPAIR	0.414461	0.523383	0.281181
ETS1	30.7624	0.000389173	0.00144929			GOBP_REGULATION_OF_PROTEOLYSIS	0.414883	0.523476	0.281103
SYNC	30.7621	0.00137097	0.00434953			GOBP_MONONUCLEAR_CELL_MIGRATION	0.41586	0.52383	0.280809
RP3-337O18.9	30.7618	7.93996e-06	5.92078e-05			GOBP_REGULATED_EXOCYTOSIS	0.41586	0.52383	0.280809
AC140481.2	30.7612	1.05242e-05	6.10132e-05			GOMF_TRANSCRIPTION_FACTOR_BINDING	0.416538	0.524246	0.280465
FASLG	30.761	1.55556e-05	7.6661e-05			GOMF_CYTOSKELETAL_PROTEIN_BINDING	0.417218	0.524662	0.280121
PEAR1	30.7575	1.46249e-05	7.34002e-05			GOBP_SPERMATID_DIFFERENTIATION	0.418649	0.525144	0.279721
CSTF1	30.7565	0.0089424	0.0242669			GOBP_CALCIUM_MEDIATED_SIGNALING	0.418649	0.525144	0.279721
RP11-356N1.2	30.7553	8.57542e-06	5.92078e-05			GOBP_ESTABLISHMENT_OR_MAINTENANCE_OF_CELL_POLARITY	0.418649	0.525144	0.279721
PMS1	30.7551	0.0183776	0.048827			GOMF_ACYLTRANSFERASE_ACTIVITY_TRANSFERRING_GROUPS_OTHER_THAN_AMINO_ACYL_GROUPS	0.420038	0.526448	0.278644
PIK3R3	30.7538	9.51289e-06	5.92078e-05			GOBP_NEGATIVE_REGULATION_OF_PROTEOLYSIS	0.421425	0.527746	0.277575
AC007879.7	30.7507	8.25184e-06	5.92078e-05			GOBP_RIBOSE_PHOSPHATE_BIOSYNTHETIC_PROCESS	0.424188	0.530764	0.275099
AUH	30.7404	0.00130327	0.0042488			GOBP_PROTEIN_CATABOLIC_PROCESS	0.425542	0.532016	0.274075
OSBPL1A	30.7394	0.00161268	0.00475381			GOBP_LEUKOCYTE_CHEMOTAXIS	0.431039	0.537993	0.269223
RP11-252A24.3	30.7366	1.00401e-05	5.99586e-05			GOMF_CYTOKINE_ACTIVITY	0.431039	0.537993	0.269223
SLFN11	30.7359	0.00141551	0.00440586			GOBP_DENDRITE_DEVELOPMENT	0.432399	0.538797	0.268575
TBC1D2B	30.7348	0.00211219	0.00604606			GOBP_CELLULAR_RESPONSE_TO_MOLECULE_OF_BACTERIAL_ORIGIN	0.432399	0.538797	0.268575
ZUFSP	30.7314	0.00229801	0.00654649			GOBP_REACTIVE_OXYGEN_SPECIES_METABOLIC_PROCESS	0.433757	0.539149	0.268291
2025-03-03	30.731	1.28346e-05	6.75095e-05			GOBP_CELLULAR_LIPID_CATABOLIC_PROCESS	0.433757	0.539149	0.268291
RNF26	30.7297	0.00581656	0.016014			GOBP_MYELOID_LEUKOCYTE_MIGRATION	0.433757	0.539149	0.268291
SCRN2	30.7296	0.000928366	0.00329676			GOBP_MYELOID_LEUKOCYTE_DIFFERENTIATION	0.435111	0.540385	0.267296
CTF1	30.7293	7.63936e-06	5.92078e-05			GOBP_CELLULAR_RESPIRATION	0.436462	0.54117	0.266667
PRKX	30.7259	0.000954472	0.00337811			GOBP_PHAGOCYTOSIS	0.436462	0.54117	0.266667
RP11-1096G20.5	30.7241	7.7618e-06	5.92078e-05			GOBP_REGULATION_OF_NEURON_APOPTOTIC_PROCESS	0.440496	0.545722	0.263029
PPP1R12C	30.7232	0.00142745	0.00442787			GOBP_PROTEIN_PROCESSING	0.441835	0.546929	0.262069
ADPRH	30.7164	0.00156505	0.00466552			GOMF_CHROMATIN_BINDING	0.442719	0.547573	0.261558
S1PR1	30.7154	0.00318575	0.00895084			GOBP_POSITIVE_REGULATION_OF_NEUROGENESIS	0.44317	0.547681	0.261472
RP11-1407O15.2	30.714	0.00143706	0.00444381			GOBP_REGULATION_OF_TRANSPORTER_ACTIVITY	0.444502	0.548876	0.260526
ULK4	30.7119	0.00143706	0.00444381			GOBP_POSITIVE_REGULATION_OF_PROTEIN_KINASE_ACTIVITY	0.445831	0.550066	0.259585
2025-09-05	30.7102	1.16377e-05	6.40005e-05			GOBP_REGULATION_OF_INTRACELLULAR_SIGNAL_TRANSDUCTION	0.44808	0.552387	0.257757
OSGIN2	30.7096	0.00137559	0.00435871			GOBP_MUSCLE_CELL_PROLIFERATION	0.44848	0.552428	0.257725
CENPB	30.7091	0.00153916	0.00461522			GOBP_ORGANONITROGEN_COMPOUND_CATABOLIC_PROCESS	0.44973	0.552695	0.257514
ZNF200	30.7087	0.00147861	0.00450338			GOBP_ORGANIC_ACID_CATABOLIC_PROCESS	0.4498	0.552695	0.257514
FARSB	30.7086	0.00688993	0.018844			GOBP_POSITIVE_REGULATION_OF_PROTEIN_TRANSPORT	0.4498	0.552695	0.257514
FAM35A	30.7064	0.00133447	0.00430168			GOBP_PROTEIN_CONTAINING_COMPLEX_DISASSEMBLY	0.458952	0.562562	0.249829
PPARA	30.7056	0.00146382	0.00447876			GOBP_REGULATION_OF_HORMONE_SECRETION	0.458952	0.562562	0.249829
AFF3	30.7015	2.17239e-05	0.000100338			GOBP_REGULATION_OF_SYNAPSE_STRUCTURE_OR_ACTIVITY	0.458952	0.562562	0.249829
USP42	30.7012	0.00161	0.00474762			GOBP_REGULATION_OF_MICROTUBULE_BASED_PROCESS	0.460247	0.563232	0.249313
RP11-178L8.7	30.6991	1.81754e-05	8.65113e-05			GOMF_MRNA_3_UTR_BINDING	0.460247	0.563232	0.249313
HEATR5A	30.6988	0.00149104	0.00452315			GOBP_BEHAVIOR	0.462741	0.565471	0.24759
PRMT3	30.6925	0.00166439	0.00487509			GOBP_PEPTIDE_TRANSPORT	0.462829	0.565471	0.24759
FAM21B	30.6908	1.03372e-05	6.06161e-05			GOBP_RESPONSE_TO_ALCOHOL	0.466678	0.569249	0.244698
GPRIN3	30.6882	0.00136636	0.00434289			GOBP_REGULATION_OF_PROTEIN_SERINE_THREONINE_KINASE_ACTIVITY	0.466678	0.569249	0.244698
CTD-2283N19.1	30.6876	7.33296e-06	5.92078e-05			GOBP_CELLULAR_RESPONSE_TO_BIOTIC_STIMULUS	0.467955	0.569421	0.244566
SLC25A42	30.6864	0.00148855	0.00452061			GOBP_POSITIVE_REGULATION_OF_IMMUNE_EFFECTOR_PROCESS	0.467955	0.569421	0.244566
TESK2	30.6843	9.5558e-06	5.9214e-05			GOBP_RECEPTOR_MEDIATED_ENDOCYTOSIS	0.467955	0.569421	0.244566
ITCH-AS1	30.6833	8.69249e-06	5.92078e-05			GOBP_PEPTIDYL_TYROSINE_MODIFICATION	0.46923	0.570049	0.244087
RP11-557C18.4	30.6764	7.41687e-06	5.92078e-05			GOBP_REGULATION_OF_PROTEIN_SECRETION	0.46923	0.570049	0.244087
RP11-428G5.5	30.6747	1.2497e-05	6.63952e-05			GOBP_REGULATION_OF_INTRACELLULAR_TRANSPORT	0.470501	0.570672	0.243614
ZW10	30.6739	0.00140602	0.00439136			GOBP_RESPONSE_TO_ENDOPLASMIC_RETICULUM_STRESS	0.470501	0.570672	0.243614
EBF1	30.6733	1.05714e-05	6.1114e-05			GOBP_CELL_PROJECTION_MORPHOGENESIS	0.472994	0.572821	0.241981
PPBP	30.672	2.51575e-05	0.000113554			GOBP_REGULATION_OF_LEUKOCYTE_PROLIFERATION	0.473034	0.572821	0.241981
ZADH2	30.6719	0.00127923	0.00420773			GOMF_GTPASE_ACTIVATOR_ACTIVITY	0.478065	0.576592	0.239131
TMEM161A	30.6677	0.000991479	0.0034921			GOMF_CYTOKINE_RECEPTOR_BINDING	0.478065	0.576592	0.239131
RP11-308N19.1	30.6657	1.13556e-05	6.32243e-05			GOBP_ANATOMICAL_STRUCTURE_MATURATION	0.478065	0.576592	0.239131
TFAP2E	30.6649	1.09079e-05	6.19757e-05			GOMF_TRANSCRIPTION_COACTIVATOR_ACTIVITY	0.476812	0.576592	0.239131
APTX	30.6639	0.00207469	0.00594651			GOBP_REGULATION_OF_ACTIN_FILAMENT_ORGANIZATION	0.478065	0.576592	0.239131
ZNF841	30.663	8.27055e-06	5.92078e-05			GOBP_VASCULAR_PROCESS_IN_CIRCULATORY_SYSTEM	0.479316	0.577637	0.238345
ZBED5	30.6621	0.00135261	0.00432776			GOMF_GLYCOSYLTRANSFERASE_ACTIVITY	0.48305	0.581671	0.235323
KRBOX4	30.6607	0.00170629	0.00497688			GOBP_POST_TRANSCRIPTIONAL_REGULATION_OF_GENE_EXPRESSION	0.483878	0.581765	0.235252
RP11-230C9.4	30.6602	1.76276e-05	8.45433e-05			GOBP_B_CELL_ACTIVATION	0.484289	0.581765	0.235252
CEP192	30.6599	0.00453902	0.0125952			GOBP_TELENCEPHALON_DEVELOPMENT	0.484289	0.581765	0.235252
RP11-302F12.10	30.6581	1.46896e-05	7.35894e-05			GOBP_POSITIVE_REGULATION_OF_LEUKOCYTE_CELL_CELL_ADHESION	0.487987	0.585741	0.232295
SAV1	30.6544	0.00143465	0.00444097			GOBP_NERVOUS_SYSTEM_PROCESS	0.489072	0.586574	0.231677
PRKRIR	30.6543	0.00162885	0.00478983			GOBP_PEPTIDYL_SERINE_MODIFICATION	0.490439	0.587745	0.230811
PDF	30.6537	7.28304e-06	5.92078e-05			GOBP_PROTEIN_LOCALIZATION_TO_PLASMA_MEMBRANE	0.494095	0.591655	0.227932
PPAT	30.6529	0.00160198	0.00473507			GOMF_TRANSITION_METAL_ION_BINDING	0.494876	0.591694	0.227903
TM9SF1	30.6507	0.00164516	0.00483			GOBP_DEPHOSPHORYLATION	0.495308	0.591694	0.227903
PAWR	30.6499	1.07144e-05	6.14737e-05			GOBP_HUMORAL_IMMUNE_RESPONSE	0.495308	0.591694	0.227903
LA16c-431H6.6	30.6409	9.59889e-06	5.9214e-05			GOBP_PROTEIN_POLYMERIZATION	0.496518	0.592669	0.227188
CNTNAP2	30.6391	9.53432e-06	5.9214e-05			GOBP_REGULATION_OF_MRNA_CATABOLIC_PROCESS	0.497725	0.593392	0.226659
TRIM37	30.6375	0.00160732	0.00474315			GOBP_POSITIVE_REGULATION_OF_IMMUNE_SYSTEM_PROCESS	0.497912	0.593392	0.226659
ZNF251	30.6368	0.00140366	0.00438692			GOBP_ENDOCYTOSIS	0.498509	0.593632	0.226483
TMEM131	30.6363	0.00173189	0.00504078			GOBP_CONNECTIVE_TISSUE_DEVELOPMENT	0.498929	0.593663	0.22646
RP11-700J17.2	30.6352	1.18471e-05	6.45663e-05			GOBP_REGULATION_OF_CATABOLIC_PROCESS	0.502149	0.596997	0.224028
RP11-677M14.2	30.6309	9.68562e-06	5.93813e-05			GOBP_NEURON_APOPTOTIC_PROCESS	0.502526	0.596997	0.224028
RP11-195F19.9	30.6307	8.51745e-06	5.92078e-05			GOBP_POSITIVE_REGULATION_OF_KINASE_ACTIVITY	0.503719	0.597471	0.223683
SLC25A14	30.6294	0.00141076	0.0043986			GOBP_NEGATIVE_REGULATION_OF_DEFENSE_RESPONSE	0.503719	0.597471	0.223683
ENTPD3-AS1	30.6283	0.00146382	0.00447876			GOBP_EMBRYO_DEVELOPMENT	0.505767	0.599346	0.222323
RABEP1	30.6249	0.00125347	0.00415431			GOBP_POSITIVE_REGULATION_OF_NERVOUS_SYSTEM_DEVELOPMENT	0.506096	0.599346	0.222323
GNL1	30.624	0.00123867	0.00412026			GOBP_REGULATION_OF_ENDOCYTOSIS	0.508463	0.60165	0.220656
DLGAP1-AS1	30.6231	0.00130327	0.0042488			GOBP_VESICLE_MEDIATED_TRANSPORT	0.509398	0.60165	0.220656
IRAK2	30.6225	2.84275e-05	0.000126277			GOBP_AMINO_ACID_METABOLIC_PROCESS	0.509642	0.60165	0.220656
DNAJC27	30.6223	1.28346e-05	6.75095e-05			GOBP_POSITIVE_REGULATION_OF_DNA_METABOLIC_PROCESS	0.509642	0.60165	0.220656
PF4	30.6209	1.4274e-05	7.21925e-05			GOBP_REGULATION_OF_EPITHELIAL_CELL_MIGRATION	0.510819	0.602094	0.220336
ZBP1	30.6193	0.00101747	0.00356751			GOBP_REGULATION_OF_PEPTIDASE_ACTIVITY	0.510819	0.602094	0.220336
NLGN2	30.6189	7.53589e-06	5.92078e-05			GOCC_CYTOPLASMIC_REGION	0.521283	0.613946	0.21187
CLP1	30.6151	0.00138956	0.00437944			GOCC_ENDOPLASMIC_RETICULUM_LUMEN	0.524722	0.616067	0.210372
RP11-196G11.2	30.6135	1.01079e-05	6.01661e-05			GOBP_PROTEIN_LOCALIZATION_TO_NUCLEUS	0.524722	0.616067	0.210372
LINC00662	30.6123	3.56868e-05	0.000154213			GOBP_DEFENSE_RESPONSE_TO_VIRUS	0.524722	0.616067	0.210372
TXNDC5	30.6112	0.00151619	0.00456853			GOBP_NEGATIVE_REGULATION_OF_PHOSPHORYLATION	0.523578	0.616067	0.210372
SH3GLB2	30.6083	0.00139425	0.00438134			GOBP_POSITIVE_REGULATION_OF_SECRETION	0.525863	0.616444	0.210106
C1orf27	30.6081	0.0157263	0.0419633			GOBP_T_CELL_DIFFERENTIATION	0.525863	0.616444	0.210106
RAMP1	30.6059	1.63262e-05	7.93949e-05			GOCC_LATE_ENDOSOME	0.528137	0.617981	0.209025
TUG1	30.604	0.00128357	0.00421184			GOMF_GTPASE_BINDING	0.528137	0.617981	0.209025
ZFX	30.6013	0.00152891	0.00459081			GOMF_KINASE_ACTIVITY	0.528407	0.617981	0.209025
DCAF10	30.5997	5.93675e-05	0.000244598			GOBP_RESPONSE_TO_BACTERIUM	0.529871	0.619212	0.20816
SLC36A1	30.5996	0.00169502	0.00494799			GOBP_LIPID_BIOSYNTHETIC_PROCESS	0.531333	0.620185	0.207479
TMEM127	30.5968	0.00102627	0.00359145			GOCC_SECRETORY_GRANULE_MEMBRANE	0.531528	0.620185	0.207479
C12orf42	30.5957	1.15601e-05	6.37129e-05			GOBP_COGNITION	0.532653	0.621016	0.206897
RP11-5C23.1	30.5938	2.23921e-05	0.000102945			GOBP_AMIDE_TRANSPORT	0.533775	0.621842	0.20632
COX10	30.5921	0.00263846	0.00747926			GOBP_SKIN_DEVELOPMENT	0.534895	0.622664	0.205746
IDH1	30.5892	0.00132997	0.00429521			GOBP_POSITIVE_REGULATION_OF_PROTEIN_MODIFICATION_PROCESS	0.535699	0.623118	0.20543
KB-1460A1.3	30.5891	1.24693e-05	6.63123e-05			GOBP_ADAPTIVE_IMMUNE_RESPONSE	0.537872	0.625105	0.204047
AP5M1	30.5862	0.000939705	0.00333053			GOMF_UBIQUITIN_LIKE_PROTEIN_LIGASE_BINDING	0.538239	0.625105	0.204047
TUBB8	30.5837	9.13495e-06	5.92078e-05			GOBP_HOMEOSTASIS_OF_NUMBER_OF_CELLS	0.540454	0.626711	0.202933
GPC2	30.5837	9.13495e-06	5.92078e-05			GOBP_HORMONE_TRANSPORT	0.540454	0.626711	0.202933
KANSL2	30.5834	3.21675e-05	0.000140657			GOBP_REGULATION_OF_LIPID_METABOLIC_PROCESS	0.541559	0.627024	0.202716
ANGEL2	30.5813	0.00128575	0.00421602			GOBP_SULFUR_COMPOUND_METABOLIC_PROCESS	0.541559	0.627024	0.202716
TAF9B	30.5791	0.00135261	0.00432776			GOBP_CELLULAR_RESPONSE_TO_OXYGEN_CONTAINING_COMPOUND	0.542383	0.627167	0.202617
WDR4	30.5758	0.00139894	0.00438558			GOBP_REGULATION_OF_IMMUNE_SYSTEM_PROCESS	0.542516	0.627167	0.202617
DPY19L2	30.5733	7.72662e-06	5.92078e-05			GOBP_PROTEIN_TARGETING	0.543759	0.628121	0.201957
ASB1	30.573	7.75933e-05	0.000313611			GOBP_POSITIVE_REGULATION_OF_CELL_CELL_ADHESION	0.544855	0.628904	0.201416
NFATC4	30.5722	0.00158342	0.00469334			GOBP_REGULATION_OF_LEUKOCYTE_DIFFERENTIATION	0.545949	0.629683	0.200878
RIMKLA	30.5722	0.00158342	0.00469334			GOMF_HYDROLASE_ACTIVITY_ACTING_ON_ESTER_BONDS	0.547925	0.631478	0.199642
NINL	30.5722	0.00158342	0.00469334			GOBP_ORGANIC_ACID_BIOSYNTHETIC_PROCESS	0.550298	0.633727	0.198097
ESPL1	30.5722	0.00158342	0.00469334			GOBP_CELLULAR_RESPONSE_TO_ABIOTIC_STIMULUS	0.552457	0.635241	0.197061
MELK	30.5722	0.00158342	0.00469334			GOBP_POSITIVE_REGULATION_OF_PROTEOLYSIS	0.552457	0.635241	0.197061
RIBC1	30.5722	0.00158342	0.00469334			GOBP_DEFENSE_RESPONSE_TO_BACTERIUM	0.553533	0.635992	0.196548
AC068499.10	30.5722	0.00158342	0.00469334			GOBP_DEVELOPMENTAL_MATURATION	0.555677	0.637968	0.195201
AC005540.3	30.5722	0.00158342	0.00469334			GOBP_POSITIVE_REGULATION_OF_IMMUNE_RESPONSE	0.557128	0.639146	0.1944
TP73	30.5722	0.00158342	0.00469334			GOMF_RNA_POLYMERASE_II_SPECIFIC_DNA_BINDING_TRANSCRIPTION_FACTOR_BINDING	0.558874	0.640661	0.193372
NRSN2	30.5722	0.00158342	0.00469334			GOBP_ENERGY_DERIVATION_BY_OXIDATION_OF_ORGANIC_COMPOUNDS	0.559935	0.641388	0.192879
C19orf81	30.5722	0.00158342	0.00469334			GOBP_REGULATION_OF_PROTEIN_MODIFICATION_PROCESS	0.562961	0.644363	0.190869
CTD-2651B20.1	30.5722	0.00158342	0.00469334			GOBP_REGULATION_OF_MONOATOMIC_ION_TRANSMEMBRANE_TRANSPORT	0.565201	0.645944	0.189805
MFI2-AS1	30.5722	0.00158342	0.00469334			GOBP_PROTEIN_LOCALIZATION_TO_CELL_PERIPHERY	0.565201	0.645944	0.189805
CDHR3	30.5708	1.13809e-05	6.32687e-05			GOBP_LIPID_CATABOLIC_PROCESS	0.566247	0.646158	0.189661
AC093642.3	30.5705	7.53589e-06	5.92078e-05			GOMF_PROTEIN_HETERODIMERIZATION_ACTIVITY	0.566247	0.646158	0.189661
VAV2	30.57	0.00146382	0.00447876			GOBP_RESPONSE_TO_OXYGEN_CONTAINING_COMPOUND	0.568242	0.647554	0.188724
PARP2	30.5698	0.00138489	0.00437378			GOBP_RESPONSE_TO_OXYGEN_LEVELS	0.568332	0.647554	0.188724
SLC25A13	30.5694	0.00153403	0.00460237			GOBP_NEGATIVE_REGULATION_OF_CATABOLIC_PROCESS	0.57555	0.655105	0.183689
NDST2	30.5694	0.00166992	0.00488823			GOMF_STRUCTURAL_MOLECULE_ACTIVITY	0.57583	0.655105	0.183689
F5	30.5627	9.72926e-06	5.93813e-05			GOBP_POSITIVE_REGULATION_OF_MULTICELLULAR_ORGANISMAL_PROCESS	0.579383	0.658649	0.181346
TBL2	30.5591	0.00131879	0.00427512			GOBP_REGULATION_OF_AUTOPHAGY	0.584657	0.664142	0.177739
FAM185A	30.5588	0.00141313	0.00440223			GOBP_RESPONSE_TO_MOLECULE_OF_BACTERIAL_ORIGIN	0.585657	0.664776	0.177325
CALD1	30.557	8.12203e-06	5.92078e-05			GOBP_NEGATIVE_REGULATION_OF_PHOSPHORUS_METABOLIC_PROCESS	0.590622	0.669906	0.173986
PATL2	30.5499	5.37681e-05	0.00022327			GOBP_RESPONSE_TO_ENDOGENOUS_STIMULUS	0.595572	0.675011	0.170689
CR2	30.5491	1.28917e-05	6.77337e-05			GOBP_SMALL_MOLECULE_CATABOLIC_PROCESS	0.596503	0.675558	0.170337
SLC30A5	30.549	0.00123867	0.00412026			GOBP_ADAPTIVE_IMMUNE_RESPONSE_BASED_ON_SOMATIC_RECOMBINATION_OF_IMMUNE_RECEPTORS_BUILT_FROM_IMMUNOGLOBULIN_SUPERFAMILY_DOMAINS	0.597475	0.67615	0.169957
PON2	30.5468	0.00146382	0.00447876			GOBP_REGULATION_OF_CELL_DEVELOPMENT	0.599241	0.677129	0.169328
ANKS1B	30.545	8.10364e-06	5.92078e-05			GOCC_SOMATODENDRITIC_COMPARTMENT	0.599241	0.677129	0.169328
CLIC4	30.5436	0.00176658	0.0051308			GOBP_PEPTIDYL_AMINO_ACID_MODIFICATION	0.600551	0.677466	0.169113
AC073641.2	30.5364	8.53673e-06	5.92078e-05			GOBP_PROTEIN_MODIFICATION_BY_SMALL_PROTEIN_CONJUGATION	0.600551	0.677466	0.169113
KB-226F1.1	30.5327	1.24416e-05	6.62296e-05			GOBP_NEGATIVE_REGULATION_OF_CYTOKINE_PRODUCTION	0.601341	0.677466	0.169113
ACOX1	30.5258	0.0013919	0.00437944			GOBP_PROTEIN_LOCALIZATION_TO_EXTRACELLULAR_REGION	0.601341	0.677466	0.169113
TUBGCP4	30.5243	0.00145404	0.00446552			GOBP_TISSUE_MIGRATION	0.602302	0.67804	0.168745
NUDT12	30.5206	1.60066e-05	7.81544e-05			GOBP_REGULATION_OF_T_CELL_ACTIVATION	0.604216	0.678672	0.16834
DPP8	30.5204	0.000991479	0.0034921			GOBP_REGULATION_OF_ACTIN_FILAMENT_BASED_PROCESS	0.604216	0.678672	0.16834
LSM12	30.5184	0.00138489	0.00437378			GOBP_EPIDERMIS_DEVELOPMENT	0.604216	0.678672	0.16834
RP11-430B1.2	30.5175	1.04537e-05	6.08524e-05			GOBP_REGULATION_OF_SUPRAMOLECULAR_FIBER_ORGANIZATION	0.608019	0.682433	0.16594
STK11	30.5151	0.00598279	0.0164509			GOBP_REGULATION_OF_IMMUNE_EFFECTOR_PROCESS	0.613655	0.688246	0.162256
MUM1	30.5133	0.00201135	0.00577965			GOBP_LEUKOCYTE_MIGRATION	0.614587	0.688777	0.161921
2025-09-04	30.5122	1.48852e-05	7.43649e-05			GOBP_FATTY_ACID_METABOLIC_PROCESS	0.616444	0.690344	0.160935
SYNE1	30.5106	0.000346361	0.00129576			GOBP_REGULATION_OF_MRNA_METABOLIC_PROCESS	0.618292	0.691898	0.159958
NRDE2	30.5102	0.00139894	0.00438558			GOBP_SENSORY_SYSTEM_DEVELOPMENT	0.619212	0.692413	0.159635
CTC-444N24.6	30.5071	1.12798e-05	6.29628e-05			GOCC_EXTERNAL_SIDE_OF_PLASMA_MEMBRANE	0.620131	0.692891	0.159335
SEMA4B	30.5059	0.00316082	0.00888612			GOBP_NEGATIVE_REGULATION_OF_RESPONSE_TO_STIMULUS	0.620561	0.692891	0.159335
LY6G6F	30.5045	1.0291e-05	6.05346e-05			GOBP_POSITIVE_REGULATION_OF_RESPONSE_TO_BIOTIC_STIMULUS	0.621962	0.693939	0.158678
HIST4H4	30.5018	0.00142745	0.00442787			GOBP_REGULATION_OF_CELL_POPULATION_PROLIFERATION	0.625089	0.696911	0.156823
TAPT1-AS1	30.5007	1.05714e-05	6.1114e-05			GOBP_CYTOKINE_PRODUCTION	0.626706	0.698197	0.156022
RP11-1000B6.3	30.5001	1.03141e-05	6.05346e-05			GOBP_CELLULAR_PROCESS_INVOLVED_IN_REPRODUCTION_IN_MULTICELLULAR_ORGANISM	0.628301	0.699456	0.15524
ZNF821	30.4991	1.92779e-05	9.08085e-05			GOCC_NUCLEAR_SPECK	0.629198	0.699937	0.154941
C15orf26	30.4974	9.5558e-06	5.9214e-05			GOBP_REGULATION_OF_EPITHELIAL_CELL_PROLIFERATION	0.630986	0.701407	0.15403
RP11-783K16.13	30.4971	8.49821e-06	5.92078e-05			GOBP_INTRACELLULAR_TRANSPORT	0.636196	0.706676	0.15078
AP000282.2	30.4971	8.49821e-06	5.92078e-05			GOBP_LEUKOCYTE_CELL_CELL_ADHESION	0.638054	0.708063	0.149928
NEDD4	30.4952	8.51745e-06	5.92078e-05			GOMF_TRANSFERASE_ACTIVITY_TRANSFERRING_PHOSPHORUS_CONTAINING_GROUPS	0.638386	0.708063	0.149928
ZNF594	30.4951	1.14319e-05	6.34763e-05			GOBP_POSITIVE_REGULATION_OF_CELL_DIFFERENTIATION	0.640205	0.709557	0.149013
CARF	30.4943	0.0014013	0.00438692			GOBP_NEGATIVE_REGULATION_OF_RESPONSE_TO_EXTERNAL_STIMULUS	0.644989	0.714332	0.1461
RP5-821D11.7	30.4931	1.26647e-05	6.69603e-05			GOBP_LYMPHOCYTE_DIFFERENTIATION	0.645847	0.714756	0.145842
AP4M1	30.491	0.00531065	0.014673			GOBP_MICROTUBULE_BASED_MOVEMENT	0.646702	0.715177	0.145587
ATRIP	30.4906	0.00142505	0.00442505			GOBP_REGULATION_OF_PROTEIN_TRANSPORT	0.647556	0.715594	0.145333
RP11-304M2.5	30.4879	1.11545e-05	6.25408e-05			GOBP_PHOSPHORYLATION	0.649139	0.716817	0.144592
ENTPD4	30.487	0.00136406	0.0043419			GOBP_IMPORT_INTO_CELL	0.649788	0.717007	0.144476
TLK1	30.4856	0.00162344	0.00477737			GOBP_EXPORT_FROM_CELL	0.65038	0.717135	0.144399
KLRC3	30.4837	7.217e-06	5.92078e-05			GOBP_CELL_MOTILITY	0.653295	0.719821	0.142775
LINC00174	30.4741	9.95035e-06	5.98593e-05			GOCC_EARLY_ENDOSOME	0.655148	0.721335	0.141863
LINC00957	30.4728	7.7091e-06	5.92078e-05			GOBP_RNA_PROCESSING	0.663204	0.72967	0.136873
ARHGAP6	30.4653	5.96124e-05	0.000245483			GOBP_REGULATION_OF_INNATE_IMMUNE_RESPONSE	0.665834	0.732028	0.135472
RP11-693J15.5	30.4616	1.46249e-05	7.34002e-05			GOBP_POSITIVE_REGULATION_OF_CELL_DEVELOPMENT	0.667449	0.733267	0.134738
NCR1	30.4614	9.59887e-06	5.9214e-05			GOBP_REGULATION_OF_CELLULAR_CATABOLIC_PROCESS	0.669056	0.734496	0.13401
AC097495.2	30.4559	1.33278e-05	6.91372e-05			GOBP_NITROGEN_COMPOUND_TRANSPORT	0.670233	0.735252	0.133564
RP11-355N15.1	30.4528	7.53589e-06	5.92078e-05			GOBP_REGULATION_OF_MONOATOMIC_ION_TRANSPORT	0.673041	0.73672	0.132697
PF4V1	30.4528	7.53589e-06	5.92078e-05			GOBP_HEMOPOIESIS	0.672888	0.73672	0.132697
ZNF720	30.4515	0.000330012	0.00123685			GOBP_ACTIN_FILAMENT_ORGANIZATION	0.672248	0.73672	0.132697
GIPC2	30.4512	1.20065e-05	6.49914e-05			GOBP_PROTEIN_LOCALIZATION_TO_ORGANELLE	0.67569	0.739082	0.131307
RP11-317G6.1	30.4494	8.45986e-06	5.92078e-05			GOBP_GENERATION_OF_PRECURSOR_METABOLITES_AND_ENERGY	0.680096	0.74336	0.128801
RP11-481J2.2	30.4494	8.45986e-06	5.92078e-05			GOBP_CELL_MORPHOGENESIS	0.681237	0.743528	0.128703
RP11-354M20.3	30.4466	1.8536e-05	8.79467e-05			GOBP_REGULATION_OF_IMMUNE_RESPONSE	0.681237	0.743528	0.128703
RP13-188A5.1	30.4456	1.24416e-05	6.62296e-05			GOMF_DNA_BINDING_TRANSCRIPTION_ACTIVATOR_ACTIVITY	0.682414	0.744248	0.128282
GNG11	30.4447	1.58317e-05	7.74967e-05			GOBP_SECRETION	0.682887	0.744248	0.128282
STRBP	30.4414	3.1424e-05	0.000137774			GOBP_REGULATION_OF_PHOSPHORYLATION	0.68453	0.745498	0.127553
MYBPC3	30.4403	8.97162e-06	5.92078e-05			GOBP_REGULATION_OF_CELLULAR_LOCALIZATION	0.685076	0.745553	0.127521
RP11-231D20.2	30.4403	8.97162e-06	5.92078e-05			GOBP_REGULATION_OF_TRANSMEMBRANE_TRANSPORT	0.689271	0.749576	0.125184
LINC01118	30.4372	7.8861e-06	5.92078e-05			GOBP_POSITIVE_REGULATION_OF_CELL_ADHESION	0.690024	0.749853	0.125024
AC103801.2	30.4371	8.06699e-06	5.92078e-05			GOMF_NUCLEOSIDE_TRIPHOSPHATASE_REGULATOR_ACTIVITY	0.691524	0.750399	0.124708
KB-1980E6.3	30.4371	8.06699e-06	5.92078e-05			GOBP_SIGNAL_RELEASE	0.691524	0.750399	0.124708
TARSL2	30.4369	3.56115e-05	0.000153928			GOBP_EPITHELIAL_CELL_PROLIFERATION	0.693762	0.751742	0.123931
RP11-554A11.8	30.4339	1.41484e-05	7.17457e-05			GOCC_VACUOLAR_MEMBRANE	0.693762	0.751742	0.123931
DDX55	30.4297	0.00144917	0.0044606			GOBP_REGULATION_OF_MULTICELLULAR_ORGANISMAL_DEVELOPMENT	0.695085	0.752634	0.123416
PTCH1	30.4295	1.206e-05	6.51199e-05			GOBP_POST_TRANSLATIONAL_PROTEIN_MODIFICATION	0.696902	0.754058	0.122595
AIDA	30.4281	0.00149354	0.00452611			GOBP_SYNAPSE_ORGANIZATION	0.697455	0.754114	0.122563
GLMN	30.428	0.000152094	0.000591499			GOBP_RESPONSE_TO_NUTRIENT_LEVELS	0.698189	0.754365	0.122418
RP11-91A18.4	30.4263	7.48466e-06	5.92078e-05			GOBP_AMEBOIDAL_TYPE_CELL_MIGRATION	0.699651	0.75486	0.122134
ITGB3	30.4261	1.01306e-05	6.02575e-05			GOBP_REGULATION_OF_ANATOMICAL_STRUCTURE_SIZE	0.699651	0.75486	0.122134
RP11-516C1.1	30.4244	2.19603e-05	0.000101344			GOBP_REGULATION_OF_CELL_CELL_ADHESION	0.701105	0.755887	0.121543
STX6	30.4184	0.00141789	0.0044095			GOMF_TRANSCRIPTION_COREGULATOR_ACTIVITY	0.70183	0.756127	0.121406
SMURF2	30.4155	0.00168662	0.00492609			GOBP_REGULATION_OF_CELLULAR_COMPONENT_BIOGENESIS	0.705278	0.759297	0.119588
PDE6B	30.4131	0.00135489	0.00433041			GOBP_CELLULAR_RESPONSE_TO_ORGANIC_SUBSTANCE	0.705961	0.759489	0.119479
BTN3A3	30.4124	0.00093321	0.00331145			GOBP_NEGATIVE_REGULATION_OF_SIGNALING	0.707385	0.760477	0.118914
RP11-175K6.1	30.4098	7.45069e-06	5.92078e-05			GOBP_POSITIVE_REGULATION_OF_ORGANELLE_ORGANIZATION	0.708277	0.760892	0.118677
BEND5	30.4095	0.0020378	0.00585001			GOBP_POSITIVE_REGULATION_OF_CELLULAR_COMPONENT_BIOGENESIS	0.708985	0.761108	0.118554
MACROD2	30.409	1.00627e-05	6.00495e-05			GOBP_REGULATION_OF_KINASE_ACTIVITY	0.711799	0.763585	0.117143
FUT11	30.4076	1.95739e-05	9.19517e-05			GOBP_REGULATION_OF_VESICLE_MEDIATED_TRANSPORT	0.713196	0.764538	0.116601
JMJD4	30.4073	0.00156245	0.00466029			GOBP_REGULATION_OF_CYTOSKELETON_ORGANIZATION	0.71666	0.767705	0.114806
CTD-2358C21.4	30.4055	1.24139e-05	6.6201e-05			GOBP_MONONUCLEAR_CELL_DIFFERENTIATION	0.718035	0.768629	0.114283
HIST1H2BC	30.4044	0.00251882	0.00715002			GOBP_SKELETAL_SYSTEM_DEVELOPMENT	0.720084	0.770151	0.113424
PTGDR	30.403	4.9488e-05	0.000206624			GOBP_POSITIVE_REGULATION_OF_INTRACELLULAR_SIGNAL_TRANSDUCTION	0.72048	0.770151	0.113424
LINC00847	30.4028	0.0012556	0.00415799			GOBP_NEGATIVE_REGULATION_OF_IMMUNE_SYSTEM_PROCESS	0.722793	0.772074	0.112341
AC002331.1	30.4016	1.52169e-05	7.54575e-05			GOBP_INORGANIC_ION_HOMEOSTASIS	0.724138	0.772962	0.111842
CCDC40	30.3985	7.28304e-06	5.92078e-05			GOBP_REGULATION_OF_HORMONE_LEVELS	0.728796	0.777382	0.109366
LNP1	30.398	1.65063e-05	8.01044e-05			GOBP_REGULATION_OF_RESPONSE_TO_BIOTIC_STIMULUS	0.729455	0.777534	0.109281
GRPEL2	30.3971	0.00150357	0.00454598			GOBP_CELLULAR_COMPONENT_DISASSEMBLY	0.730112	0.777683	0.109197
LOXL1-AS1	30.396	0.00147861	0.00450338			GOCC_ENDOSOME	0.730737	0.777798	0.109133
FAHD1	30.3956	0.00169783	0.00495487			GOCC_ORGANELLE_INNER_MEMBRANE	0.741053	0.788221	0.103352
RP11-490M8.1	30.3953	1.07384e-05	6.15252e-05			GOBP_CARBOHYDRATE_METABOLIC_PROCESS	0.746051	0.792976	0.10074
LINC01122	30.3914	1.61479e-05	7.86916e-05			GOBP_RESPONSE_TO_WOUNDING	0.7479	0.79438	0.0999716
RBM27	30.389	0.00118509	0.00400469			GOBP_REGULATION_OF_SYSTEM_PROCESS	0.749126	0.795121	0.099567
MICAL3	30.3884	1.23864e-05	6.61725e-05			GOBP_POSITIVE_REGULATION_OF_CELLULAR_COMPONENT_ORGANIZATION	0.756141	0.802	0.0958256
ELL2	30.3865	0.00158606	0.00469861			GOBP_SENSORY_ORGAN_DEVELOPMENT	0.759312	0.804796	0.094314
TP63	30.3825	8.97162e-06	5.92078e-05			GOCC_RIBONUCLEOPROTEIN_COMPLEX	0.760974	0.805423	0.0939762
LEFTY1	30.381	7.34967e-06	5.92078e-05			GOBP_CELLULAR_CATABOLIC_PROCESS	0.760538	0.805423	0.0939762
SLC24A3	30.381	7.34967e-06	5.92078e-05			GOBP_REGULATION_OF_PHOSPHORUS_METABOLIC_PROCESS	0.763577	0.807609	0.0927991
HMG20A	30.3767	0.00169502	0.00494799			GOBP_PROCESS_UTILIZING_AUTOPHAGIC_MECHANISM	0.765687	0.809271	0.0919059
RP11-277P12.20	30.3767	9.59889e-06	5.9214e-05			GOMF_SEQUENCE_SPECIFIC_DNA_BINDING	0.768911	0.812108	0.0903863
MMP9	30.3662	1.73597e-05	8.35274e-05			GOBP_REGULATION_OF_SECRETION	0.769657	0.812325	0.0902699
RP11-285J16.1	30.3662	8.53673e-06	5.92078e-05			GOBP_CIRCULATORY_SYSTEM_PROCESS	0.771896	0.813009	0.0899046
RP11-1136J12.1	30.3662	9.30112e-06	5.92078e-05			GOBP_POSITIVE_REGULATION_OF_PHOSPHORYLATION	0.771896	0.813009	0.0899046
RAB6C	30.3662	9.30112e-06	5.92078e-05			GOBP_CELLULAR_RESPONSE_TO_LIPID	0.772452	0.813009	0.0899046
TGFB1I1	30.3656	8.04873e-06	5.92078e-05			GOBP_REGULATION_OF_LOCOMOTION	0.772498	0.813009	0.0899046
THAP3	30.3639	0.00124923	0.00414485			GOBP_NEGATIVE_REGULATION_OF_INTRACELLULAR_SIGNAL_TRANSDUCTION	0.773007	0.813009	0.0899046
FAM210A	30.3632	0.0122613	0.0329215			GOBP_MONOATOMIC_ION_HOMEOSTASIS	0.773561	0.813023	0.0898972
CTC-548K16.1	30.3631	7.26648e-06	5.92078e-05			GOBP_HEART_DEVELOPMENT	0.775763	0.814768	0.0889662
CTD-2033C11.1	30.3631	7.26648e-06	5.92078e-05			GOCC_DENDRITIC_TREE	0.776856	0.815346	0.0886579
CTC-454I21.3	30.3574	8.0853e-06	5.92078e-05			GOBP_TUBE_DEVELOPMENT	0.777467	0.815419	0.0886191
CTD-2325A15.5	30.3546	1.1305e-05	6.30283e-05			GOBP_LEUKOCYTE_DIFFERENTIATION	0.779566	0.81705	0.0877513
NDUFB8	30.354	9.5129e-06	5.92078e-05			GOBP_POSITIVE_REGULATION_OF_CATABOLIC_PROCESS	0.782775	0.819843	0.0862695
ALCAM	30.3532	0.00157552	0.00468521			GOBP_POSITIVE_REGULATION_OF_LOCOMOTION	0.783835	0.820381	0.0859844
ALS2CR12	30.3531	9.42764e-06	5.92078e-05			GOBP_CELL_SURFACE_RECEPTOR_PROTEIN_TYROSINE_KINASE_SIGNALING_PATHWAY	0.791622	0.827593	0.0821832
AC009228.1	30.3515	1.48525e-05	7.42577e-05			GOBP_POSITIVE_REGULATION_OF_GENE_EXPRESSION	0.791826	0.827593	0.0821832
SLC38A11	30.3501	1.91523e-05	9.04381e-05			GOMF_CIS_REGULATORY_REGION_SEQUENCE_SPECIFIC_DNA_BINDING	0.7926	0.827827	0.0820606
TOR1AIP2	30.3499	0.00127275	0.00419778			GOBP_DEVELOPMENTAL_GROWTH	0.795162	0.829926	0.0809606
RP5-1098D14.1	30.3471	8.34578e-06	5.92078e-05			GOBP_POSITIVE_REGULATION_OF_PROTEIN_METABOLIC_PROCESS	0.79908	0.833437	0.0791273
SPAG4	30.3464	1.56585e-05	7.69254e-05			GOBP_POSITIVE_REGULATION_OF_TRANSCRIPTION_BY_RNA_POLYMERASE_II	0.800952	0.834811	0.0784119
NETO1	30.3441	8.0853e-06	5.92078e-05			GOMF_PROTEIN_CONTAINING_COMPLEX_BINDING	0.803556	0.835787	0.0779045
CXorf56	30.3428	0.00181084	0.00524955			GOBP_INTRACELLULAR_PROTEIN_TRANSPORT	0.80255	0.835787	0.0779045
MTRR	30.3408	0.00129229	0.00422775			GOBP_NEGATIVE_REGULATION_OF_MULTICELLULAR_ORGANISMAL_PROCESS	0.803179	0.835787	0.0779045
AC093627.9	30.3403	8.87096e-06	5.92078e-05			GOBP_POSITIVE_REGULATION_OF_PHOSPHORUS_METABOLIC_PROCESS	0.811534	0.843502	0.0739138
RP11-983P16.4	30.3366	9.42764e-06	5.92078e-05			GOBP_LOCALIZATION_WITHIN_MEMBRANE	0.813831	0.845306	0.0729862
MYO15B	30.334	0.00879107	0.0238701			GOMF_CALCIUM_ION_BINDING	0.820119	0.851248	0.0699438
CELF6-1	30.3338	7.93996e-06	5.92078e-05			GOBP_MUSCLE_STRUCTURE_DEVELOPMENT	0.821439	0.85203	0.069545
KCNG2	30.3338	7.93996e-06	5.92078e-05			GOBP_NEGATIVE_REGULATION_OF_CELL_DIFFERENTIATION	0.82405	0.85415	0.0684659
KLHDC10	30.3297	0.0013919	0.00437944			GOBP_G_PROTEIN_COUPLED_RECEPTOR_SIGNALING_PATHWAY	0.828599	0.858265	0.0663785
ZNF135	30.3259	1.24139e-05	6.6201e-05			GOMF_ACYLTRANSFERASE_ACTIVITY	0.829162	0.858265	0.0663785
CEP152	30.3247	0.00151873	0.00457407			GOCC_SIDE_OF_MEMBRANE	0.8329	0.86152	0.0647344
DHTKD1	30.3245	0.00146628	0.00448334			GOCC_NEURON_PROJECTION	0.833452	0.86152	0.0647344
KIAA0947	30.3235	0.00146382	0.00447876			GOBP_PROTEOLYSIS_INVOLVED_IN_PROTEIN_CATABOLIC_PROCESS	0.842093	0.869854	0.0605535
AC105053.4	30.3229	1.36565e-05	7.0098e-05			GOBP_CELL_JUNCTION_ORGANIZATION	0.845173	0.872437	0.0592661
TRMT2B	30.3223	0.00161268	0.00475381			GOCC_CILIUM	0.848568	0.87534	0.057823
CABIN1	30.3206	9.66713e-05	0.000385672			GOBP_RESPONSE_TO_GROWTH_FACTOR	0.849683	0.87589	0.0575503
YJEFN3	30.3191	1.64701e-05	7.99881e-05			GOBP_POSITIVE_REGULATION_OF_DEVELOPMENTAL_PROCESS	0.850523	0.876155	0.057419
FAM174A	30.3183	0.00131212	0.00426532			GOBP_NEGATIVE_REGULATION_OF_CELL_POPULATION_PROLIFERATION	0.85189	0.876963	0.0570188
AL590452.1	30.3175	9.62049e-06	5.92803e-05			GOBP_INTRACELLULAR_SIGNALING_CASSETTE	0.853119	0.877628	0.0566897
ZNF132	30.3175	1.02679e-05	6.05346e-05			GOBP_LIPID_METABOLIC_PROCESS	0.855108	0.879072	0.0559757
CGN	30.3175	1.02679e-05	6.05346e-05			GOBP_MEMBRANE_ORGANIZATION	0.858322	0.881773	0.0546432
PCCB	30.317	0.00164243	0.00482372			GOBP_REGULATION_OF_CELL_ADHESION	0.859367	0.882244	0.0544113
CMTM5	30.3166	1.74358e-05	8.37953e-05			GOBP_MULTICELLULAR_ORGANISMAL_LEVEL_HOMEOSTASIS	0.860059	0.882353	0.0543578
FAM212A	30.3165	0.00151619	0.00456853			GOCC_MITOCHONDRIAL_ENVELOPE	0.862457	0.884209	0.053445
PPT2-EGFL8	30.3157	7.51878e-06	5.92078e-05			GOBP_ACTIN_FILAMENT_BASED_PROCESS	0.866803	0.88806	0.0515577
GCSAM	30.3156	0.00126629	0.00418366			GOBP_CELLULAR_HOMEOSTASIS	0.86746	0.888128	0.0515246
XXbac-BPG299F13.17	30.3156	0.00245891	0.00698782			GOMF_ZINC_ION_BINDING	0.868764	0.888858	0.0511678
GLTPD1	30.3139	0.00143706	0.00444381			GOBP_POSITIVE_REGULATION_OF_TRANSPORT	0.870055	0.889574	0.0508182
SLC2A1	30.3137	0.00212598	0.00608287			GOBP_SUPRAMOLECULAR_FIBER_ORGANIZATION	0.874787	0.893537	0.0488876
CACNA1F	30.3129	7.33296e-06	5.92078e-05			GOBP_MONOATOMIC_CATION_TRANSMEMBRANE_TRANSPORT	0.875406	0.893537	0.0488876
DIS3L2	30.3118	0.00127923	0.00420773			GOMF_LIPID_BINDING	0.875713	0.893537	0.0488876
FDX1L	30.3116	0.00351565	0.00983385			GOMF_G_PROTEIN_COUPLED_RECEPTOR_ACTIVITY	0.878452	0.895723	0.0478263
CD22	30.3098	0.00557086	0.0153647			GOCC_CELL_SURFACE	0.888826	0.905687	0.0430217
CTB-152G17.6	30.3094	1.24139e-05	6.6201e-05			GOBP_GROWTH	0.892888	0.909211	0.0413354
SH3BGRL2	30.3084	9.17623e-06	5.92078e-05			GOBP_REGULATION_OF_TRANSPORT	0.907549	0.922266	0.035144
FAM63B	30.3081	0.0030484	0.00858334			GOBP_CELL_CELL_ADHESION	0.907274	0.922266	0.035144
SNORD3B-2	30.3076	0.0100121	0.0270644			GOBP_REGULATION_OF_CELL_DIFFERENTIATION	0.90717	0.922266	0.035144
DICER1-AS1	30.3076	8.45985e-06	5.92078e-05			GOBP_SENSORY_PERCEPTION	0.90933	0.923452	0.0345859
RP1-111C20.3	30.3074	1.31225e-05	6.85286e-05			GOBP_NEGATIVE_REGULATION_OF_DEVELOPMENTAL_PROCESS	0.913308	0.926866	0.032983
RAB6B	30.3056	7.7618e-06	5.92078e-05			GOBP_CELLULAR_LIPID_METABOLIC_PROCESS	0.917323	0.930312	0.0313712
IL17C	30.304	1.30355e-05	6.82374e-05			GOBP_MONOATOMIC_ION_TRANSMEMBRANE_TRANSPORT	0.918348	0.930725	0.0311786
RP11-304L19.2	30.3037	9.30112e-06	5.92078e-05			GOBP_ENZYME_LINKED_RECEPTOR_PROTEIN_SIGNALING_PATHWAY	0.92076	0.932404	0.0303958
ZNF564	30.3036	1.38696e-05	7.08479e-05			GOBP_ESTABLISHMENT_OF_PROTEIN_LOCALIZATION	0.921245	0.932404	0.0303958
PRR11	30.3011	0.00151366	0.00456384			GOBP_MONOATOMIC_CATION_TRANSPORT	0.921939	0.932479	0.0303608
TOMM34	30.3009	0.00154431	0.00462473			GOBP_CHEMICAL_HOMEOSTASIS	0.923485	0.933415	0.0299251
C3orf17	30.299	0.00120955	0.00406135			GOBP_HOMEOSTATIC_PROCESS	0.926459	0.935793	0.0288204
AC113189.5	30.2982	0.00144432	0.00445446			GOBP_POSITIVE_REGULATION_OF_SIGNALING	0.938334	0.94715	0.023581
HIST1H1E	30.2972	1.34762e-05	6.95656e-05			GOMF_MOLECULAR_ADAPTOR_ACTIVITY	0.943092	0.951315	0.0216756
DRAXIN	30.2969	8.6533e-06	5.92078e-05			GOBP_POSITIVE_REGULATION_OF_RNA_METABOLIC_PROCESS	0.949831	0.957471	0.0188745
CYP46A1	30.2947	7.34967e-06	5.92078e-05			GOBP_CIRCULATORY_SYSTEM_DEVELOPMENT	0.951695	0.958707	0.0183141
AC015849.2	30.2937	7.55304e-06	5.92078e-05			GOBP_MONOATOMIC_ION_TRANSPORT	0.953609	0.958944	0.0182067
CTC-498J12.3	30.2897	7.92197e-06	5.92078e-05			GOMF_TRANSCRIPTION_REGULATOR_ACTIVITY	0.953766	0.958944	0.0182067
KCNH3	30.2894	7.62202e-06	5.92078e-05			GOCC_VESICLE_MEMBRANE	0.953843	0.958944	0.0182067
SPATA13-AS1	30.2845	7.93996e-06	5.92078e-05			GOCC_PLASMA_MEMBRANE_REGION	0.956563	0.961036	0.0172605
AC017002.2	30.2845	7.93996e-06	5.92078e-05			GOBP_CELL_CELL_SIGNALING	0.960451	0.964298	0.0157888
MOGAT1	30.2834	7.36641e-06	5.92078e-05			GOBP_PROTEIN_TRANSPORT	0.969723	0.972958	0.011906
ASB15	30.2799	9.38529e-06	5.92078e-05			GOMF_DNA_BINDING_TRANSCRIPTION_FACTOR_ACTIVITY	0.972594	0.975188	0.0109117
CA6	30.2789	9.01219e-06	5.92078e-05			GOMF_MOLECULAR_TRANSDUCER_ACTIVITY	0.977153	0.978919	0.0092531
RP11-344N10.5	30.278	1.46896e-05	7.35894e-05			GOBP_CELL_ADHESION	0.977618	0.978919	0.0092531
PIWIL2	30.2771	1.35961e-05	6.9898e-05			GOBP_TRANSMEMBRANE_TRANSPORT	0.981016	0.981669	0.00803501
DCLRE1B	30.276	0.00161	0.00474762			GOCC_GOLGI_APPARATUS	0.983185	0.983185	0.00736477
GLS2	30.2739	1.07144e-05	6.14737e-05
RGS9	30.2723	1.01762e-05	6.03247e-05
RGPD8	30.2699	7.26648e-06	5.92078e-05
RP13-143G15.4	30.2632	1.77436e-05	8.49505e-05
SMARCAL1	30.2609	0.00137791	0.00436353
RP11-169D4.2	30.2603	1.51834e-05	7.53143e-05
BIVM	30.258	1.06427e-05	6.13418e-05
RP5-1180E21.5	30.2572	1.97451e-05	9.25829e-05
LINC00610	30.2572	7.5017e-06	5.92078e-05
INTS6-AS1	30.2564	0.00466484	0.0129356
MCF2L	30.2562	1.16637e-05	6.40896e-05
RP11-247L20.4	30.2546	7.38319e-06	5.92078e-05
PKD2L2	30.2528	9.77311e-06	5.94706e-05
PTPRN	30.2507	1.27494e-05	6.7245e-05
PRKCH	30.2499	0.0106775	0.0288155
MEF2C-AS1	30.2497	7.51878e-06	5.92078e-05
AP001412.1	30.2496	8.87096e-06	5.92078e-05
PDIA2	30.2486	7.95799e-06	5.92078e-05
SYP	30.2479	9.97271e-06	5.99007e-05
NT5M	30.2467	1.16897e-05	6.4168e-05
COLGALT2	30.2453	9.44889e-06	5.92078e-05
TUT1	30.2425	0.00436937	0.0121378
STK33	30.2403	7.85039e-06	5.92078e-05
AC005264.2	30.2397	8.73185e-06	5.92078e-05
INVS	30.2396	9.30111e-06	5.92078e-05
C9orf38	30.2352	1.03141e-05	6.05346e-05
RP11-1055B8.4	30.2349	9.25931e-06	5.92078e-05
VAT1	30.2335	0.00138722	0.00437608
GPR97	30.2328	1.06427e-05	6.13418e-05
RIC3	30.2323	0.00462255	0.0128237
GYLTL1B	30.2277	1.06666e-05	6.13604e-05
RP11-242F4.2	30.2202	1.1483e-05	6.35232e-05
UBOX5-AS1	30.2201	1.35661e-05	6.97982e-05
YEATS2-AS1	30.2191	8.87096e-06	5.92078e-05
AC131056.3	30.2188	8.45986e-06	5.92078e-05
WDR66	30.216	9.49151e-06	5.92078e-05
NRN1	30.2153	1.59015e-05	7.77336e-05
DLEU7	30.21	8.51744e-06	5.92078e-05
TMEM44	30.2088	1.28061e-05	6.74356e-05
FAM83C-AS1	30.2077	7.24995e-06	5.92078e-05
RBAK-RBAKDN	30.2075	0.00135946	0.00433572
IL4R	30.2033	0.000180812	0.000696073
CSTF3	30.2031	0.00138722	0.00437608
SUOX	30.2006	1.12044e-05	6.27349e-05
ORC3	30.1999	0.0013919	0.00437944
CXCR5	30.1988	1.48852e-05	7.43649e-05
IRAK1	30.1974	0.00105129	0.00365985
GPS2	30.197	0.00014119	0.00055106
RP11-53B2.3	30.1969	9.47018e-06	5.92078e-05
DNAJC14	30.196	0.00217489	0.00621414
CARKD	30.1939	0.00136406	0.0043419
LAMA5	30.1931	1.28061e-05	6.74356e-05
NPPA-AS1	30.1927	7.8861e-06	5.92078e-05
KIR3DL1	30.1885	2.70042e-05	0.000120823
MYZAP	30.1879	8.97162e-06	5.92078e-05
RP4-545C24.1	30.1857	1.18735e-05	6.46135e-05
FAM65C	30.185	2.59258e-05	0.000116572
ANKRD50	30.1798	1.40238e-05	7.13795e-05
AC068580.6	30.1794	1.55898e-05	7.67836e-05
FRMPD3	30.1781	1.24139e-05	6.6201e-05
7SK-2	30.1767	9.90575e-06	5.98219e-05
ATXN1	30.1718	0.0181624	0.0482709
GLB1L3	30.1714	7.99417e-06	5.92078e-05
KCNJ14	30.171	8.32691e-06	5.92078e-05
AP000253.1	30.1669	8.81109e-06	5.92078e-05
DEGS2	30.1627	9.34311e-06	5.92078e-05
KIAA1671	30.1595	7.8326e-06	5.92078e-05
LBH	30.1563	0.00383467	0.0106879
IPO4	30.1547	0.00217136	0.00620622
RP13-270P17.1	30.1532	8.53673e-06	5.92078e-05
SLC25A20	30.1524	0.00122611	0.00409638
LBX2	30.1518	7.33296e-06	5.92078e-05
RP11-805J14.5	30.1485	9.47018e-06	5.92078e-05
LINC00494	30.1481	1.00176e-05	5.99007e-05
AC091177.1	30.1476	1.28631e-05	6.76052e-05
DTNB	30.1449	0.00135261	0.00432776
RP11-950C14.3	30.1437	8.19597e-06	5.92078e-05
PQLC2	30.1417	0.00152891	0.00459081
FCRL2	30.1401	1.69093e-05	8.17451e-05
GALNT10	30.1394	0.00423781	0.0117844
RINT1	30.1389	0.00146628	0.00448334
TP53I13	30.1376	2.83063e-05	0.000125807
HECTD3	30.1341	0.00527891	0.0145865
RP11-343J3.2	30.1327	7.26648e-06	5.92078e-05
AC096559.1	30.1327	7.26648e-06	5.92078e-05
PTPRN2	30.1323	0.00127059	0.00419617
GPR171	30.1322	0.00489633	0.0135568
MICB	30.1272	0.00131656	0.00427213
AC005224.2	30.1268	8.73185e-06	5.92078e-05
CCNB3	30.126	1.09323e-05	6.20283e-05
CSTF3-AS1	30.126	1.09323e-05	6.20283e-05
RP4-680D5.2	30.126	1.09323e-05	6.20283e-05
GP1BA	30.1248	2.67737e-05	0.00011994
DHCR7	30.123	1.16637e-05	6.40896e-05
LIPC	30.1212	1.24139e-05	6.6201e-05
RP11-486G15.2	30.1192	7.95799e-06	5.92078e-05
AL161784.1	30.1189	7.43376e-06	5.92078e-05
ABCB4	30.1186	9.30112e-06	5.92078e-05
CMTM2	30.1162	9.32209e-06	5.92078e-05
EXOSC6	30.1142	0.00126201	0.00417413
AC092295.7	30.1135	1.4951e-05	7.45456e-05
ZNF653	30.1134	8.40263e-06	5.92078e-05
LINC00618	30.113	7.33296e-06	5.92078e-05
WASF1	30.1122	8.9111e-06	5.92078e-05
ESR2	30.1121	7.69161e-06	5.92078e-05
CLASP2	30.108	0.00149104	0.00452315
ZNF547	30.1047	8.99189e-06	5.92078e-05
ABCC1	30.1039	0.00141551	0.00440586
RP11-603J24.5	30.1035	8.15892e-06	5.92078e-05
MOXD1	30.102	8.59483e-06	5.92078e-05
AC068620.1	30.102	8.59483e-06	5.92078e-05
SLC5A8	30.102	8.59483e-06	5.92078e-05
DNAJC28	30.0988	9.38529e-06	5.92078e-05
RFPL3	30.0966	1.22767e-05	6.58228e-05
ZBTB3	30.0959	9.13495e-06	5.92078e-05
TTLL3	30.0954	0.00179301	0.00520111
KLC2	30.0952	0.00193072	0.00556652
TFR2	30.0939	2.67737e-05	0.00011994
TSPAN33	30.0931	0.00191181	0.00551541
MCOLN2	30.0928	3.61421e-05	0.000155974
CACNA1C-AS1	30.092	8.59483e-06	5.92078e-05
INTS3	30.0912	0.00142984	0.00443237
RP5-1159O4.1	30.091	2.0223e-05	9.44857e-05
CYP1B1-AS1	30.09	8.87096e-06	5.92078e-05
ZC3H12D	30.0896	0.00141075	0.0043986
RP5-1042K10.10	30.0895	1.56931e-05	7.70485e-05
FCAR	30.0895	8.87096e-06	5.92078e-05
FAM206A	30.0888	0.00166163	0.00486875
KIAA1407	30.0888	1.65063e-05	8.01044e-05
TRIP6	30.0878	0.00144917	0.0044606
BGLAP	30.0839	1.75891e-05	8.4408e-05
SLC25A28	30.0833	0.00147614	0.00450045
BTAF1	30.0831	0.00151619	0.00456853
GRAP2	30.0831	0.000583739	0.0021312
WDR3	30.0826	0.00138256	0.00437106
AC007773.2	30.0817	1.06666e-05	6.13604e-05
AFAP1-AS1	30.0817	1.06666e-05	6.13604e-05
ELANE	30.0803	9.92802e-06	5.98593e-05
SZT2	30.0798	0.00136406	0.0043419
COL19A1	30.0784	1.81357e-05	8.63854e-05
BHLHE40-AS1	30.0784	7.81484e-06	5.92078e-05
CMP21-97G8.1	30.0776	1.06905e-05	6.14547e-05
PLCH2	30.0776	1.85765e-05	8.81005e-05
SSX2IP	30.0769	0.00150861	0.0045549
RP11-452F19.3	30.0764	0.00166439	0.00487509
SNX12	30.0763	0.00132102	0.00428023
BTN2A2	30.0717	0.00135717	0.00433179
C20orf197	30.071	1.56586e-05	7.69254e-05
BCL9L	30.0709	0.00129667	0.00423658
SLC2A5	30.0684	7.81484e-06	5.92078e-05
RP11-324E6.6	30.0669	1.19531e-05	6.48957e-05
RP11-184A2.2	30.0654	8.95141e-06	5.92078e-05
EPHX4	30.0643	9.30112e-06	5.92078e-05
GATAD2B	30.0635	0.00123028	0.00410279
RP11-84A19.2	30.0627	8.95141e-06	5.92078e-05
ZNF772	30.0618	1.30066e-05	6.80971e-05
C3orf18	30.0613	2.19128e-05	0.000101154
MIR1-2	30.0595	2.36344e-05	0.000107614
LOX	30.0592	1.06427e-05	6.13418e-05
AP4B1-AS1	30.0581	8.57542e-06	5.92078e-05
SLC39A13	30.0575	0.00136636	0.00434289
PDCD11	30.057	0.00133447	0.00430168
RP11-244K5.8	30.0558	3.10915e-05	0.000136499
ARFGEF2	30.0557	0.00145404	0.00446552
TMEM241	30.0534	8.40263e-06	5.92078e-05
ICA1L	30.0531	0.00142745	0.00442787
TNFRSF10C	30.0513	7.5017e-06	5.92078e-05
RNF103	30.0492	0.00168382	0.00492056
RNF19A	30.0478	0.00177242	0.0051464
ACTA2-AS1	30.0478	7.79712e-06	5.92078e-05
PTCHD1	30.0446	7.55304e-06	5.92078e-05
FAM159A	30.0422	0.000134159	0.000525057
MORN1	30.0371	1.22494e-05	6.57519e-05
ZFP14	30.0367	2.27335e-05	0.000104178
NME2	30.0361	0.00137328	0.00435433
NDUFA4L2	30.0341	4.32141e-05	0.00018276
HRK	30.0335	1.54532e-05	7.63174e-05
PECR	30.0313	0.00169502	0.00494799
CUL5	30.0308	0.00224293	0.00640127
RP11-661P17.1	30.0289	8.831e-06	5.92078e-05
FAM189B	30.028	0.00140602	0.00439136
ZFYVE20	30.0271	0.00138722	0.00437608
SYNGR3	30.0228	1.07384e-05	6.15252e-05
RP4-761J14.8	30.0223	7.20058e-06	5.92078e-05
RP1-102G20.5	30.0211	7.20058e-06	5.92078e-05
AC002310.7	30.0179	7.99417e-06	5.92078e-05
ARHGAP31-AS1	30.0178	9.03254e-06	5.92078e-05
RP11-532F6.5	30.0089	0.00208485	0.00597461
ERAP2	30.0083	3.01783e-05	0.000133025
IGIP	30.0079	7.40001e-06	5.92078e-05
ITM2C	30.0078	0.00140602	0.00439136
RP11-49I4.3	30.0054	1.25527e-05	6.65829e-05
THRB	30.0035	8.06699e-06	5.92078e-05
PTAR1	30.0017	0.00127923	0.00420773
RAB12	29.9996	7.53589e-06	5.92078e-05
ARL16	29.9954	0.00114926	0.00391228
RP11-400N9.1	29.9944	8.45986e-06	5.92078e-05
PDDC1	29.9931	0.00135717	0.00433179
MIR4523	29.9928	7.5017e-06	5.92078e-05
ZNF664	29.9922	0.00143948	0.00444833
SLC1A7	29.9876	1.0835e-05	6.17864e-05
GDF11	29.9872	9.57732e-06	5.9214e-05
EIF3CL	29.9849	8.06699e-06	5.92078e-05
RANBP9	29.981	0.00141789	0.0044095
AC016683.5	29.9795	7.86823e-06	5.92078e-05
AC006994.2	29.9794	1.8536e-05	8.79467e-05
ABHD2	29.9757	0.00108244	0.003742
RP11-568J23.5	29.9741	9.49151e-06	5.92078e-05
DOK7	29.9734	9.09385e-06	5.92078e-05
LRP8	29.9701	7.55304e-06	5.92078e-05
AC017104.2	29.9698	8.73185e-06	5.92078e-05
GSPT2	29.9688	0.0014712	0.00449084
EML6	29.9673	8.93123e-06	5.92078e-05
RP11-879F14.2	29.9668	1.12295e-05	6.28e-05
AMN1	29.9668	1.7246e-05	8.30416e-05
AC093388.3	29.9601	8.30808e-06	5.92078e-05
OSCP1	29.9595	1.52504e-05	7.55895e-05
ZNF414	29.9588	4.23186e-05	0.00017925
RP11-466F5.8	29.9588	7.48466e-06	5.92078e-05
ZZEF1	29.9527	0.00135717	0.00433179
CLK2	29.9515	0.00136176	0.00433923
MKRN3	29.9512	8.79121e-06	5.92078e-05
LINC01013	29.9484	9.17623e-06	5.92078e-05
CTD-2184C24.2	29.9443	7.45069e-06	5.92078e-05
ZNF433	29.9436	8.85096e-06	5.92078e-05
ART4	29.9424	7.45069e-06	5.92078e-05
STK4	29.9413	0.00707317	0.0193242
GUCA1B	29.9412	8.27055e-06	5.92078e-05
PRR7	29.9404	0.00133672	0.00430429
CTD-2210P24.4	29.9402	7.77944e-06	5.92078e-05
RP11-505P4.6	29.9399	1.29203e-05	6.78297e-05
LINC00402	29.9364	0.00125987	0.00416832
KANSL3	29.9332	0.00135261	0.00432776
PEX10	29.9319	0.00150357	0.00454598
SRRD	29.927	0.00148109	0.00451009
USP33	29.9266	0.00120134	0.00404459
FAM71A	29.926	7.29965e-06	5.92078e-05
CCDC38	29.9237	7.5017e-06	5.92078e-05
ABCA2	29.9232	1.11296e-05	6.25405e-05
ZNF573	29.922	1.28061e-05	6.74356e-05
RP11-138I1.2	29.9196	1.46896e-05	7.35894e-05
SUMO4	29.9173	2.60374e-05	0.000117025
AC068039.4	29.9164	7.41687e-06	5.92078e-05
RP11-977G19.12	29.9162	7.62202e-06	5.92078e-05
CTC-297N7.1	29.9153	7.81484e-06	5.92078e-05
U82695.10	29.9151	7.86823e-06	5.92078e-05
CTD-2529P6.3	29.9146	1.30066e-05	6.80971e-05
ZNF587B	29.9124	7.99417e-06	5.92078e-05
PRKG2	29.9105	7.34967e-06	5.92078e-05
PLA2G2D	29.9103	8.51745e-06	5.92078e-05
ADNP2	29.9069	0.00161	0.00474762
RGMB-AS1	29.9067	8.0853e-06	5.92078e-05
TRAPPC3L	29.9037	1.10552e-05	6.23688e-05
RFX4	29.9018	7.58746e-06	5.92078e-05
DNLZ	29.901	1.04772e-05	6.09347e-05
AGPAT5	29.9009	0.00135946	0.00433572
RP11-336K24.12	29.8994	7.60472e-06	5.92078e-05
CHRM5	29.8969	8.73185e-06	5.92078e-05
PRMT7	29.8959	0.00128357	0.00421184
FCRL3	29.8942	1.56586e-05	7.69254e-05
LTBP1	29.8941	8.27055e-06	5.92078e-05
ZNF425	29.894	7.79712e-06	5.92078e-05
CRLF1	29.8936	7.33296e-06	5.92078e-05
AP001059.5	29.8899	8.01231e-06	5.92078e-05
TAS2R30	29.8846	1.94465e-05	9.14845e-05
RP11-150D20.5	29.8845	9.11438e-06	5.92078e-05
GPR89B	29.8843	1.80172e-05	8.59085e-05
NEDD9	29.8841	0.000974496	0.00344117
PICK1	29.8833	0.00167547	0.00490009
TAS2R60	29.8827	1.13302e-05	6.31262e-05
HRAS	29.8818	0.00136406	0.0043419
RP11-819C21.1	29.8814	9.40642e-06	5.92078e-05
RP11-367G6.3	29.8813	1.18207e-05	6.453e-05
MCF2	29.8799	2.31298e-05	0.00010561
HIST1H3D	29.8774	1.0199e-05	6.03247e-05
TMEM40	29.8773	1.06427e-05	6.13418e-05
DUS4L	29.8771	0.00139894	0.00438558
SERAC1	29.8735	9.17623e-06	5.92078e-05
ACOT2	29.8725	0.00805662	0.0219286
RP11-382A18.2	29.8715	7.58746e-06	5.92078e-05
ZNF560	29.8715	7.58746e-06	5.92078e-05
TCTN2	29.8707	8.06699e-06	5.92078e-05
RAVER2	29.8703	8.42167e-06	5.92078e-05
AC133528.2	29.8699	7.8861e-06	5.92078e-05
HAR1A	29.8699	3.6295e-05	0.000156449
CEP89	29.8684	0.00139894	0.00438558
RAB33B	29.867	0.00131212	0.00426532
C1orf186	29.867	8.63376e-06	5.92078e-05
ZC3HC1	29.8633	0.00154173	0.00462082
TGS1	29.863	0.00126415	0.00417868
WNT16	29.863	9.64216e-06	5.93244e-05
AC022532.1	29.8629	1.35961e-05	6.9898e-05
ZNF649	29.8628	1.12295e-05	6.28e-05
HSPG2	29.8591	8.36469e-06	5.92078e-05
FAM217B	29.8575	0.00127923	0.00420773
TNPO3	29.8564	0.00131434	0.00426745
RP11-53O19.3	29.855	7.33296e-06	5.92078e-05
PTGES3L	29.854	2.21992e-05	0.000102274
CTB-31O20.9	29.8519	7.72663e-06	5.92078e-05
SBNO1	29.8517	0.00120544	0.00405338
IFT81	29.849	1.29778e-05	6.8055e-05
PRCD	29.8488	1.09568e-05	6.20381e-05
CDK5RAP2	29.8465	0.00156767	0.0046699
LINC00909	29.8457	0.0013919	0.00437944
RP13-582O9.5	29.8456	0.00148357	0.00451094
DDX52	29.8435	0.00123238	0.004106
EPB41L4A	29.843	1.09079e-05	6.19757e-05
RP11-286H15.1	29.8411	1.20601e-05	6.51199e-05
RP11-553K8.2	29.8397	8.0305e-06	5.92078e-05
RP11-159G9.5	29.8396	1.01306e-05	6.02575e-05
LINC00342	29.8394	9.53432e-06	5.9214e-05
LYPD6B	29.8377	8.69249e-06	5.92078e-05
MACC1	29.8377	8.69249e-06	5.92078e-05
AP001462.6	29.8366	1.01991e-05	6.03247e-05
RP5-1139I1.2	29.8358	1.02679e-05	6.05346e-05
EXOC3L2	29.8358	1.02679e-05	6.05346e-05
RP11-1100L3.8	29.8334	1.40549e-05	7.14153e-05
PLXNA1	29.8329	8.6533e-06	5.92078e-05
MSANTD1	29.8325	7.46766e-06	5.92078e-05
AC004466.1	29.8323	8.97162e-06	5.92078e-05
AC069547.2	29.8302	1.76276e-05	8.45433e-05
INO80D	29.8294	1.39311e-05	7.10733e-05
TMEM187	29.8285	0.00141076	0.0043986
RP11-91J19.4	29.8277	9.44889e-06	5.92078e-05
POU5F2	29.8266	1.0835e-05	6.17864e-05
HAS3	29.8254	7.63936e-06	5.92078e-05
NUP155	29.8232	0.00148855	0.00452061
RP11-176H8.1	29.8222	3.44993e-05	0.000149614
RP11-66B24.2	29.8214	8.0305e-06	5.92078e-05
CTD-3154N5.1	29.8205	7.7091e-06	5.92078e-05
RP11-492I21.1	29.8173	7.46766e-06	5.92078e-05
CAPN7	29.8153	0.00127275	0.00419778
AC021860.1	29.8145	9.15557e-06	5.92078e-05
SLC45A3	29.8137	2.9228e-05	0.000129306
AK8	29.8133	1.28346e-05	6.75095e-05
KRT86	29.8127	2.55939e-05	0.000115317
RP11-254F7.3	29.8122	9.30112e-06	5.92078e-05
RP11-71H17.9	29.8122	9.30112e-06	5.92078e-05
LINC00843	29.8066	5.31045e-05	0.000220682
POLR2J3	29.8021	5.42149e-05	0.000224897
RP11-87F15.2	29.8016	1.1305e-05	6.30283e-05
RP11-661A12.14	29.8004	1.73597e-05	8.35274e-05
RP11-408A13.4	29.8	1.77049e-05	8.48517e-05
PDZK1	29.7987	8.59483e-06	5.92078e-05
CTD-2199O4.1	29.7987	2.12122e-05	9.8419e-05
GALNT14	29.7987	2.12122e-05	9.8419e-05
POLR3F	29.7983	0.00347752	0.00973135
AC002117.1	29.7974	2.04439e-05	9.54223e-05
FBXO46	29.797	8.59482e-06	5.92078e-05
RP11-166O4.5	29.7958	7.29965e-06	5.92078e-05
USP12	29.7937	0.00278533	0.0078731
GEN1	29.7936	8.0853e-06	5.92078e-05
AC005789.11	29.7929	8.34578e-06	5.92078e-05
C2CD4D	29.7928	8.55605e-06	5.92078e-05
DKKL1	29.7928	7.38319e-06	5.92078e-05
PALLD	29.7928	1.54873e-05	7.64163e-05
RP11-382D12.2	29.7921	3.23044e-05	0.000141143
TMEM159	29.7917	0.00130327	0.0042488
SLC38A6	29.7913	1.47545e-05	7.3847e-05
KB-431C1.4	29.7895	2.68887e-05	0.000120356
PRDM15	29.7836	5.39911e-05	0.000224054
USP30	29.7821	1.05242e-05	6.10132e-05
CTB-129O4.1	29.7813	7.85039e-06	5.92078e-05
MREG	29.7802	9.5129e-06	5.92078e-05
SEMA3D	29.7802	9.5129e-06	5.92078e-05
AF196972.9	29.7745	1.19798e-05	6.49435e-05
MAP3K14-AS1	29.7726	4.08365e-05	0.000173647
TAT	29.7724	7.33296e-06	5.92078e-05
AIRE	29.7701	1.31809e-05	6.86689e-05
CTD-2292M16.8	29.7698	7.8861e-06	5.92078e-05
LINC00867	29.7691	1.30066e-05	6.80971e-05
PLSCR2	29.7691	1.30066e-05	6.80971e-05
S100A1	29.7691	1.30066e-05	6.80971e-05
MATN4	29.7691	1.30066e-05	6.80971e-05
RP11-611D20.2	29.7691	9.25931e-06	5.92078e-05
AK4	29.7662	8.36469e-06	5.92078e-05
LIPE	29.7661	1.15601e-05	6.37129e-05
CTD-2620I22.7	29.7639	1.31225e-05	6.85286e-05
TMEM17	29.76	1.25248e-05	6.6489e-05
HESX1	29.7597	8.79121e-06	5.92078e-05
ATP11A-AS1	29.759	9.25931e-06	5.92078e-05
ZBTB37	29.7579	1.07625e-05	6.16307e-05
RP11-535M15.1	29.7537	1.61125e-05	7.85424e-05
RP11-363D14.1	29.7529	7.28304e-06	5.92078e-05
FAM69B	29.7529	7.28304e-06	5.92078e-05
CCDC87	29.7525	7.26648e-06	5.92078e-05
RP11-567J20.3	29.7481	8.23318e-06	5.92078e-05
SUZ12	29.7465	0.0012814	0.00421105
FAM177B	29.7457	1.63262e-05	7.93949e-05
IQCD	29.7425	8.15892e-06	5.92078e-05
ZNF404	29.7413	1.46249e-05	7.34002e-05
MTRNR2L2	29.7393	7.51878e-06	5.92078e-05
ACTN1-AS1	29.7386	1.0407e-05	6.07639e-05
JMJD7	29.7386	1.0407e-05	6.07639e-05
RP11-499E18.1	29.7375	2.03553e-05	9.50493e-05
EPS15L1	29.7366	0.00120955	0.00406135
RBP7	29.7363	0.000217464	0.000828986
INTS1	29.7312	0.00157028	0.00467387
FMO4	29.7305	1.01991e-05	6.03247e-05
LRRC66	29.7304	7.34967e-06	5.92078e-05
POFUT1	29.7285	0.00222123	0.00634102
TEX12	29.7262	1.01079e-05	6.01661e-05
ACVR1	29.722	1.44963e-05	7.29788e-05
OSBPL10-AS1	29.7187	7.33296e-06	5.92078e-05
VN1R2	29.718	7.43376e-06	5.92078e-05
TMEM184A	29.7161	8.47901e-06	5.92078e-05
LY6G5B	29.7143	1.86577e-05	8.83705e-05
RP11-407H12.8	29.7118	7.99417e-06	5.92078e-05
RP11-20B24.4	29.7089	8.14045e-06	5.92078e-05
GTSF1	29.7076	0.00147861	0.00450338
ERBB3	29.7065	8.9111e-06	5.92078e-05
KIR3DL2	29.7031	1.73597e-05	8.35274e-05
VAV3-AS1	29.7009	9.09386e-06	5.92078e-05
AC005304.1	29.6994	8.34578e-06	5.92078e-05
AC004854.4	29.6944	4.06654e-05	0.000172942
RP1-40E16.11	29.6936	7.38319e-06	5.92078e-05
HIST1H2BH	29.6935	7.48466e-06	5.92078e-05
DIO1	29.6925	1.47545e-05	7.3847e-05
RP11-582J16.4	29.6899	8.89101e-06	5.92078e-05
HTR1F	29.6885	8.19597e-06	5.92078e-05
RP11-755B10.3	29.6883	8.95141e-06	5.92078e-05
C16orf71	29.6878	7.31628e-06	5.92078e-05
GNAL	29.6836	9.86134e-06	5.973e-05
PDGFD	29.6815	1.45605e-05	7.31892e-05
RP11-175O19.4	29.6808	8.51745e-06	5.92078e-05
AC123023.1	29.6804	1.09568e-05	6.20381e-05
RP5-1112D6.8	29.6804	1.09568e-05	6.20381e-05
ZNF492	29.6801	7.69161e-06	5.92078e-05
EPHB4	29.6797	7.97606e-06	5.92078e-05
XKR4	29.6778	9.44889e-06	5.92078e-05
FRMD5	29.6758	8.95141e-06	5.92078e-05
PCAT1	29.6741	1.73977e-05	8.36612e-05
FRMPD1	29.6729	8.44074e-06	5.92078e-05
PROX2	29.6712	8.44074e-06	5.92078e-05
HULC	29.6684	1.83348e-05	8.72069e-05
TMOD4	29.6669	1.60066e-05	7.81544e-05
SLC14A2	29.6667	8.63376e-06	5.92078e-05
RP11-89C3.4	29.6659	8.01231e-06	5.92078e-05
MPPED2	29.6645	8.99189e-06	5.92078e-05
AC026202.1	29.6641	7.67415e-06	5.92078e-05
SGMS1	29.6637	0.00181682	0.00526455
CREB3L4	29.6636	2.08021e-05	9.68732e-05
ARSG	29.6613	0.00132549	0.00428665
INF2	29.6586	0.00209506	0.00600229
AKAP11	29.6581	0.00157028	0.00467387
SLC35B4	29.6561	0.00136636	0.00434289
RP11-816J6.3	29.6547	1.53178e-05	7.58772e-05
CMTM4	29.6543	7.58746e-06	5.92078e-05
CTD-2666L21.1	29.6541	9.75117e-06	5.93813e-05
RP11-111A22.1	29.6521	1.03141e-05	6.05346e-05
SENP2	29.6519	0.00281201	0.00794372
ARHGDIG	29.6498	2.163e-05	9.99749e-05
RP11-369E15.3	29.6498	2.163e-05	9.99749e-05
MRC1L1	29.6498	2.163e-05	9.99749e-05
CDHR5	29.6495	2.09379e-05	9.7312e-05
FAM150B	29.6492	8.12203e-06	5.92078e-05
PTPN14	29.6479	8.32691e-06	5.92078e-05
C1QTNF3	29.647	4.6492e-05	0.000195085
SPTB	29.6403	7.34967e-06	5.92078e-05
RP11-11C20.3	29.6383	7.95799e-06	5.92078e-05
CTB-55O6.10	29.6382	7.41687e-06	5.92078e-05
THBS1	29.6369	1.54532e-05	7.63174e-05
RP5-864K19.4	29.6369	3.35621e-05	0.000145937
RP11-314N13.3	29.636	9.19693e-06	5.92078e-05
SLITRK4	29.6357	7.86823e-06	5.92078e-05
SCARB1	29.6347	0.00151366	0.00456384
XRCC2	29.6334	1.26366e-05	6.68873e-05
CXorf40A	29.6279	0.00311148	0.00875194
PROB1	29.6261	7.48466e-06	5.92078e-05
RP11-546M21.6	29.6261	7.48466e-06	5.92078e-05
GPC4	29.6259	7.97606e-06	5.92078e-05
AHRR	29.6259	7.97606e-06	5.92078e-05
TEX10	29.6252	0.00149855	0.00453792
RP11-103C16.2	29.6236	7.92197e-06	5.92078e-05
RP11-473I1.5	29.6203	1.04537e-05	6.08524e-05
RTKN	29.6193	7.69161e-06	5.92078e-05
CITF22-92A6.1	29.6187	7.60472e-06	5.92078e-05
RP11-849H4.4	29.6174	8.25184e-06	5.92078e-05
SCRG1	29.616	9.92802e-06	5.98593e-05
SLC10A3	29.6155	0.00160732	0.00474315
LINC00355	29.615	9.99513e-06	5.99007e-05
PPM1K	29.6137	0.0180438	0.0479674
KCNN3	29.6094	4.71753e-05	0.000197724
RP11-342M1.3	29.608	1.30935e-05	6.84314e-05
ZNF66	29.6062	7.97606e-06	5.92078e-05
LIMA1	29.606	0.00145893	0.00447129
AE000662.92	29.6049	7.95799e-06	5.92078e-05
ZHX3	29.6043	1.21139e-05	6.5335e-05
AC005614.3	29.6031	9.30112e-06	5.92078e-05
CRYGS	29.6027	1.46249e-05	7.34002e-05
CHRM3	29.6024	4.48715e-05	0.000189061
CTD-2162K18.5	29.5999	1.59014e-05	7.77336e-05
RP11-304L19.11	29.5971	8.44074e-06	5.92078e-05
SACM1L	29.5957	0.00128357	0.00421184
[truncated: 4,417 more rows]

## Sheet: 3.1.3
Differentially Expressed Genes (DEGs)						Enrichment Analysis
Gene	Log2FC	P_value	Adj_Pval			Term	P_value	Adjusted_P_value	LogPV
KDR	36.4441	1.28356e-14	1.66257e-11			GOBP_VASCULATURE_DEVELOPMENT	9.8038e-21	1.46861e-17	16.8331
FLT1	36.3954	1.28356e-14	1.66257e-11			GOBP_BLOOD_VESSEL_MORPHOGENESIS	3.50064e-18	2.62198e-15	14.5814
PLVAP	36.3949	1.28356e-14	1.66257e-11			GOBP_CIRCULATORY_SYSTEM_DEVELOPMENT	6.22562e-17	2.70021e-14	13.5686
SOX18	36.3799	1.30957e-14	1.66257e-11			GOBP_TUBE_MORPHOGENESIS	7.21018e-17	2.70021e-14	13.5686
CALCRL	36.3473	1.28356e-14	1.66257e-11			GOBP_TUBE_DEVELOPMENT	3.31398e-16	9.92868e-14	13.0031
EXOC3L2	36.335	1.28356e-14	1.66257e-11			GOBP_ANATOMICAL_STRUCTURE_FORMATION_INVOLVED_IN_MORPHOGENESIS	3.50945e-12	8.76191e-10	9.0574
CD93	36.3342	1.28724e-14	1.66257e-11			GOBP_ENDOTHELIAL_CELL_MIGRATION	6.89843e-11	1.47626e-08	7.83084
ESAM	36.331	1.29094e-14	1.66257e-11			GOBP_ENDOTHELIUM_DEVELOPMENT	7.96064e-11	1.49063e-08	7.82663
EMCN	36.3072	1.29836e-14	1.66257e-11			GOBP_LYMPH_VESSEL_DEVELOPMENT	9.98619e-11	1.66215e-08	7.77933
ELTD1	36.304	1.29836e-14	1.66257e-11			GOBP_CELL_MOTILITY	3.83059e-10	5.73822e-08	7.24122
ERG	36.2939	1.33993e-14	1.66257e-11			GOBP_BLOOD_VESSEL_ENDOTHELIAL_CELL_MIGRATION	5.17894e-10	7.05277e-08	7.15164
ACVRL1	36.2924	1.29094e-14	1.66257e-11			GOBP_LYMPHANGIOGENESIS	7.45784e-10	8.51556e-08	7.06979
RHOJ	36.2623	1.22949e-13	4.2757e-11			GOBP_REGULATION_OF_LOCOMOTION	7.59036e-10	8.51556e-08	7.06979
MYCT1	36.2616	1.30957e-14	1.66257e-11			GOBP_LOCOMOTION	8.57242e-10	8.51556e-08	7.06979
TIE1	36.249	1.70018e-12	2.70994e-10			GOBP_REGULATION_OF_VASCULATURE_DEVELOPMENT	8.96312e-10	8.51556e-08	7.06979
PECAM1	36.2464	1.39077e-14	1.66257e-11			GOMF_TRANSMEMBRANE_RECEPTOR_PROTEIN_KINASE_ACTIVITY	9.09539e-10	8.51556e-08	7.06979
COL13A1	36.2249	8.36565e-14	3.32041e-11			GOBP_ENDOTHELIAL_CELL_PROLIFERATION	1.45959e-09	1.23163e-07	6.90952
NKX2-3	36.1871	3.24048e-13	8.60843e-11			GOBP_TISSUE_MIGRATION	1.47993e-09	1.23163e-07	6.90952
NOTCH4	36.1829	1.33228e-14	1.66257e-11			GOBP_REGULATION_OF_ANATOMICAL_STRUCTURE_MORPHOGENESIS	1.61597e-09	1.27406e-07	6.89481
PTPRB	36.1809	1.45466e-13	4.79711e-11			GOBP_AMEBOIDAL_TYPE_CELL_MIGRATION	1.73955e-09	1.30293e-07	6.88508
GPR4	36.1692	8.23871e-14	3.32041e-11			GOBP_LYMPH_VESSEL_MORPHOGENESIS	2.14267e-09	1.52843e-07	6.81575
S1PR1	36.1687	1.48295e-13	4.80754e-11			GOBP_REGULATION_OF_EPITHELIAL_CELL_PROLIFERATION	3.31739e-09	2.25884e-07	6.64611
GPR116	36.1589	1.5818e-14	1.68084e-11			GOBP_CELL_ADHESION	6.71732e-09	4.37502e-07	6.35902
CLEC14A	36.1524	5.36857e-14	2.81811e-11			GOBP_EPITHELIAL_CELL_PROLIFERATION	1.91306e-08	1.19407e-06	5.92297
MMRN2	36.0846	5.47483e-14	2.81811e-11			GOBP_SPROUTING_ANGIOGENESIS	2.30922e-08	1.38369e-06	5.85896
CDH5	36.0818	4.18282e-09	2.26643e-07			GOMF_GROWTH_FACTOR_BINDING	3.45716e-08	1.99185e-06	5.70074
ROBO4	36.0714	8.17522e-09	4.03009e-07			GOBP_EPITHELIAL_CELL_DEVELOPMENT	5.39587e-08	2.99371e-06	5.52379
RGCC	36.0706	8.49113e-13	1.67056e-10			GOBP_REGULATION_OF_CELL_POPULATION_PROLIFERATION	7.38446e-08	3.95069e-06	5.40333
ECSCR	36.0683	1.20595e-13	4.2715e-11			GOBP_REGULATION_OF_ENDOTHELIAL_CELL_MIGRATION	8.64894e-08	4.46763e-06	5.34992
LOC100505495	36.0576	1.48964e-14	1.67602e-11			GOBP_EPITHELIUM_DEVELOPMENT	1.09741e-07	5.47975e-06	5.26124
GIMAP8	36.0556	1.78519e-09	1.05387e-07			GOBP_EPITHELIAL_CELL_DIFFERENTIATION	1.53991e-07	7.44123e-06	5.12835
GIMAP7	36.0453	1.38049e-13	4.6324e-11			GOBP_HEART_DEVELOPMENT	1.97859e-07	9.26226e-06	5.03328
ARAP3	36.0332	1.04443e-13	3.76921e-11			GOMF_MOLECULAR_TRANSDUCER_ACTIVITY	2.91833e-07	1.32475e-05	4.87787
F2RL3	36.0237	1.38035e-12	2.31596e-10			GOBP_VASCULAR_ENDOTHELIAL_GROWTH_FACTOR_RECEPTOR_SIGNALING_PATHWAY	3.53793e-07	1.51423e-05	4.81981
GIMAP4	36.0082	3.1968e-13	8.60843e-11			GOBP_POSITIVE_REGULATION_OF_VASCULATURE_DEVELOPMENT	3.53134e-07	1.51423e-05	4.81981
FGD5	35.9954	1.64295e-12	2.66312e-10			GOMF_TRANSMEMBRANE_RECEPTOR_PROTEIN_TYROSINE_KINASE_ACTIVITY	3.84136e-07	1.59843e-05	4.79631
TEK	35.9732	3.47652e-08	1.47114e-06			GOMF_VASCULAR_ENDOTHELIAL_GROWTH_FACTOR_RECEPTOR_ACTIVITY	4.58098e-07	1.85468e-05	4.73173
CLIC2	35.9206	5.82196e-13	1.32423e-10			GOBP_PHOSPHORYLATION	5.20457e-07	2.0517e-05	4.68789
SHE	35.9162	1.79677e-12	2.84024e-10			GOBP_REGULATION_OF_EPITHELIAL_CELL_MIGRATION	5.39513e-07	2.07228e-05	4.68355
FLT4	35.9107	3.57157e-11	3.52064e-09			GOBP_ENDOTHELIAL_CELL_APOPTOTIC_PROCESS	7.08203e-07	2.60978e-05	4.5834
ARHGAP31	35.9051	1.8506e-14	1.76982e-11			GOBP_BLOOD_VESSEL_MATURATION	7.31714e-07	2.60978e-05	4.5834
PASK	35.8994	8.55935e-13	1.67056e-10			GOBP_LYMPHATIC_ENDOTHELIAL_CELL_DIFFERENTIATION	7.31714e-07	2.60978e-05	4.5834
ABI3	35.8934	5.39739e-11	4.96105e-09			GOCC_CELL_SURFACE	1.12002e-06	3.90184e-05	4.40873
SMAD6	35.8835	9.857e-13	1.86668e-10			GOBP_RENAL_SYSTEM_VASCULATURE_DEVELOPMENT	1.1577e-06	3.94144e-05	4.40435
NLRC3	35.8423	8.26679e-12	1.00075e-09			GOBP_REGULATION_OF_MULTICELLULAR_ORGANISMAL_DEVELOPMENT	1.23419e-06	4.10848e-05	4.38632
SLCO2A1	35.8303	1.41031e-09	8.53637e-08			GOBP_INTRACELLULAR_SIGNALING_CASSETTE	1.41012e-06	4.5921e-05	4.33799
ENG	35.8284	1.24999e-09	7.68766e-08			GOBP_POSITIVE_REGULATION_OF_LOCOMOTION	2.26818e-06	7.22922e-05	4.14091
GRAP	35.7978	9.39024e-10	6.00693e-08			GOBP_POSITIVE_REGULATION_OF_BMP_SIGNALING_PATHWAY	2.55381e-06	7.97e-05	4.09854
PDGFB	35.792	4.56941e-13	1.1205e-10			GOCC_RECEPTOR_COMPLEX	4.54968e-06	0.00013909	3.8567
PRDM1	35.7795	2.80161e-14	1.96092e-11			GOBP_ENZYME_LINKED_RECEPTOR_PROTEIN_SIGNALING_PATHWAY	4.78438e-06	0.000140969	3.85088
TM4SF18	35.771	6.87735e-11	5.95218e-09			GOBP_POSITIVE_REGULATION_OF_PHOSPHORUS_METABOLIC_PROCESS	4.79935e-06	0.000140969	3.85088
PODXL	35.7681	2.26488e-14	1.88349e-11			GOBP_REGULATION_OF_VASCULAR_PERMEABILITY	5.8273e-06	0.000167871	3.77502
PDE2A	35.7665	1.17141e-12	2.11373e-10			GOBP_POSITIVE_REGULATION_OF_KINASE_ACTIVITY	6.24294e-06	0.000176451	3.75337
SEMA3F	35.7606	3.22363e-12	4.51234e-10			GOBP_POSITIVE_REGULATION_OF_ENDOTHELIAL_CELL_PROLIFERATION	6.66468e-06	0.000184883	3.7331
GIMAP6	35.743	3.17493e-06	8.03267e-05			GOBP_ESTABLISHMENT_OF_ENDOTHELIAL_BARRIER	8.6215e-06	0.000234818	3.62927
AFAP1L1	35.7423	1.96469e-12	3.04649e-10			GOBP_REGULATION_OF_EPITHELIAL_CELL_APOPTOTIC_PROCESS	9.78567e-06	0.000261767	3.58209
CSF2RB	35.7322	2.99503e-13	8.20598e-11			GOBP_MORPHOGENESIS_OF_A_BRANCHING_STRUCTURE	1.00205e-05	0.000263345	3.57947
NRP2	35.7181	2.97311e-14	1.96092e-11			GOBP_REGULATION_OF_BMP_SIGNALING_PATHWAY	1.10467e-05	0.00028531	3.54468
SEMA3G	35.7167	1.64708e-08	7.59123e-07			GOBP_POSITIVE_REGULATION_OF_PHOSPHORYLATION	1.37369e-05	0.000348776	3.45745
P2RY6	35.7163	5.34718e-10	3.55123e-08			GOBP_EPITHELIAL_TUBE_MORPHOGENESIS	1.45857e-05	0.000364157	3.43871
PPAP2B	35.7161	2.39721e-14	1.91048e-11			GOBP_POSITIVE_REGULATION_OF_ENDOTHELIAL_CELL_MIGRATION	1.67927e-05	0.000412385	3.3847
ACE	35.7159	4.80961e-13	1.16447e-10			GOBP_REGULATION_OF_PHOSPHORYLATION	1.73798e-05	0.000419919	3.37683
FAM110D	35.7102	0.00126999	0.01351			GOBP_AORTA_DEVELOPMENT	1.81022e-05	0.000430431	3.3661
RAMP2	35.7013	6.84614e-14	3.05376e-11			GOBP_ENDOTHELIAL_CELL_DEVELOPMENT	2.29518e-05	0.000530877	3.27501
GMFG	35.7012	6.87659e-12	8.88706e-10			GOMF_PROTEIN_TYROSINE_KINASE_ACTIVITY	2.30354e-05	0.000530877	3.27501
DYSF	35.6814	8.33642e-09	4.09899e-07			GOBP_POSITIVE_REGULATION_OF_TRANSFERASE_ACTIVITY	2.57611e-05	0.000584699	3.23307
BCL6B	35.6703	8.30642e-11	6.96828e-09			GOBP_GLOMERULUS_DEVELOPMENT	2.86937e-05	0.00064154	3.19278
ESM1	35.6682	2.37076e-09	1.35765e-07			GOBP_EPITHELIAL_CELL_APOPTOTIC_PROCESS	2.998e-05	0.000659653	3.18068
SHANK3	35.6507	1.80372e-14	1.76982e-11			GOBP_REGULATION_OF_KINASE_ACTIVITY	3.03845e-05	0.000659653	3.18068
BDKRB2	35.6441	8.81117e-12	1.05994e-09			GOBP_NEGATIVE_REGULATION_OF_ENDOTHELIAL_CELL_PROLIFERATION	3.72738e-05	0.000797659	3.09818
PCDH12	35.6416	3.18981e-10	2.28508e-08			GOBP_APICAL_JUNCTION_ASSEMBLY	3.91925e-05	0.000826907	3.08254
VWF	35.6393	2.43086e-08	1.07877e-06			GOBP_NEGATIVE_REGULATION_OF_VASCULATURE_DEVELOPMENT	4.08336e-05	0.000845832	3.07272
ST6GALNAC3	35.6276	1.27663e-11	1.44486e-09			GOBP_PEPTIDYL_TYROSINE_MODIFICATION	4.12188e-05	0.000845832	3.07272
PLEKHG1	35.6228	6.69507e-14	3.05376e-11			GOBP_HEART_MORPHOGENESIS	4.57247e-05	0.000925615	3.03357
BMP6	35.6178	7.1892e-08	2.81202e-06			GOBP_TIGHT_JUNCTION_ORGANIZATION	4.98888e-05	0.000983334	3.0073
NOVA2	35.6167	7.1759e-13	1.50828e-10			GOBP_VASCULOGENESIS	4.98888e-05	0.000983334	3.0073
CLEC2B	35.6086	5.47072e-11	4.96105e-09			GOBP_GLOMERULAR_MESANGIAL_CELL_DEVELOPMENT	5.67549e-05	0.00110414	2.95698
TMEM173	35.6057	6.86526e-14	3.05376e-11			GOBP_NEGATIVE_REGULATION_OF_EPITHELIAL_CELL_PROLIFERATION	6.08785e-05	0.00116918	2.93212
TMEM204	35.5891	2.40868e-13	7.19857e-11			GOBP_HEART_TRABECULA_MORPHOGENESIS	6.22265e-05	0.00117994	2.92814
PPP1R16B	35.5888	2.05968e-07	7.00987e-06			GOMF_PROTEIN_KINASE_ACTIVITY	6.50044e-05	0.00121721	2.91464
HEY1	35.5765	1.89141e-11	2.03242e-09			GOBP_POSITIVE_REGULATION_OF_PROTEIN_MODIFICATION_PROCESS	6.7073e-05	0.00124044	2.90643
ANGPTL2	35.5545	4.38814e-13	1.09003e-10			GOBP_REGULATION_OF_PHOSPHORUS_METABOLIC_PROCESS	7.01085e-05	0.00126533	2.8978
IFI27	35.5543	3.23203e-12	4.51234e-10			GOBP_POSITIVE_REGULATION_OF_EPITHELIAL_CELL_MIGRATION	6.96291e-05	0.00126533	2.8978
FSCN1	35.5509	3.68455e-14	2.34915e-11			GOBP_RESPONSE_TO_BMP	7.3389e-05	0.00130877	2.88314
SCARF1	35.5478	6.18371e-11	5.47574e-09			GOBP_REGULATION_OF_INTRACELLULAR_SIGNAL_TRANSDUCTION	7.91972e-05	0.00139573	2.8552
SOX17	35.5471	2.38051e-05	0.000451706			GOBP_PROTEIN_KINASE_C_SIGNALING	8.16954e-05	0.0014148	2.84931
FAM43A	35.5428	2.49563e-13	7.34368e-11			GOBP_POSITIVE_REGULATION_OF_PHOSPHATIDYLINOSITOL_3_KINASE_PROTEIN_KINASE_B_SIGNAL_TRANSDUCTION	8.34753e-05	0.0014148	2.84931
RAPGEF3	35.5302	0.00370701	0.0332647			GOBP_ENDOCARDIAL_CUSHION_TO_MESENCHYMAL_TRANSITION	8.50013e-05	0.0014148	2.84931
THBS1	35.527	2.73887e-14	1.96092e-11			GOBP_MESANGIAL_CELL_DEVELOPMENT	8.50013e-05	0.0014148	2.84931
MEF2C	35.526	5.06219e-13	1.21031e-10			GOBP_VASCULAR_ENDOTHELIAL_GROWTH_FACTOR_RECEPTOR_2_SIGNALING_PATHWAY	8.50013e-05	0.0014148	2.84931
FAM198B	35.5223	2.91483e-14	1.96092e-11			GOBP_BRANCHING_INVOLVED_IN_BLOOD_VESSEL_MORPHOGENESIS	8.89716e-05	0.00146461	2.83428
FLI1	35.5075	7.9313e-11	6.68291e-09			GOBP_RESPONSE_TO_GROWTH_FACTOR	9.22862e-05	0.0014707	2.83248
CXCR4	35.5066	3.81162e-09	2.083e-07			GOBP_CELL_MIGRATION_INVOLVED_IN_SPROUTING_ANGIOGENESIS	9.11207e-05	0.0014707	2.83248
APLNR	35.5027	3.28131e-05	0.000596028			GOBP_PROTEIN_AUTOPHOSPHORYLATION	9.2287e-05	0.0014707	2.83248
FZD4	35.4848	2.15927e-12	3.22659e-10			GOBP_PHOSPHATIDYLINOSITOL_3_KINASE_PROTEIN_KINASE_B_SIGNAL_TRANSDUCTION	9.44542e-05	0.00148939	2.82699
GATA2	35.4619	9.06536e-11	7.47384e-09			GOBP_NEGATIVE_REGULATION_OF_ENDOTHELIAL_CELL_APOPTOTIC_PROCESS	0.000104766	0.00161793	2.79104
CLEC1A	35.4553	2.11716e-07	7.17994e-06			GOBP_POSITIVE_REGULATION_OF_RHO_PROTEIN_SIGNAL_TRANSDUCTION	0.000104766	0.00161793	2.79104
CPNE5	35.4332	1.64961e-06	4.53336e-05			GOBP_TISSUE_MORPHOGENESIS	0.000105966	0.00161977	2.79055
STARD8	35.4247	7.55739e-07	2.21363e-05			GOBP_CELL_JUNCTION_ASSEMBLY	0.000111906	0.00169328	2.77127
CCM2L	35.4226	0.000608879	0.00721117			GOBP_MAINTENANCE_OF_BLOOD_BRAIN_BARRIER	0.000113305	0.0016973	2.77024
LRRC8C	35.3871	1.97504e-12	3.04649e-10			GOBP_REGULATION_OF_TRANSFERASE_ACTIVITY	0.000115795	0.00171743	2.76512
HOXD-AS1	35.3772	6.19732e-06	0.000144029			GOBP_MESANGIAL_CELL_DIFFERENTIATION	0.000118819	0.001745	2.7582
TSPAN18	35.3769	1.00985e-05	0.000220243			GOBP_MULTICELLULAR_ORGANISMAL_LEVEL_HOMEOSTASIS	0.000121627	0.00176891	2.7523
SNAI1	35.3755	8.50631e-14	3.32041e-11			GOBP_POSITIVE_REGULATION_OF_TRANSMEMBRANE_RECEPTOR_PROTEIN_SERINE_THREONINE_KINASE_SIGNALING_PATHWAY	0.000128129	0.00184555	2.73387
EMP1	35.3506	7.42241e-14	3.19909e-11			GOBP_REGULATION_OF_CELLULAR_COMPONENT_BIOGENESIS	0.000137339	0.00192618	2.7153
ADAMTS4	35.3466	7.50189e-12	9.42453e-10			GOBP_RENAL_SYSTEM_DEVELOPMENT	0.000137584	0.00192618	2.7153
LYL1	35.3406	3.54071e-07	1.13439e-05			GOBP_POSITIVE_REGULATION_OF_PROTEIN_METABOLIC_PROCESS	0.00013562	0.00192618	2.7153
HTRA1	35.3235	5.5988e-14	2.81811e-11			GOBP_ANIMAL_ORGAN_MORPHOGENESIS	0.000140672	0.00195117	2.7097
ITGA5	35.3129	4.05472e-14	2.50176e-11			GOBP_CELL_SURFACE_RECEPTOR_PROTEIN_TYROSINE_KINASE_SIGNALING_PATHWAY	0.000149928	0.00206048	2.68603
ST8SIA4	35.3122	5.12163e-10	3.44935e-08			GOBP_DORSAL_AORTA_MORPHOGENESIS	0.000158181	0.00213473	2.67066
TCF4	35.2964	1.36317e-14	1.66257e-11			GOBP_ARTERY_DEVELOPMENT	0.000158181	0.00213473	2.67066
A2M	35.2869	2.38904e-13	7.19857e-11			GOBP_POSITIVE_REGULATION_OF_EPITHELIAL_CELL_PROLIFERATION	0.000183338	0.00245215	2.61045
RASIP1	35.2726	4.61642e-10	3.13114e-08			GOBP_SMALL_GTPASE_MEDIATED_SIGNAL_TRANSDUCTION	0.000186811	0.00247648	2.60617
PLEKHO1	35.2617	1.20288e-12	2.14732e-10			GOBP_MORPHOGENESIS_OF_AN_EPITHELIUM	0.00019142	0.00251533	2.5994
LIMS2	35.2591	0.000196032	0.00274488			GOBP_REGULATION_OF_ENDOTHELIAL_CELL_DIFFERENTIATION	0.00019833	0.0025612	2.59156
ANGPT2	35.2402	2.03537e-05	0.000399288			GOBP_TRABECULA_MORPHOGENESIS	0.00019833	0.0025612	2.59156
GNG11	35.2373	9.45265e-14	3.57473e-11			GOBP_CELL_SUBSTRATE_ADHESION	0.000213657	0.00273554	2.56296
PEAR1	35.2371	2.01907e-08	9.12972e-07			GOBP_VASCULAR_ENDOTHELIAL_GROWTH_FACTOR_SIGNALING_PATHWAY	0.00023852	0.00297753	2.52614
PNP	35.2355	4.24134e-14	2.53513e-11			GOBP_REGULATION_OF_SMOOTH_MUSCLE_CELL_DIFFERENTIATION	0.00023852	0.00297753	2.52614
ETS1	35.2355	2.10953e-14	1.83405e-11			GOBP_CELL_CELL_ADHESION_MEDIATED_BY_CADHERIN	0.00023852	0.00297753	2.52614
RAPGEF4	35.2316	6.3101e-13	1.37151e-10			GOBP_DORSAL_AORTA_DEVELOPMENT	0.000253437	0.00311188	2.50698
DOCK4	35.2156	1.14682e-12	2.10916e-10			GOBP_NEGATIVE_REGULATION_OF_CELL_CELL_ADHESION_MEDIATED_BY_CADHERIN	0.000253437	0.00311188	2.50698
JAG1	35.2104	1.36222e-12	2.31188e-10			GOBP_REGULATION_OF_CELLULAR_RESPONSE_TO_GROWTH_FACTOR_STIMULUS	0.000266273	0.0032429	2.48907
ELK3	35.1979	2.33971e-10	1.74131e-08			GOCC_ANCHORING_JUNCTION	0.000269236	0.00325255	2.48778
MCAM	35.1958	8.90147e-12	1.06411e-09			GOBP_NEGATIVE_REGULATION_OF_ENDOTHELIAL_CELL_DIFFERENTIATION	0.00030928	0.00361954	2.44135
IGFBP4	35.184	1.63726e-13	5.21931e-11			GOBP_PERICYTE_CELL_DIFFERENTIATION	0.00030928	0.00361954	2.44135
FCN3	35.1791	3.55029e-06	8.84198e-05			GOMF_ACTIVIN_BINDING	0.00030928	0.00361954	2.44135
JAM2	35.1773	1.28564e-05	0.000271118			GOMF_TYPE_I_TRANSFORMING_GROWTH_FACTOR_BETA_RECEPTOR_BINDING	0.00030928	0.00361954	2.44135
KANK3	35.1698	4.45975e-07	1.38252e-05			GOMF_KINASE_ACTIVITY	0.000363626	0.00422257	2.37442
THBD	35.1691	8.37266e-09	4.10625e-07			GOBP_ENDOCARDIUM_DEVELOPMENT	0.000370565	0.00427005	2.36957
MYCN	35.1666	1.35615e-07	4.86661e-06			GOBP_LEUKOCYTE_MIGRATION	0.000376177	0.00430162	2.36637
CD34	35.1478	3.09211e-07	1.00754e-05			GOBP_POSITIVE_REGULATION_OF_DEVELOPMENTAL_PROCESS	0.000379447	0.00430615	2.36591
RASGRP3	35.1471	2.80578e-13	7.89207e-11			GOCC_EXTERNAL_SIDE_OF_PLASMA_MEMBRANE	0.000407206	0.00458642	2.33853
MFNG	35.1424	2.40966e-07	8.07173e-06			GOBP_RHO_PROTEIN_SIGNAL_TRANSDUCTION	0.000432056	0.00481636	2.31728
JAG2	35.1169	6.32137e-11	5.57183e-09			GOBP_EXTRACELLULAR_MATRIX_CONSTITUENT_SECRETION	0.000437267	0.00481636	2.31728
GNA14	35.115	0.00204008	0.0201761			GOMF_TRANSFORMING_GROWTH_FACTOR_BETA_RECEPTOR_ACTIVITY	0.000437267	0.00481636	2.31728
NRN1	35.1004	1.77434e-06	4.8207e-05			GOBP_CELL_CELL_ADHESION	0.000483047	0.00528178	2.27722
HOXB6	35.0922	3.47256e-09	1.90861e-07			GOBP_ANATOMICAL_STRUCTURE_MATURATION	0.000494905	0.00537223	2.26985
LRRC32	35.0895	5.23428e-11	4.86e-09			GOBP_CELL_CELL_JUNCTION_ASSEMBLY	0.000553827	0.00596858	2.22413
HLX	35.0655	4.19915e-08	1.72711e-06			GOBP_NEGATIVE_REGULATION_OF_EPITHELIAL_CELL_APOPTOTIC_PROCESS	0.00056647	0.00602614	2.21996
GPR146	35.0524	1.2666e-08	6.0244e-07			GOBP_BRANCHING_MORPHOGENESIS_OF_AN_EPITHELIAL_TUBE	0.000567213	0.00602614	2.21996
CYYR1	35.0502	3.00318e-13	8.20598e-11			GOBP_REGULATION_OF_PROTEIN_MODIFICATION_PROCESS	0.000592738	0.00612359	2.21299
COL4A1	35.0488	3.81274e-13	9.72351e-11			GOBP_REGULATION_OF_CELL_SUBSTRATE_JUNCTION_ORGANIZATION	0.000591615	0.00612359	2.21299
SPRY4	35.0488	2.47836e-11	2.54858e-09			GOBP_WOUND_HEALING	0.000586568	0.00612359	2.21299
DLL4	35.0277	6.02601e-07	1.81797e-05			GOBP_NEGATIVE_REGULATION_OF_DEVELOPMENTAL_PROCESS	0.000588172	0.00612359	2.21299
HECW2	35.0227	2.61162e-11	2.64958e-09			GOBP_NEPHRON_DEVELOPMENT	0.000608754	0.00624598	2.2044
ELFN1	35.007	0.000322037	0.00422759			GOBP_CIRCULATORY_SYSTEM_PROCESS	0.000635325	0.00647426	2.18881
SH2D3C	35.0044	5.36438e-11	4.95674e-09			GOBP_POSITIVE_CHEMOTAXIS	0.000644023	0.00651855	2.18585
DLC1	35.0042	1.37291e-13	4.6324e-11			GOBP_REGULATION_OF_CELL_ADHESION	0.000655146	0.00658664	2.18134
FHOD1	35.0042	3.12863e-12	4.43269e-10			GOBP_NEGATIVE_REGULATION_OF_MULTICELLULAR_ORGANISMAL_PROCESS	0.000659785	0.00658906	2.18118
HOXB7	35.0017	2.62084e-07	8.73325e-06			GOBP_VENOUS_BLOOD_VESSEL_DEVELOPMENT	0.000669619	0.00661509	2.17946
FAM101B	34.9988	1.0949e-09	6.86629e-08			GOCC_MEMBRANE_MICRODOMAIN	0.000671224	0.00661509	2.17946
ITM2A	34.9899	9.87426e-07	2.84435e-05			GOBP_CARDIAC_CHAMBER_DEVELOPMENT	0.000730048	0.00714779	2.14583
NRP1	34.9887	5.09029e-14	2.81811e-11			GOBP_HOMOPHILIC_CELL_ADHESION_VIA_PLASMA_MEMBRANE_ADHESION_MOLECULES	0.000746326	0.00725972	2.13908
SPARC	34.9871	9.07627e-13	1.75355e-10			GOBP_HEART_VALVE_DEVELOPMENT	0.000757531	0.00732117	2.13542
COL4A2	34.9852	2.53679e-13	7.35171e-11			GOBP_POSITIVE_REGULATION_OF_SMALL_GTPASE_MEDIATED_SIGNAL_TRANSDUCTION	0.000787764	0.00756456	2.12122
ARHGDIB	34.9837	7.44455e-12	9.42453e-10			GOBP_REGULATION_OF_SMALL_GTPASE_MEDIATED_SIGNAL_TRANSDUCTION	0.000816522	0.00776263	2.10999
UPP1	34.9797	2.48504e-09	1.41043e-07			GOBP_CELLULAR_RESPONSE_TO_VASCULAR_ENDOTHELIAL_GROWTH_FACTOR_STIMULUS	0.000818755	0.00776263	2.10999
C15orf54	34.9742	0.000176792	0.00254248			GOBP_POSITIVE_REGULATION_OF_INTRACELLULAR_SIGNAL_TRANSDUCTION	0.000827053	0.00779199	2.10835
GBP4	34.9647	3.78747e-10	2.65359e-08			GOBP_GLOMERULAR_MESANGIUM_DEVELOPMENT	0.000851141	0.00796881	2.09861
DCHS1	34.941	4.84201e-07	1.49135e-05			GOBP_REGULATION_OF_SMAD_PROTEIN_SIGNAL_TRANSDUCTION	0.000883042	0.00816541	2.08802
SOCS3	34.937	9.68185e-12	1.14895e-09			GOMF_SMAD_BINDING	0.000883042	0.00816541	2.08802
OAS2	34.935	6.50995e-06	0.0001502			GOBP_POSITIVE_REGULATION_OF_BLOOD_VESSEL_ENDOTHELIAL_CELL_MIGRATION	0.000916351	0.00837009	2.07727
LIFR	34.9318	1.43995e-12	2.39495e-10			GOBP_SMOOTH_MUSCLE_CELL_DIFFERENTIATION	0.000916351	0.00837009	2.07727
ADARB1	34.93	1.84838e-10	1.39739e-08			GOMF_TRANSMEMBRANE_RECEPTOR_PROTEIN_SERINE_THREONINE_KINASE_ACTIVITY	0.000949813	0.00862316	2.06433
FBXL7	34.9284	1.50108e-07	5.29727e-06			GOBP_REGULATION_OF_CELL_MIGRATION_INVOLVED_IN_SPROUTING_ANGIOGENESIS	0.00102104	0.00905037	2.04333
NQO1	34.9245	6.56653e-12	8.6026e-10			GOBP_NEGATIVE_REGULATION_OF_BLOOD_VESSEL_ENDOTHELIAL_CELL_MIGRATION	0.00102104	0.00905037	2.04333
PROSER2	34.9178	4.97104e-11	4.68379e-09			GOBP_ARTERY_MORPHOGENESIS	0.00102104	0.00905037	2.04333
LDB2	34.9142	6.9491e-13	1.47684e-10			GOBP_OUTFLOW_TRACT_MORPHOGENESIS	0.00102104	0.00905037	2.04333
ADAMTS9	34.9138	4.84755e-12	6.67044e-10			GOBP_RETINA_VASCULATURE_DEVELOPMENT_IN_CAMERA_TYPE_EYE	0.00105373	0.00924235	2.03422
ITPRIP	34.9134	1.66474e-12	2.67575e-10			GOBP_REGULATION_OF_TRANSMEMBRANE_RECEPTOR_PROTEIN_SERINE_THREONINE_KINASE_SIGNALING_PATHWAY	0.00105503	0.00924235	2.03422
ADCY4	34.9089	1.91239e-05	0.000379049			GOBP_TISSUE_REMODELING	0.00112853	0.00981064	2.0083
PXDN	34.904	5.86906e-13	1.32423e-10			GOBP_FOCAL_ADHESION_ASSEMBLY	0.001133	0.00981064	2.0083
FRMD4A	34.8995	2.47836e-11	2.54858e-09			GOBP_REGULATION_OF_CELL_CELL_ADHESION_MEDIATED_BY_CADHERIN	0.00116286	0.0100113	1.99951
FMNL3	34.8956	5.34635e-12	7.30426e-10			GOBP_EPITHELIAL_TO_MESENCHYMAL_TRANSITION	0.00117307	0.0100415	1.9982
BMPR2	34.8933	2.07384e-14	1.83405e-11			GOBP_PROTEIN_LOCALIZATION_TO_CELL_CELL_JUNCTION	0.00127718	0.0108705	1.96375
EFNB1	34.8904	4.39531e-11	4.16183e-09			GOBP_POST_EMBRYONIC_DEVELOPMENT	0.00129395	0.0109511	1.96054
GJA4	34.8805	5.57096e-06	0.000131617			GOBP_DEVELOPMENTAL_MATURATION	0.00132463	0.0111477	1.95281
SOX7	34.8752	4.68808e-06	0.000112933			GOBP_REGULATION_OF_RHO_PROTEIN_SIGNAL_TRANSDUCTION	0.00133632	0.0111628	1.95223
HEG1	34.8727	6.82007e-13	1.4657e-10			GOMF_TRANSFERASE_ACTIVITY_TRANSFERRING_PHOSPHORUS_CONTAINING_GROUPS	0.00134133	0.0111628	1.95223
ZNF521	34.8693	3.53799e-10	2.50634e-08			GOBP_EMBRYO_DEVELOPMENT	0.00135897	0.0112234	1.94987
SRGN	34.8582	9.84776e-09	4.76856e-07			GOBP_POSITIVE_REGULATION_OF_ERK1_AND_ERK2_CASCADE	0.00136359	0.0112234	1.94987
LPAR6	34.8527	6.93636e-11	5.97621e-09			GOCC_LAMELLIPODIUM	0.00144031	0.0117901	1.92848
CYP1A1	34.8502	2.70001e-08	1.17907e-06			GOMF_TRANSFORMING_GROWTH_FACTOR_BETA_BINDING	0.00152129	0.0122521	1.91179
RFTN2	34.8494	4.11379e-06	0.000101137			GOMF_TRANSMEMBRANE_RECEPTOR_PROTEIN_SERINE_THREONINE_KINASE_BINDING	0.00152129	0.0122521	1.91179
HOXA4	34.8479	7.5715e-05	0.00122937			GOBP_HEMATOPOIETIC_STEM_CELL_HOMEOSTASIS	0.00152129	0.0122521	1.91179
DAB2	34.8469	3.661e-13	9.4627e-11			GOBP_SMAD_PROTEIN_SIGNAL_TRANSDUCTION	0.00160889	0.0128883	1.8898
TP53I11	34.8462	1.35504e-12	2.31188e-10			GOMF_R_SMAD_BINDING	0.00165104	0.012949	1.88776
MSX1	34.8388	2.84862e-12	4.07669e-10			GOBP_REGULATION_OF_VASCULAR_ASSOCIATED_SMOOTH_MUSCLE_CELL_DIFFERENTIATION	0.00165104	0.012949	1.88776
GIMAP1	34.8278	3.70852e-07	1.18419e-05			GOBP_POSITIVE_REGULATION_OF_ENDOTHELIAL_CELL_APOPTOTIC_PROCESS	0.00165104	0.012949	1.88776
SPARCL1	34.8217	0.00044324	0.00554471			GOBP_POSITIVE_REGULATION_OF_SMOOTH_MUSCLE_CELL_DIFFERENTIATION	0.00165104	0.012949	1.88776
SLC2A9	34.8042	0.000503541	0.00614628			GOBP_OUTFLOW_TRACT_SEPTUM_MORPHOGENESIS	0.00178588	0.0136492	1.86489
ITGA1	34.803	1.24473e-11	1.41714e-09			GOBP_POSITIVE_REGULATION_OF_FOCAL_ADHESION_ASSEMBLY	0.00178588	0.0136492	1.86489
CXCR7	34.7976	2.18719e-05	0.000421717			GOBP_REGULATION_OF_ESTABLISHMENT_OR_MAINTENANCE_OF_CELL_POLARITY	0.00178588	0.0136492	1.86489
MSN	34.7911	7.52648e-14	3.19909e-11			GOBP_REGULATION_OF_POSITIVE_CHEMOTAXIS	0.00178588	0.0136492	1.86489
GIPC3	34.7909	6.5323e-05	0.00107432			GOMF_TRANSFORMING_GROWTH_FACTOR_BETA_RECEPTOR_BINDING	0.00178588	0.0136492	1.86489
CLDN5	34.7888	4.92164e-05	0.000836024			GOBP_BONE_DEVELOPMENT	0.00180782	0.0136831	1.86381
TMEM233	34.7846	0.00269192	0.0255145			GOBP_POSITIVE_REGULATION_OF_SMOOTH_MUSCLE_CELL_PROLIFERATION	0.00180859	0.0136831	1.86381
SERPINE1	34.7798	5.83762e-13	1.32423e-10			GOBP_CELL_CELL_JUNCTION_ORGANIZATION	0.00183854	0.0138399	1.85887
SGK1	34.7797	6.16892e-10	4.0828e-08			GOBP_POSITIVE_REGULATION_OF_COLLAGEN_METABOLIC_PROCESS	0.00192579	0.0144242	1.84091
LRRC8A	34.7797	1.89353e-13	5.93731e-11			GOBP_CELL_SUBSTRATE_JUNCTION_ORGANIZATION	0.00196808	0.014595	1.8358
NOTCH1	34.775	1.10215e-11	1.27762e-09			GOBP_REGULATION_OF_CELL_SUBSTRATE_ADHESION	0.00196505	0.014595	1.8358
RASGRF2	34.7713	5.29145e-10	3.52647e-08			GOBP_POSITIVE_REGULATION_OF_MULTICELLULAR_ORGANISMAL_PROCESS	0.00199777	0.0147422	1.83144
WWTR1	34.7648	1.05343e-12	1.97539e-10			GOBP_REGULATION_OF_CELL_JUNCTION_ASSEMBLY	0.00203052	0.0149104	1.82651
NLRP1	34.7625	9.09062e-06	0.000201479			GOBP_MONONUCLEAR_CELL_MIGRATION	0.00213154	0.0155758	1.80755
FAR2	34.7547	2.21122e-06	5.85791e-05			GOMF_PURINE_NUCLEOTIDE_BINDING	0.00215259	0.0156533	1.80539
MYLK	34.7464	6.48286e-12	8.55156e-10			GOBP_REGULATION_OF_EXTRACELLULAR_MATRIX_ASSEMBLY	0.00222072	0.0160707	1.79396
ARHGAP25	34.7445	2.60196e-06	6.73446e-05			GOBP_CARDIAC_SEPTUM_DEVELOPMENT	0.00231277	0.0166564	1.77842
SPRED1	34.7423	5.86513e-12	7.90017e-10			GOBP_POSITIVE_REGULATION_OF_CELL_JUNCTION_ASSEMBLY	0.00237361	0.0168196	1.77418
FOXF1	34.7375	2.52376e-05	0.000475117			GOMF_RECEPTOR_SERINE_THREONINE_KINASE_BINDING	0.00237569	0.0168196	1.77418
NRARP	34.7297	2.24269e-11	2.37352e-09			GOBP_CELL_JUNCTION_ORGANIZATION	0.00238035	0.0168196	1.77418
EPAS1	34.727	5.07605e-14	2.81811e-11			GOBP_MAPK_CASCADE	0.00238035	0.0168196	1.77418
SEC14L1	34.7264	2.80955e-14	1.96092e-11			GOBP_HOMEOSTATIC_PROCESS	0.00243596	0.0171318	1.7662
LCP2	34.7109	5.91577e-08	2.35241e-06			GOBP_RESPONSE_TO_WOUNDING	0.00245781	0.0172047	1.76435
EHD4	34.7102	7.15989e-11	6.11372e-09			GOBP_POSITIVE_REGULATION_OF_CELL_POPULATION_PROLIFERATION	0.00248094	0.0172858	1.76231
LAMA4	34.71	3.67016e-11	3.58159e-09			GOBP_POSITIVE_REGULATION_OF_CELL_SUBSTRATE_JUNCTION_ORGANIZATION	0.00253564	0.0175851	1.75485
EFNB2	34.6957	9.243e-11	7.52302e-09			GOBP_CELL_MATRIX_ADHESION	0.00268922	0.0185252	1.73224
KCTD15	34.6868	2.28207e-08	1.01746e-06			GOBP_REPLACEMENT_OSSIFICATION	0.00270053	0.0185252	1.73224
GRB10	34.6743	6.80806e-14	3.05376e-11			GOBP_NEGATIVE_REGULATION_OF_CELL_POPULATION_PROLIFERATION	0.00270828	0.0185252	1.73224
FKBP1A	34.6695	6.07175e-14	2.9778e-11			GOBP_IN_UTERO_EMBRYONIC_DEVELOPMENT	0.00275161	0.018736	1.72732
HOTAIRM1	34.6686	1.38499e-06	3.856e-05			GOBP_SENSORY_SYSTEM_DEVELOPMENT	0.00281101	0.0190538	1.72002
CD36	34.6645	1.98939e-08	9.01684e-07			GOBP_ANGIOGENESIS_INVOLVED_IN_WOUND_HEALING	0.00287035	0.0193684	1.71291
SPRY1	34.6623	3.61412e-09	1.98072e-07			GOBP_NEGATIVE_REGULATION_OF_EPITHELIAL_CELL_MIGRATION	0.00289633	0.0194561	1.71094
HCLS1	34.6572	2.25957e-11	2.37352e-09			GOBP_PHOSPHOLIPASE_C_ACTIVATING_G_PROTEIN_COUPLED_RECEPTOR_SIGNALING_PATHWAY	0.00303719	0.0203112	1.69226
EFNA1	34.653	6.38351e-11	5.60079e-09			GOBP_TRANSFORMING_GROWTH_FACTOR_BETA_RECEPTOR_SIGNALING_PATHWAY	0.00306802	0.0204262	1.68981
TSPAN11	34.6523	0.000261345	0.00354773			GOBP_NEGATIVE_REGULATION_OF_LOCOMOTION	0.00315452	0.0209092	1.67966
NOS3	34.6464	8.87673e-06	0.000197425			GOBP_POSITIVE_REGULATION_OF_CELL_SUBSTRATE_ADHESION	0.00333141	0.0219844	1.65789
RAI14	34.6442	7.57014e-13	1.55693e-10			GOBP_POSITIVE_REGULATION_OF_PROTEIN_SERINE_THREONINE_KINASE_ACTIVITY	0.0034076	0.0221961	1.65372
SLC44A2	34.6416	6.02876e-13	1.34084e-10			GOBP_REGULATION_OF_CELL_MATRIX_ADHESION	0.0034076	0.0221961	1.65372
STC1	34.6337	6.49367e-07	1.93465e-05			GOBP_POSITIVE_REGULATION_OF_CELL_MIGRATION_INVOLVED_IN_SPROUTING_ANGIOGENESIS	0.00340912	0.0221961	1.65372
ZEB1	34.6275	9.54726e-13	1.8261e-10			GOBP_CELL_SURFACE_RECEPTOR_PROTEIN_SERINE_THREONINE_KINASE_SIGNALING_PATHWAY	0.00342276	0.0221961	1.65372
DUSP6	34.6275	7.57902e-12	9.42453e-10			GOBP_TISSUE_HOMEOSTASIS	0.00362788	0.0233186	1.6323
HOXD8	34.6257	0.000328207	0.00429679			GOBP_CARDIAC_CHAMBER_MORPHOGENESIS	0.00364256	0.0233186	1.6323
C20orf112	34.6218	2.51319e-12	3.64165e-10			GOBP_CARDIAC_VENTRICLE_DEVELOPMENT	0.00364256	0.0233186	1.6323
LXN	34.6214	2.57927e-11	2.63816e-09			GOBP_REGULATION_OF_POLYSACCHARIDE_BIOSYNTHETIC_PROCESS	0.0037925	0.0240727	1.61847
IFITM1	34.6124	1.28437e-06	3.60735e-05			GOBP_AORTA_MORPHOGENESIS	0.0037925	0.0240727	1.61847
JAK1	34.6115	5.47484e-14	2.81811e-11			GOBP_POSITIVE_REGULATION_OF_CATALYTIC_ACTIVITY	0.00393027	0.0248419	1.60481
ADAMTS7	34.6093	1.09035e-07	4.05741e-06			GOBP_AORTIC_VALVE_MORPHOGENESIS	0.00399138	0.0250171	1.60176
SWAP70	34.605	6.15959e-13	1.35419e-10			GOBP_POSITIVE_REGULATION_OF_SMAD_PROTEIN_SIGNAL_TRANSDUCTION	0.00399138	0.0250171	1.60176
ARHGAP29	34.5926	3.5893e-11	3.52064e-09			GOBP_CARDIAC_EPITHELIAL_TO_MESENCHYMAL_TRANSITION	0.00419501	0.0260752	1.58377
GIMAP2	34.591	0.000315755	0.00415653			GOBP_VASCULAR_ASSOCIATED_SMOOTH_MUSCLE_CELL_DIFFERENTIATION	0.00419501	0.0260752	1.58377
CLIC4	34.5871	1.26831e-12	2.21707e-10			GOBP_MESENCHYMAL_CELL_DIFFERENTIATION	0.00425365	0.0262221	1.58133
HDAC7	34.5868	2.23408e-12	3.3125e-10			GOBP_VASCULAR_PROCESS_IN_CIRCULATORY_SYSTEM	0.00425365	0.0262221	1.58133
ARHGEF10	34.5845	2.51931e-08	1.11286e-06			GOMF_GROWTH_FACTOR_RECEPTOR_BINDING	0.00449642	0.0276051	1.55901
KBTBD2	34.5822	9.53163e-14	3.57473e-11			GOBP_REGULATION_OF_CELL_SHAPE	0.00458789	0.0280517	1.55204
NETO2	34.5801	2.45114e-05	0.000461901			GOBP_POSITIVE_REGULATION_OF_RESPONSE_TO_EXTERNAL_STIMULUS	0.00466785	0.0284246	1.54631
INPP5D	34.5779	7.80367e-06	0.000176791			GOBP_CELL_CELL_ADHESION_VIA_PLASMA_MEMBRANE_ADHESION_MOLECULES	0.00470918	0.0285601	1.54424
PREX1	34.576	9.04339e-11	7.47384e-09			GOBP_EMBRYONIC_ORGAN_DEVELOPMENT	0.00474911	0.0286862	1.54233
STOM	34.5752	1.18926e-11	1.3621e-09			GOBP_REGULATION_OF_COLLAGEN_METABOLIC_PROCESS	0.00483426	0.0290832	1.53636
LUZP1	34.5697	1.09624e-12	2.0357e-10			GOBP_POSITIVE_REGULATION_OF_CHEMOTAXIS	0.00486909	0.0291756	1.53498
TSPAN14	34.5696	3.63138e-13	9.4627e-11			GOBP_REGULATION_OF_CATALYTIC_ACTIVITY	0.00498515	0.029752	1.52648
PMEPA1	34.5648	7.48963e-13	1.55693e-10			GOBP_ENDOCARDIAL_CUSHION_MORPHOGENESIS	0.00505671	0.0298226	1.52545
RILPL2	34.5585	3.84555e-09	2.09555e-07			GOBP_POSITIVE_REGULATION_OF_EPITHELIAL_CELL_APOPTOTIC_PROCESS	0.00505671	0.0298226	1.52545
KLF2	34.5582	6.83174e-06	0.000156679			GOBP_POSITIVE_REGULATION_OF_MITOTIC_NUCLEAR_DIVISION	0.00505671	0.0298226	1.52545
PKP4	34.5575	3.87539e-11	3.74366e-09			GOBP_REGULATION_OF_RESPONSE_TO_EXTERNAL_STIMULUS	0.00522426	0.03069	1.513
CXorf36	34.557	7.77696e-09	3.9042e-07			GOBP_CELL_FATE_COMMITMENT	0.00525979	0.030778	1.51176
PCDHB2	34.5553	0.000136879	0.00204697			GOBP_TAXIS	0.00529448	0.0308604	1.5106
QKI	34.5501	5.50253e-13	1.29934e-10			GOBP_POSITIVE_REGULATION_OF_MAPK_CASCADE	0.00548577	0.0318515	1.49687
RBP5	34.5452	0.000404052	0.00512827			GOBP_REGULATION_OF_POLYSACCHARIDE_METABOLIC_PROCESS	0.00551552	0.0319006	1.4962
LAYN	34.5412	1.33939e-05	0.000280597			GOMF_PHOSPHOTYROSINE_RESIDUE_BINDING	0.00575184	0.0331394	1.47965
PEA15	34.5407	7.71742e-14	3.20894e-11			GOBP_COLLAGEN_BIOSYNTHETIC_PROCESS	0.00599274	0.0342638	1.46516
IRAK3	34.5398	1.3164e-08	6.23238e-07			GOBP_SEMI_LUNAR_VALVE_DEVELOPMENT	0.00599274	0.0342638	1.46516
ARHGAP23	34.5341	5.55657e-09	2.92784e-07			GOBP_EPITHELIAL_CELL_DIFFERENTIATION_INVOLVED_IN_KIDNEY_DEVELOPMENT	0.00623819	0.035529	1.44942
EPHX4	34.5255	0.000144153	0.00213737			GOBP_POSITIVE_REGULATION_OF_MOLECULAR_FUNCTION	0.00626144	0.035529	1.44942
TDRD10	34.5239	0.000467978	0.00579354			GOBP_CORONARY_VASCULATURE_DEVELOPMENT	0.00648818	0.0366766	1.43561
GPX1	34.5211	1.31517e-10	1.04379e-08			GOBP_REGULATION_OF_MOLECULAR_FUNCTION	0.00655654	0.0369236	1.4327
SEMA6B	34.5174	0.00136999	0.0143346			GOMF_CELL_CELL_ADHESION_MEDIATOR_ACTIVITY	0.00700166	0.0384194	1.41545
ARHGEF15	34.5164	0.00057569	0.00688631			GOBP_POSITIVE_REGULATION_OF_VASCULAR_ASSOCIATED_SMOOTH_MUSCLE_CELL_PROLIFERATION	0.00700166	0.0384194	1.41545
PPP1R18	34.5098	1.88667e-11	2.03242e-09			GOBP_MONOCYTE_CHEMOTAXIS	0.00700166	0.0384194	1.41545
SLC2A3	34.5066	1.69685e-08	7.80184e-07			GOBP_ACTIVIN_RECEPTOR_SIGNALING_PATHWAY	0.00700166	0.0384194	1.41545
SULF2	34.5054	6.70581e-10	4.40763e-08			GOBP_RETINA_DEVELOPMENT_IN_CAMERA_TYPE_EYE	0.00689154	0.0384194	1.41545
FAM212A	34.505	0.000333548	0.00435182			GOBP_RESPONSE_TO_TRANSFORMING_GROWTH_FACTOR_BETA	0.00685974	0.0384194	1.41545
IL4R	34.5	5.02016e-11	4.70689e-09			GOBP_BLOOD_VESSEL_REMODELING	0.00700166	0.0384194	1.41545
KCNE3	34.4973	6.05541e-05	0.00100453			GOBP_RESPONSE_TO_ENDOGENOUS_STIMULUS	0.00746471	0.0407381	1.39
SMAD7	34.4956	5.44439e-08	2.18771e-06			GOBP_REGULATION_OF_MUSCLE_CELL_DIFFERENTIATION	0.007495	0.0407381	1.39
RAB31	34.4887	2.2709e-11	2.37352e-09			GOBP_ENDOCARDIAL_CUSHION_DEVELOPMENT	0.00753301	0.0407381	1.39
CHST11	34.4832	3.5015e-11	3.47012e-09			GOBP_LUNG_ALVEOLUS_DEVELOPMENT	0.00753301	0.0407381	1.39
CBX2	34.481	2.41951e-05	0.000457291			GOBP_ERK1_AND_ERK2_CASCADE	0.00756487	0.0407632	1.38973
PTRF	34.4787	1.47242e-10	1.14951e-08			GOBP_CELL_CHEMOTAXIS	0.00764606	0.041053	1.38665
SH2B3	34.4773	2.57866e-10	1.87537e-08			GOBP_NEGATIVE_REGULATION_OF_EPITHELIAL_CELL_DIFFERENTIATION	0.00780532	0.0413158	1.38388
DGKD	34.4767	2.58147e-09	1.45651e-07			GOBP_EXTRACELLULAR_MATRIX_ASSEMBLY	0.00780532	0.0413158	1.38388
HIP1	34.4764	2.98734e-11	2.99156e-09			GOBP_BLOOD_VESSEL_ENDOTHELIAL_CELL_PROLIFERATION_INVOLVED_IN_SPROUTING_ANGIOGENESIS	0.00780532	0.0413158	1.38388
SPOCK2	34.4733	0.000279014	0.00374243			GOBP_POSITIVE_REGULATION_OF_CELLULAR_COMPONENT_BIOGENESIS	0.00780068	0.0413158	1.38388
PTPRE	34.4581	7.20685e-09	3.6661e-07			GOCC_CELL_CELL_JUNCTION	0.00792557	0.0418046	1.37878
TUBB6	34.4572	6.12696e-12	8.13822e-10			GOBP_CALCIUM_ION_HOMEOSTASIS	0.00806067	0.0421352	1.37536
PTMA	34.4545	1.01872e-13	3.74712e-11			GOBP_POSITIVE_REGULATION_OF_CELL_MATRIX_ADHESION	0.00808204	0.0421352	1.37536
CDK2AP1	34.454	2.79815e-13	7.89207e-11			GOBP_POSITIVE_REGULATION_OF_MIRNA_TRANSCRIPTION	0.00808204	0.0421352	1.37536
ZNF792	34.451	2.69863e-07	8.96124e-06			GOBP_ADENYLATE_CYCLASE_ACTIVATING_G_PROTEIN_COUPLED_RECEPTOR_SIGNALING_PATHWAY	0.00812888	0.0421352	1.37536
C8orf4	34.4509	1.948e-10	1.4669e-08			GOBP_REGULATION_OF_EPITHELIAL_CELL_DIFFERENTIATION	0.00812888	0.0421352	1.37536
MPRIP	34.4361	6.7198e-12	8.74352e-10			GOCC_SIDE_OF_MEMBRANE	0.0085152	0.0439854	1.35669
VWA1	34.4344	1.48662e-10	1.15588e-08			GOMF_CORECEPTOR_ACTIVITY	0.00864859	0.0443685	1.35293
TCF7L1	34.4303	1.71557e-06	4.68766e-05			GOBP_CELL_DIFFERENTIATION_INVOLVED_IN_KIDNEY_DEVELOPMENT	0.00864859	0.0443685	1.35293
RFTN1	34.4274	9.98823e-11	8.09512e-09			GOMF_PROTEIN_CONTAINING_COMPLEX_BINDING	0.00879128	0.0449087	1.34767
SNRK	34.4267	4.33903e-10	2.98534e-08			GOBP_SKELETAL_SYSTEM_DEVELOPMENT	0.0088393	0.0449087	1.34767
ADA	34.4256	3.22613e-06	8.12992e-05			GOBP_EXTERNAL_ENCAPSULATING_STRUCTURE_ORGANIZATION	0.00884384	0.0449087	1.34767
COL15A1	34.4242	1.08978e-08	5.23724e-07			GOBP_SMOOTH_MUSCLE_CELL_PROLIFERATION	0.0089302	0.0450831	1.34599
RBMS1	34.4204	5.51114e-11	4.96105e-09			GOMF_PROTEIN_PHOSPHORYLATED_AMINO_ACID_BINDING	0.00893838	0.0450831	1.34599
DAB2IP	34.4186	6.07994e-12	8.13224e-10			GOBP_MESENCHYME_DEVELOPMENT	0.00902441	0.0453643	1.34329
KCNN2	34.4175	0.00142944	0.0148672			GOBP_POSITIVE_REGULATION_OF_TRANSCRIPTION_BY_RNA_POLYMERASE_II	0.00909525	0.0455675	1.34134
ID3	34.4166	2.87797e-11	2.89721e-09			GOBP_POSITIVE_REGULATION_OF_EPITHELIAL_TO_MESENCHYMAL_TRANSITION	0.00923248	0.0459477	1.33774
KLHL6	34.4159	0.000327286	0.00428767			GOBP_ENDOCHONDRAL_BONE_MORPHOGENESIS	0.00923248	0.0459477	1.33774
SLC12A7	34.4111	1.64309e-11	1.81662e-09			GOBP_MESENCHYME_MORPHOGENESIS	0.00953087	0.0469646	1.32823
PROS1	34.4099	7.99969e-09	3.97261e-07			GOBP_POSITIVE_REGULATION_OF_NUCLEAR_DIVISION	0.00953087	0.0469646	1.32823
ITPKB	34.4075	4.4089e-05	0.000760405			GOBP_CARDIAC_MUSCLE_TISSUE_MORPHOGENESIS	0.00953087	0.0469646	1.32823
ICAM1	34.4046	2.4191e-09	1.3812e-07			GOBP_HEART_VALVE_MORPHOGENESIS	0.00983353	0.0482972	1.31608
PLCL1	34.4023	0.000258566	0.00351249			GOBP_POSITIVE_REGULATION_OF_SIGNALING	0.0106417	0.0520954	1.2832
SERPINH1	34.4012	1.40179e-11	1.56796e-09			GOBP_POLYSACCHARIDE_BIOSYNTHETIC_PROCESS	0.0110865	0.0539025	1.26839
OLFML2A	34.3953	8.80619e-08	3.34199e-06			GOBP_POSITIVE_REGULATION_OF_MIRNA_METABOLIC_PROCESS	0.0110865	0.0539025	1.26839
HOXA5	34.392	4.1684e-06	0.000102348			GOMF_CELL_ADHESION_MOLECULE_BINDING	0.0111187	0.0539025	1.26839
CTNNA1	34.388	2.06514e-12	3.13491e-10			GOBP_REGULATION_OF_PROGRAMMED_CELL_DEATH	0.0115	0.0555709	1.25515
GAB1	34.3847	1.78519e-09	1.05387e-07			GOBP_METANEPHRIC_GLOMERULAR_MESANGIUM_DEVELOPMENT	0.0120111	0.0557048	1.25411
MGP	34.3778	3.11938e-08	1.33756e-06			GOMF_TRANSFORMING_GROWTH_FACTOR_BETA_RECEPTOR_ACTIVITY_TYPE_I	0.0120111	0.0557048	1.25411
TGFBR2	34.3775	1.9395e-08	8.83256e-07			GOMF_PROTEINASE_ACTIVATED_RECEPTOR_ACTIVITY	0.0120111	0.0557048	1.25411
KIAA0355	34.3739	2.64047e-10	1.91304e-08			GOMF_ACTIVIN_RECEPTOR_ACTIVITY_TYPE_I	0.0120111	0.0557048	1.25411
DENND3	34.3675	2.86653e-07	9.40446e-06			GOCC_CALCITONIN_FAMILY_RECEPTOR_COMPLEX	0.0120111	0.0557048	1.25411
PTPRG	34.3666	6.41438e-07	1.91401e-05			GOBP_REGULATION_OF_PHOSPHATIDYLINOSITOL_BIOSYNTHETIC_PROCESS	0.0120111	0.0557048	1.25411
TBC1D1	34.366	2.36765e-10	1.74591e-08			GOBP_GROWTH_INVOLVED_IN_HEART_MORPHOGENESIS	0.0120111	0.0557048	1.25411
PROCR	34.3559	1.01754e-09	6.46594e-08			GOBP_NEGATIVE_REGULATION_OF_PHOSPHOLIPID_BIOSYNTHETIC_PROCESS	0.0120111	0.0557048	1.25411
JAK3	34.3552	0.000617139	0.00729544			GOMF_VASCULAR_ENDOTHELIAL_GROWTH_FACTOR_BINDING	0.0120111	0.0557048	1.25411
ITPRIPL2	34.3544	2.47409e-12	3.64015e-10			GOBP_GLOMERULAR_ENDOTHELIUM_DEVELOPMENT	0.0120111	0.0557048	1.25411
PDE7B	34.3538	0.000121893	0.00185035			GOBP_CELL_MIGRATION_INVOLVED_IN_METANEPHROS_DEVELOPMENT	0.0120111	0.0557048	1.25411
SPG7	34.3483	6.10533e-09	3.16468e-07			GOMF_CELL_ADHESION_MEDIATOR_ACTIVITY	0.011738	0.0557048	1.25411
HK1	34.3466	1.28962e-11	1.45097e-09			GOBP_PROTEIN_LOCALIZATION_TO_BICELLULAR_TIGHT_JUNCTION	0.0120111	0.0557048	1.25411
DPYSL3	34.3464	5.91715e-11	5.28866e-09			GOBP_POSITIVE_REGULATION_OF_DNA_BIOSYNTHETIC_PROCESS	0.0120699	0.0558048	1.25333
PGM2	34.3312	1.94946e-09	1.14029e-07			GOBP_NEGATIVE_REGULATION_OF_INFLAMMATORY_RESPONSE	0.0127575	0.0586217	1.23194
SLC38A2	34.3305	1.01354e-11	1.18932e-09			GOBP_RESPONSE_TO_ESTROGEN	0.0127461	0.0586217	1.23194
RELL1	34.3267	1.71058e-11	1.88037e-09			GOBP_LAMELLIPODIUM_ASSEMBLY	0.0130903	0.0597845	1.22341
CTNNB1	34.3243	8.15801e-13	1.65998e-10			GOBP_EMBRYONIC_HEART_TUBE_MORPHOGENESIS	0.0130903	0.0597845	1.22341
C4orf32	34.3217	1.44601e-09	8.69742e-08			GOBP_CARDIAC_SEPTUM_MORPHOGENESIS	0.0134386	0.0610029	1.21465
ITGA9	34.3208	0.00446956	0.038718			GOCC_TERTIARY_GRANULE_MEMBRANE	0.0134386	0.0610029	1.21465
PABPC4L	34.3151	0.00105384	0.0115313			GOMF_FIBRINOGEN_BINDING	0.0143963	0.0610926	1.21401
CARD8	34.3138	7.40271e-07	2.17499e-05			GOMF_EXTRACELLULAR_MATRIX_PROTEIN_BINDING	0.0143963	0.0610926	1.21401
IFI16	34.3129	1.74521e-07	6.08026e-06			GOMF_CALCITONIN_FAMILY_RECEPTOR_ACTIVITY	0.0143963	0.0610926	1.21401
SYTL3	34.2993	0.000254358	0.00346517			GOBP_STEM_CELL_FATE_SPECIFICATION	0.0143963	0.0610926	1.21401
CPNE2	34.2984	1.82637e-07	6.31699e-06			GOBP_REGULATION_OF_VASCULAR_ASSOCIATED_SMOOTH_MUSCLE_CELL_DEDIFFERENTIATION	0.0143963	0.0610926	1.21401
SASH1	34.2983	1.17262e-09	7.27508e-08			GOBP_REGULATION_OF_NK_T_CELL_DIFFERENTIATION	0.0143963	0.0610926	1.21401
LRRK1	34.2963	8.80151e-06	0.00019598			GOBP_REGULATION_OF_EPITHELIAL_TO_MESENCHYMAL_TRANSITION_INVOLVED_IN_ENDOCARDIAL_CUSHION_FORMATION	0.0143963	0.0610926	1.21401
C3orf70	34.295	0.00508769	0.0430205			GOBP_POST_EMBRYONIC_ANIMAL_MORPHOGENESIS	0.0143963	0.0610926	1.21401
CHST3	34.2937	5.00983e-06	0.000119779			GOBP_POSITIVE_REGULATION_OF_ENDOTHELIAL_CELL_DEVELOPMENT	0.0143963	0.0610926	1.21401
TSC22D1	34.2912	8.46852e-13	1.67056e-10			GOBP_NEGATIVE_REGULATION_OF_PHOSPHOLIPID_METABOLIC_PROCESS	0.0143963	0.0610926	1.21401
UNC5B	34.2884	1.59366e-10	1.22418e-08			GOBP_NEGATIVE_REGULATION_OF_LAMELLIPODIUM_ASSEMBLY	0.0143963	0.0610926	1.21401
PPAP2A	34.283	6.91573e-05	0.00113057			GOCC_SORTING_ENDOSOME	0.0143963	0.0610926	1.21401
PPM1F	34.2789	3.1259e-08	1.33756e-06			GOBP_NEGATIVE_REGULATION_OF_FIBROBLAST_GROWTH_FACTOR_PRODUCTION	0.0143963	0.0610926	1.21401
PTPN12	34.2772	1.36583e-12	2.31188e-10			GOBP_ENDOCARDIUM_MORPHOGENESIS	0.0143963	0.0610926	1.21401
IFITM2	34.2719	7.63738e-12	9.42453e-10			GOBP_ENDOCARDIAL_CELL_DIFFERENTIATION	0.0143963	0.0610926	1.21401
FILIP1	34.2673	0.00142582	0.0148458			GOBP_CELL_MIGRATION_INVOLVED_IN_KIDNEY_DEVELOPMENT	0.0143963	0.0610926	1.21401
PRSS23	34.2661	9.60834e-10	6.12596e-08			GOBP_ATRIAL_CARDIAC_MUSCLE_TISSUE_MORPHOGENESIS	0.0143963	0.0610926	1.21401
ATOH8	34.2615	3.59962e-05	0.00064268			GOBP_REGULATION_OF_CHEMOTAXIS	0.0143321	0.0610926	1.21401
ATP1B3	34.2609	2.85605e-12	4.07669e-10			GOBP_VENTRICULAR_SEPTUM_DEVELOPMENT	0.0141471	0.0610926	1.21401
SNTB2	34.2491	3.10017e-09	1.72878e-07			GOBP_NEGATIVE_REGULATION_OF_INTERFERON_ALPHA_PRODUCTION	0.0143963	0.0610926	1.21401
ANKRD50	34.2485	2.30114e-10	1.71929e-08			GOBP_CELLULAR_EXTRAVASATION	0.0141471	0.0610926	1.21401
ERBB2IP	34.2484	5.65777e-12	7.67491e-10			GOBP_REGULATION_OF_EXTRACELLULAR_MATRIX_ORGANIZATION	0.0137908	0.0610926	1.21401
ZNF532	34.2434	2.14647e-07	7.25364e-06			GOBP_SENSORY_ORGAN_DEVELOPMENT	0.0137736	0.0610926	1.21401
CHST1	34.2408	0.00010541	0.00163764			GOBP_REGULATION_OF_MIRNA_TRANSCRIPTION	0.0145073	0.0613896	1.21191
AHR	34.2404	3.49663e-10	2.48625e-08			GOBP_ACTIN_FILAMENT_BASED_PROCESS	0.0145745	0.0614262	1.21165
JUP	34.2394	2.61814e-11	2.64958e-09			GOBP_REGULATION_OF_SUPRAMOLECULAR_FIBER_ORGANIZATION	0.0145979	0.0614262	1.21165
PLXNA2	34.2318	1.32327e-09	8.06055e-08			GOBP_REGULATION_OF_CELL_DIFFERENTIATION	0.0147437	0.0618656	1.20855
ETS2	34.2316	3.86833e-10	2.69053e-08			GOBP_POSITIVE_REGULATION_OF_RNA_METABOLIC_PROCESS	0.014978	0.0626733	1.20292
CSRP2	34.2314	0.000373805	0.00479529			GOBP_RESPIRATORY_GASEOUS_EXCHANGE_BY_RESPIRATORY_SYSTEM	0.0156116	0.0650187	1.18696
ZNF423	34.2309	0.000117954	0.001802			GOBP_PEPTIDYL_AMINO_ACID_MODIFICATION	0.0156253	0.0650187	1.18696
LMO2	34.2232	1.44273e-09	8.69742e-08			GOMF_GUANYL_RIBONUCLEOTIDE_BINDING	0.0160042	0.0664106	1.17776
LDHB	34.2199	1.82151e-11	1.97955e-09			GOBP_POSITIVE_REGULATION_OF_MAP_KINASE_ACTIVITY	0.0163673	0.06773	1.16922
SLC7A11	34.2098	9.67911e-09	4.69879e-07			GOBP_MUSCLE_ORGAN_MORPHOGENESIS	0.016751	0.0677367	1.16918
SYNPO	34.2066	9.19828e-11	7.52302e-09			GOBP_DIAPEDESIS	0.0167759	0.0677367	1.16918
FRMD8	34.2039	4.24282e-08	1.73774e-06			GOBP_HYALOID_VASCULAR_PLEXUS_REGRESSION	0.0167759	0.0677367	1.16918
MARCKSL1	34.2026	6.50958e-11	5.68533e-09			GOBP_NEGATIVE_REGULATION_OF_RUFFLE_ASSEMBLY	0.0167759	0.0677367	1.16918
DUSP7	34.202	5.76622e-08	2.30251e-06			GOBP_PARACRINE_SIGNALING	0.0167759	0.0677367	1.16918
VIP	34.2	0.00160314	0.016415			GOBP_POSITIVE_REGULATION_OF_GLOMERULAR_MESANGIAL_CELL_PROLIFERATION	0.0167759	0.0677367	1.16918
TNFRSF4	34.1968	0.00398454	0.0352835			GOBP_POSITIVE_REGULATION_OF_TRANSCRIPTION_OF_NOTCH_RECEPTOR_TARGET	0.0167759	0.0677367	1.16918
HLA-DPA1	34.1967	3.43337e-08	1.4561e-06			GOBP_POST_EMBRYONIC_EYE_MORPHOGENESIS	0.0167759	0.0677367	1.16918
NYNRIN	34.1951	6.56633e-06	0.000150955			GOCC_G_PROTEIN_COUPLED_RECEPTOR_DIMERIC_COMPLEX	0.0167759	0.0677367	1.16918
CD40	34.1925	1.26932e-08	6.0244e-07			GOBP_CELL_ACTIVATION	0.017593	0.0706682	1.15078
LRRC4	34.188	4.21259e-06	0.0001033			GOBP_ESTABLISHMENT_OR_MAINTENANCE_OF_CELL_POLARITY	0.0175963	0.0706682	1.15078
PRKCH	34.1873	1.59782e-09	9.52073e-08			GOBP_POSITIVE_REGULATION_OF_MUSCLE_CELL_DIFFERENTIATION	0.0179249	0.071604	1.14506
IGFBP7	34.1848	5.49764e-11	4.96105e-09			GOBP_REGULATION_OF_RELEASE_OF_SEQUESTERED_CALCIUM_ION_INTO_CYTOSOL	0.0179249	0.071604	1.14506
CHSY1	34.1838	7.05869e-08	2.77231e-06			GOBP_EMBRYONIC_HEART_TUBE_DEVELOPMENT	0.0183238	0.0730027	1.13666
MYO1E	34.181	3.01165e-09	1.68432e-07			GOBP_EMBRYONIC_PLACENTA_DEVELOPMENT	0.0191328	0.0731799	1.13561
FAM167B	34.1796	1.93767e-05	0.000382476			GOMF_SPHINGOSINE_1_PHOSPHATE_RECEPTOR_ACTIVITY	0.0191499	0.0731799	1.13561
APP	34.171	3.91389e-11	3.76186e-09			GOMF_COMPLEMENT_COMPONENT_C1Q_COMPLEX_BINDING	0.0191499	0.0731799	1.13561
MLKL	34.1681	3.01884e-05	0.000556275			GOMF_BMP_RECEPTOR_ACTIVITY	0.0191499	0.0731799	1.13561
REST	34.1668	8.65674e-11	7.23046e-09			GOCC_GROWTH_FACTOR_COMPLEX	0.0191499	0.0731799	1.13561
KAL1	34.1657	7.69094e-06	0.000174709			GOBP_RETINAL_BIPOLAR_NEURON_DIFFERENTIATION	0.0191499	0.0731799	1.13561
EML1	34.1651	9.16819e-06	0.000202494			GOBP_RESPONSE_TO_DISACCHARIDE	0.0191499	0.0731799	1.13561
GJA1	34.1648	2.54829e-10	1.86035e-08			GOBP_REGULATION_OF_GLUCAGON_SECRETION	0.0191499	0.0731799	1.13561
YES1	34.1645	6.36427e-09	3.28999e-07			GOBP_REGULATION_OF_HYALURONAN_BIOSYNTHETIC_PROCESS	0.0191499	0.0731799	1.13561
CMTM3	34.1609	5.94659e-07	1.79685e-05			GOBP_POSITIVE_REGULATION_OF_EPITHELIAL_TUBE_FORMATION	0.0191499	0.0731799	1.13561
GRK5	34.1565	3.56538e-05	0.000637336			GOBP_PEPTIDYL_TYROSINE_DEPHOSPHORYLATION_INVOLVED_IN_INACTIVATION_OF_PROTEIN_KINASE_ACTIVITY	0.0191499	0.0731799	1.13561
FSTL1	34.1548	2.37537e-11	2.46923e-09			GOBP_NEGATIVE_REGULATION_OF_LAMELLIPODIUM_ORGANIZATION	0.0191499	0.0731799	1.13561
TBC1D8	34.1523	5.17964e-09	2.74435e-07			GOBP_MUCOSA_ASSOCIATED_LYMPHOID_TISSUE_DEVELOPMENT	0.0191499	0.0731799	1.13561
LOC100505812	34.1502	2.68961e-06	6.92385e-05			GOBP_CALCITONIN_FAMILY_RECEPTOR_SIGNALING_PATHWAY	0.0191499	0.0731799	1.13561
RAPGEF2	34.148	1.66784e-10	1.27603e-08			GOBP_REGULATION_OF_TISSUE_REMODELING	0.0191328	0.0731799	1.13561
ACSL5	34.1476	1.83235e-05	0.000364318			GOBP_POST_EMBRYONIC_CAMERA_TYPE_EYE_DEVELOPMENT	0.0191499	0.0731799	1.13561
MCF2L	34.1434	5.00434e-08	2.03223e-06			GOBP_LEUKOCYTE_CHEMOTAXIS	0.0194792	0.0741816	1.1297
VASH1	34.1425	1.1426e-08	5.4636e-07			GOCC_CELL_LEADING_EDGE	0.0195111	0.0741816	1.1297
ITGB3	34.1417	3.53145e-05	0.000632453			GOCC_COLLAGEN_CONTAINING_EXTRACELLULAR_MATRIX	0.0196605	0.0745605	1.12749
CD9	34.1411	2.02559e-09	1.18121e-07			GOBP_REGULATION_OF_MIRNA_METABOLIC_PROCESS	0.0199567	0.0749431	1.12527
ABL2	34.1408	2.2709e-11	2.37352e-09			GOBP_REGULATION_OF_INFLAMMATORY_RESPONSE	0.0199615	0.0749431	1.12527
CDH13	34.1388	0.00314384	0.0290214			GOBP_MYELOID_LEUKOCYTE_MIGRATION	0.0199122	0.0749431	1.12527
RDX	34.1382	2.00113e-12	3.06205e-10			GOBP_DORSAL_VENTRAL_PATTERN_FORMATION	0.0199567	0.0749431	1.12527
HVCN1	34.137	2.05884e-05	0.000402652			GOBP_NEGATIVE_REGULATION_OF_RESPONSE_TO_EXTERNAL_STIMULUS	0.0202653	0.0755456	1.12179
KIAA1462	34.1362	4.03849e-06	9.95414e-05			GOBP_LAMELLIPODIUM_ORGANIZATION	0.0203741	0.0755456	1.12179
ARRB1	34.1355	1.8999e-07	6.53585e-06			GOBP_REGULATION_OF_FIBROBLAST_PROLIFERATION	0.0203741	0.0755456	1.12179
IFI44	34.1316	4.60726e-07	1.42364e-05			GOCC_PLATELET_ALPHA_GRANULE	0.0203741	0.0755456	1.12179
ST3GAL6	34.13	5.81829e-09	3.05732e-07			GOCC_SPECIFIC_GRANULE_MEMBRANE	0.0203741	0.0755456	1.12179
NEDD9	34.1297	2.37328e-10	1.74591e-08			GOCC_SMAD_PROTEIN_COMPLEX	0.0215182	0.076566	1.11596
EFNB3	34.1277	1.07512e-07	4.00855e-06			GOBP_VENOUS_BLOOD_VESSEL_MORPHOGENESIS	0.0215182	0.076566	1.11596
RCC2	34.1262	4.76427e-09	2.54543e-07			GOBP_REGULATION_OF_GLOMERULAR_FILTRATION	0.0215182	0.076566	1.11596
RAPGEF1	34.1246	8.50069e-09	4.15838e-07			GOBP_REGULATION_OF_EXTRACELLULAR_MATRIX_CONSTITUENT_SECRETION	0.0215182	0.076566	1.11596
A4GALT	34.1238	4.73979e-05	0.00081162			GOBP_POSITIVE_REGULATION_OF_PROTEIN_KINASE_C_SIGNALING	0.0215182	0.076566	1.11596
SLC43A3	34.1202	1.63159e-07	5.70519e-06			GOBP_POSITIVE_REGULATION_OF_MITOCHONDRIAL_DEPOLARIZATION	0.0215182	0.076566	1.11596
CBL	34.1196	1.22057e-10	9.76811e-09			GOBP_POSITIVE_REGULATION_OF_CELL_PROLIFERATION_INVOLVED_IN_KIDNEY_DEVELOPMENT	0.0215182	0.076566	1.11596
ANKRD33B	34.1159	0.000270813	0.00364521			GOBP_POSITIVE_REGULATION_OF_CELL_DIFFERENTIATION	0.0214762	0.076566	1.11596
TGFB1	34.1154	3.30238e-05	0.000598717			GOBP_POSITIVE_REGULATION_OF_BICELLULAR_TIGHT_JUNCTION_ASSEMBLY	0.0215182	0.076566	1.11596
CDK17	34.1118	5.74263e-08	2.29789e-06			GOBP_METANEPHRIC_GLOMERULUS_VASCULATURE_DEVELOPMENT	0.0215182	0.076566	1.11596
KIF26A	34.1059	6.81005e-05	0.00111425			GOBP_REGULATION_OF_CELL_MORPHOGENESIS	0.0214698	0.076566	1.11596
CD81	34.1046	1.89376e-12	2.96902e-10			GOBP_CALCIUM_ION_TRANSPORT	0.0211941	0.076566	1.11596
TANC1	34.1023	1.13957e-07	4.22414e-06			GOCC_CELL_SUBSTRATE_JUNCTION	0.0208816	0.076566	1.11596
ENTPD1	34.1005	1.79059e-05	0.000357874			GOMF_PHOSPHOPROTEIN_BINDING	0.0207952	0.076566	1.11596
ANKRD11	34.099	1.57982e-09	9.44287e-08			GOMF_ACTIVIN_RECEPTOR_ACTIVITY	0.0215182	0.076566	1.11596
VIM	34.0981	4.38448e-11	4.16183e-09			GOBP_POSITIVE_REGULATION_OF_CARDIAC_EPITHELIAL_TO_MESENCHYMAL_TRANSITION	0.0215182	0.076566	1.11596
LAMB1	34.0967	1.7876e-10	1.3568e-08			GOMF_VASCULAR_ENDOTHELIAL_GROWTH_FACTOR_RECEPTOR_2_BINDING	0.0215182	0.076566	1.11596
JAM3	34.0964	4.35938e-10	2.9886e-08			GOBP_POSITIVE_REGULATION_OF_PROTEIN_KINASE_ACTIVITY	0.0219269	0.0778351	1.10882
PLEKHO2	34.0946	0.00011551	0.00177602			GOBP_VASCULAR_ASSOCIATED_SMOOTH_MUSCLE_CELL_PROLIFERATION	0.0220804	0.0781948	1.10682
C11orf95	34.0893	4.51884e-09	2.4347e-07			GOBP_MUSCLE_CELL_PROLIFERATION	0.0223892	0.0791016	1.10181
SHROOM4	34.0859	6.14124e-07	1.84401e-05			GOBP_REGULATION_OF_STEM_CELL_PROLIFERATION	0.0225159	0.079362	1.10039
IL6ST	34.0836	9.73124e-12	1.14895e-09			GOBP_REGULATION_OF_CALCIUM_ION_TRANSPORT	0.0230928	0.0812043	1.09042
TMSB10	34.0777	4.30449e-12	5.96609e-10			GOMF_SUPEROXIDE_GENERATING_NADPH_OXIDASE_ACTIVATOR_ACTIVITY	0.023881	0.0816751	1.08791
BNIP2	34.0773	1.24206e-07	4.51652e-06			GOBP_STEM_CELL_FATE_COMMITMENT	0.023881	0.0816751	1.08791
CCNJL	34.0745	0.000553131	0.0066623			GOBP_RETINA_VASCULATURE_MORPHOGENESIS_IN_CAMERA_TYPE_EYE	0.023881	0.0816751	1.08791
RAP1A	34.0708	4.94558e-10	3.34255e-08			GOBP_POSITIVE_REGULATION_OF_RAC_PROTEIN_SIGNAL_TRANSDUCTION	0.023881	0.0816751	1.08791
PTPRM	34.0703	2.35085e-10	1.74282e-08			GOBP_PLASMA_CELL_DIFFERENTIATION	0.023881	0.0816751	1.08791
OSBPL10	34.0682	2.19245e-08	9.82084e-07			GOBP_REGULATION_OF_BONE_DEVELOPMENT	0.023881	0.0816751	1.08791
SRPX	34.0677	2.22679e-05	0.00042849			GOBP_NEGATIVE_REGULATION_OF_GLYCOGEN_METABOLIC_PROCESS	0.023881	0.0816751	1.08791
FAM65A	34.067	3.79365e-08	1.58777e-06			GOBP_INTERLEUKIN_18_MEDIATED_SIGNALING_PATHWAY	0.023881	0.0816751	1.08791
TMEM26	34.0606	2.0928e-05	0.000407213			GOBP_FIBROBLAST_GROWTH_FACTOR_PRODUCTION	0.023881	0.0816751	1.08791
CXCL12	34.0578	0.000780682	0.00888287			GOBP_EMBRYO_DEVELOPMENT_ENDING_IN_BIRTH_OR_EGG_HATCHING	0.0237054	0.0816751	1.08791
RARB	34.0506	0.00243383	0.0234164			GOBP_OSSIFICATION	0.0232957	0.0816751	1.08791
TNFAIP8L1	34.0484	1.34387e-05	0.000281228			GOBP_NEGATIVE_REGULATION_OF_RYANODINE_SENSITIVE_CALCIUM_RELEASE_CHANNEL_ACTIVITY	0.023881	0.0816751	1.08791
RASA3	34.0454	5.22382e-06	0.000124428			GOBP_BONE_MORPHOGENESIS	0.0242936	0.0828971	1.08146
TNFRSF1B	34.0434	7.58627e-06	0.000172741			GOBP_REGULATION_OF_CARBOHYDRATE_BIOSYNTHETIC_PROCESS	0.0247468	0.0841774	1.0748
PXN	34.0404	2.23447e-08	9.98566e-07			GOCC_BASOLATERAL_PLASMA_MEMBRANE	0.0247812	0.0841774	1.0748
MSL3	34.0392	1.32034e-06	3.69752e-05			GOBP_ADENYLATE_CYCLASE_MODULATING_G_PROTEIN_COUPLED_RECEPTOR_SIGNALING_PATHWAY	0.0252756	0.0856626	1.06721
XXYLT1	34.038	7.30719e-08	2.85234e-06			GOBP_POSITIVE_REGULATION_OF_MEMBRANE_DEPOLARIZATION	0.0262381	0.0865743	1.06261
SIN3B	34.0329	6.52197e-10	4.30158e-08			GOMF_TYPE_II_TRANSFORMING_GROWTH_FACTOR_BETA_RECEPTOR_BINDING	0.0262381	0.0865743	1.06261
LATS2	34.0315	4.64654e-08	1.89498e-06			GOMF_PLATELET_DERIVED_GROWTH_FACTOR_BINDING	0.0262381	0.0865743	1.06261
[truncated: 1,900 more rows]

## Sheet: 3.1.4
Differentially Expressed Genes (DEGs)						Enrichment Analysis
[truncated: 9,095 more rows]

## Sheet: 3.2.1
PART1													PART2
[truncated: 10,016 more rows]

## Sheet: 3.2.2
Differentially Expressed Genes (DEGs)						Enrichment Analysis
[truncated: 9,611 more rows]

[truncated: 4 more sheets: 3.2.3, 3.3.1, 3.3.2, 3.4]
