# Supplementary material for: scSelector: A Flexible Single-Cell Data Analysis Assistant for Biomedical Researchers
Source: Genes (Basel). 2025 Dec 19;17(1):2. doi: 10.3390/genes17010002 (PMC12841117; doi:10.3390/genes17010002)
Supplement: Supplementary file 1 [file genes-17-00002-s001.zip › Supplementary File S3.xlsx]

## Sheet: Sheet1
Dataset	Number of Cells	Number of Genes	Matrix File Size	Number of Cell Types
Human Liver	777	19020	122.3 MB	7
Human Pancreas	2126	19127	290.7 MB	10
Dataset	Preprocessing Time	Analysis Time	Total Runtime
Human Liver	11.43 s	11.73 s	~23.16 s
Human Pancreas	~15-20 s	~15-20 s	~30-40 s
Dataset	Significant DE Genes	Enriched Pathways	Enrichment Analysis Time
Human Liver	10546	5389	~29 s
Human Pancreas	13253	5403	~34 s
